# Supplementary material for: Heart of Endosymbioses: Transcriptomics Reveals a Conserved Genetic Program among Arbuscular Mycorrhizal, Actinorhizal and Legume-Rhizobial Symbioses
Source: PLoS One. 2012 Sep 6;7(9):e44742. doi: 10.1371/journal.pone.0044742 (PMC3435296; doi:10.1371/journal.pone.0044742)
Supplement: Table S1 — Validation of C. glauca microarray gene expression data using real time PCR. (XLS) [file pone.0044742.s002.xls]

## Sheet: Feuil1
Table S1: Validation of Casuarina glauca microarray expression by real time quantitative PCR
Clone name	Annotation	FC Microarray	FC qPCR
CG-GI1f_006_M09	phosphate transporter MtPT4 like	1998	Specific
CGCL917Contig1	subtilisinlike protease, S08A family	1471.75	Specific
CGCL3220Contig1	cysteine proteinase, papain, C1A family	1878.23	532
CG-GI1f_006_O18	pathogenesis-related protein	28.76	19.89
CGCL51Contig1	glutathione s-transferase tau 9	2.69	3.16
CGCL1166Contig1	calmodulin	-2.00	-1.88
CGCL1615Contig1	udp glucose dehydrogenase	-2.16	-1.48
CG-J02f_006_P09	nitrate transporter	-2.59	-2.70
CG-N02f_033_J20	phosphate transporter	-2.81	-2.14
