# Supplementary material for: Heart of Endosymbioses: Transcriptomics Reveals a Conserved Genetic Program among Arbuscular Mycorrhizal, Actinorhizal and Legume-Rhizobial Symbioses
Source: PLoS One. 2012 Sep 6;7(9):e44742. doi: 10.1371/journal.pone.0044742 (PMC3435296; doi:10.1371/journal.pone.0044742)
Supplement: Table S2 — C. glauca genes induced in response to AM symbiosis. Genes are classified by predicted function according to their annotation and sorted by descending induction level in AM. (XLS) [file pone.0044742.s003.xls]

## Sheet: CgMYCup
		Mycorrhizae
		vs
		Control
Probeset Name	Annotation	FC>2	p-value
AM marker genes
CG-GI1f_006_M09	phosphate transporter MtPT4 like	2051.89	6.79281e-06
CG-GI1f_006_F06	phosphate transporter MtPT4 like	1074.93	1.90612e-05
CG-GI1f_004_L14	inorganic phosphate transporter pt4	534.672	3.59964e-05
CGCL75Contig1	Blue copper protein MtBcp1 like	43.084	0.00205099
CG-R02f_024_F04	serine carboxypeptidase MtScp1 like	3.33125	0.00041802
CGCL1659Contig1	Blue copper protein MtBcp1 like	2.17654	0.000189727
Proteases
CGCL3220Contig1	cysteine proteinase, papain, C1A family	1878.23	4.60484e-06
CGCL1775Contig1	cysteine proteinase, papain, C1A family	1776.84	2.42285e-06
CGCL1769Contig1	cysteine proteinase, papain, C1A family	1503.9	2.90215e-05
CGCL917Contig1	subtilisinlike protease, S08A family	1471.75	7.90493e-06
CGCL1255Contig1	cysteine proteinase, papain, C1A family	1110.41	3.33656e-06
CG-GI1f_006_C13	cysteine proteinase, papain, C1A family	1024.52	1.67183e-06
CGCL489Contig1	putative serine-type endopeptidase activity, S08A family	763.278	6.06875e-05
CGCL2403Contig1	cysteine proteinase, papain, C1A family	518.464	1.89385e-06
CG-GI1f_006_K04	cysteine proteinase, papain, C1A family	208.954	2.0166e-05
CG-GI1f_006_N15	subtilisin-like protease, S08A family	188.7	0.000342905
CG-GI1f_001_P04	cysteine proteinase, papain, C1A family	162.759	0.00225164
CG-GI1f_004_P12	xylem serine proteinase 1, S08A family	158.644	0.00434811
CGCL2456Contig1	cysteine proteinase, papain, C1A family	118.274	4.8708e-05
CGCL920Contig1	subtilisin-like protease, S08A family	86.4955	0.00511584
CGCL478Contig1	serine carboxypeptidase 1 precursorlike protein, S10 family	51.9793	0.000176718
CG-GI1f_004_H01	cysteine proteinase, papain, C1A family	39.3466	0.000700557
CG-GI1f_001_L09	serine carboxypeptidase c, S10 family	36.0952	0.000276324
CGCL2437Contig1	xylem serine proteinase 1, S08A family	29.8773	0.00312008
CGCL2623Contig1	xylem serine proteinase 1, S08A family	24.8361	0.00197732
CG-GI1f_004_E15	cysteine proteinase, papain, C1A family	9.05707	0.00296007
CG-N02f_006_H07	carboxypeptidase c, S10 family	8.81	0.000737325
CGCL707Contig1	Peptidase, legumain, C13 family	8.21552	0.00326381
CGCL236Contig1	cysteine proteinase, papain, C1A family	6.00548	0.00271674
CGCL933Contig1	serine-type endopeptidase activity, possible S01 family	4.5349	0.0011699
CG-R02f_003_L23	scpl45 serine carboxypeptidase, S10 family	4.06901	0.00598253
CGCL2964Contig1	scpl45 serine carboxypeptidase, S10 family	3.91791	0.00389401
CGCL3119Contig1	subtilisinlike protease c1, S08A family	3.50102	0.00264852
CGCL504Contig1	putative serine-type endopeptidase activity, possible S08A family	2.81208	0.00254364
CGCL2686Contig1	aspartyl protease family protein, pepsin, A1B family	2.67118	0.0051029
CG-N02f_011_A22	serine carboxypeptidase-like 51, S10 family	2.60369	0.00127848
CG-R02f_045_H12	carboxypeptidase	2.36298	0.000799502
Chitinases
CG-GI1f_006_M14	class iii chitinase	1400.91	1.74763e-05
CGCL136Contig1	chitinase 1	690.04	7.27602e-06
CG-GI1f_001_J11	class iii chitinase	649.718	9.4917e-06
CGCL506Contig1	class iii chitinase	409.329	1.64296e-06
CG-N02f_038_I22	putative chitinase [Arabidopsis thaliana]	62.3907	0.000284906
CG-GI1f_003_N18	chitinase 1	58.418	4.43579e-05
CG-R02f_011_O12	chitinase 1	7.56147	0.00262579
CGCL241Contig1	class iii chitinase	3.16182	0.00733271
CG-R02f_047_E06	class ii chitinase	2.98028	0.00286328
Monooxygenases
CGCL1362Contig1	cytochrome p450	58.9492	0.00049528
CGCL2352Contig1	cytochrome p450	6.20194	0.00501345
CG-GI1f_006_I20	ent-kaurene oxidase	5.06744	0.000190638
CG-N02f_020_L03	ent-kaurene oxidase	4.41177	0.000382251
CGCL2400Contig1	cytochrome p450	3.87775	0.000970345
CG-N01f_010_D09	ent-kaurene oxidase	3.48616	0.00350966
CG-R02f_034_F01	cytochrome p450	3.46375	0.000790365
CG-R02f_004_N15	cytochrome p450	2.82087	0.00313649
CG-N02f_019_L21	cytochrome p450	2.81863	0.000638187
CG-J02f_006_B11	cytochrome p450	2.77636	0.000307046
CG-N02f_016_D06	cytochrome p450 monooxygenase	2.49032	6.28897e-06
CGCL155Contig1	cytochrome p450	2.25791	0.00565664
CG-R02f_031_P21	cytochrome p450	2.25489	0.00224971
CG-R02f_030_A01	cytochrome p450	2.16466	0.0020775
CG-R01f_014_G01	dopamine beta-monooxygenase activity	2.08279	0.00757794
CG-R02f_036_N08	cytochrome p450	2.04474	0.00285171
Transporters
CGCL1363Contig1	oligopeptide transporter	809.67	4.96361e-06
CGCL1417Contig1	multidrug resistance protein	350.448	7.56684e-05
CGCL1260Contig1	proton-dependent oligopeptide transport family protein	179.448	0.000112127
CGCL126Contig1	aquaporin, MIP family, PIP subfamily [Populus trichocarpa]	112.425	6.1818e-05
CG-N02f_007_N11	aquaporin transporter, putative [Ricinus communis]	87.7863	0.000139451
CG-N02f_029_E15	aquaporin transporter, putative [Ricinus communis]	86.1116	0.000152092
CG-N02f_023_G20	mip pip subfamily	43.3016	0.000479931
CG-N02f_013_P06	white-brown-complex abc transporter family	30.347	0.00314876
CG-GI1f_001_P10	oligopeptide transporter	23.1712	0.000110291
CG-GI1f_001_E14	white-brown-complex abc transporter family	15.6538	0.0073936
CGCL1268Contig1	fe transport protein irt1	4.11442	0.000941937
CGCL918Contig1	mip nip subfamily	3.90552	0.00566814
CG-R02f_010_I23	highaffinity potassium transporter	3.90197	0.00337194
CGCL3039Contig1	nramp transporter	3.75866	0.00456158
CGCL45Contig1	sulfate transporter	3.73475	0.000321478
CG-J02f_002_P05	sulfate transporter	3.7139	6.44742e-05
CG-R02f_030_K04	sulfate transporter	3.67061	0.00186854
CG-N01f_013_A07	peptide transporter	3.41355	0.000277231
CG-R02f_035_I11	highaffinity potassium transporter	3.34447	0.00606499
CGCL138Contig1	sulfate transporter	3.30232	0.000849251
CG-N02f_013_C02	peptide nitrate transporter	2.52189	0.00249738
CG-R02f_003_N04	glycolipid transfer protein 2	2.41165	0.00151231
CG-GI1f_004_B01	oligopeptide transporter	2.30583	0.00528478
CG-R02f_018_A17	zinc transporter	2.21903	0.00047893
Lipid Metabolism
CG-GI1f_002_D04	delta-9 fatty acid desaturase	1762.11	6.79799e-06
CGCL373Contig1	gsdl-motif lipase	462.227	2.89063e-05
CGCL490Contig1	allyl alcohol dehydrogenase	440.736	9.37321e-06
CG-GI1f_005_G17	ketol-acid reductoisomerase	425.507	1.49588e-05
CG-GI1f_002_F17	saposin b domain-containing protein	421.178	7.12809e-06
CG-GI1f_003_I12	acyl carrier	403.663	1.30518e-05
CGCL2778Contig1	anter-specific proline-rich protein apg	357.375	3.64736e-05
CG-GI1f_006_K13	acyl carrier	305.345	1.69854e-05
CG-GI1f_001_M04	Casparian strip membrane proteins (CASP) family -Like	158.68	2.37732e-05
CGCL1763Contig1	Multicopper oxidase, type 3 SKU5- like	138.398	7.30137e-05
CG-GI1f_001_J01	GLIP5 (GDSL-motif lipase 5); carboxylesterase	123.608	0.000144155
CGCL19Contig1	acyl carrier protein	35.2408	9.10763e-05
CGCL1309Contig1	neutral ceramidase	26.7451	0.00138941
CGCL1705Contig1	anterspecific prolinerich protein apg	20.4798	0.000231065
Signaling components
CGCL2051Contig1	cyclophilin-like protein	486.925	1.7427e-05
CG-N02f_024_E09	lysm domain containing protein	314.765	6.1426e-05
CG-GI1f_006_K19	lysm domain containing protein	299.197	2.47862e-05
CG-N02f_033_B01	serine-threonine protein plant- Kinase	11.4116	0.00310217
CG-GI1f_004_F11	serine-threonine protein plant- Kinase	10.0255	0.000519553
CG-GI1f_003_A02	purple acid phosphatase	6.30269	0.00138528
CG-N02f_032_E13	serine-threonine protein plant- Kinase	4.83591	0.00183634
CG-N02f_009_L20	iq calmodulinbinding motif familyexpressed	3.77097	0.00677545
CG-R02f_048_H12	calmodulin binding	3.08928	0.00260607
CG-R02f_043_H10	gibberellin receptor	3.04625	0.00201049
CG-R02f_048_D04	calmodulin binding	3.03098	0.00120652
CGCL2625Contig1	gibberellin receptor	3.00248	0.0020363
CG-N02f_018_L22	leucine-rich repeat protein kinase-like protein	2.67089	0.000933082
CG-N02f_019_M23	interacting protein of dmi3 CYCLOP-like	2.53998	0.0093246
CGCL71Contig1	calmodulinlike protein	2.15677	0.000139469
CG-R02f_036_O05	leucinerich repeat transmembrane protein	2.02691	0.00483544
Carbon metabolism
CG-N02f_035_F01	udp-glucosyltransferase	15.0059	0.00100042
CG-N02f_005_A03	plant invertase pectin methylesterase inhibitor domain-containing protein	4.77621	0.001336
CG-N01f_006_H01	udp-glucosyltransferase	4.70897	0.000360055
CG-N02f_028_D11	beta glucosidase 40	4.23133	0.00220117
CG-R02f_015_I16	udp-glucosyl transferase 73d1	3.70527	5.19286e-05
CG-R02f_031_N10	udp-glucoronosyl udp-glucosyl transferase family protein	3.20304	0.00259149
CG-R02f_044_P04	udpglucoronosyl udpglucosyl transferase family protein	2.90649	0.00497176
CG-N02f_009_D05	3-O-glucosyltransferase activity	2.5068	0.00966251
CG-R02f_033_C11	transaldolase 2	2.14357	0.00269899
CGCL3054Contig1	glycosyl hydrolases family 16expressed	2.03635	0.00608612
Transcription Factor
CGCL2063Contig1	ap2 erf domain-containing transcription factor	16.3023	0.000345131
CG-N02f_029_I17	ap2 erf domain-containing transcription factor	12.7933	0.000832147
CG-R01f_011_E02	gras family transcription factor	11.8065	0.000469924
CG-R02f_012_N22	dna-binding bromodomain-containing protein	5.61907	0.00815466
CG-J02f_002_D18	transcription factor	5.01587	0.00748822
CGCL1764Contig1	mybrelated transcription factor	4.02488	0.00109542
CG-R02f_046_B11	myb transcription factor	2.23198	0.00044401
Proteasome
CGCL748Contig1	zinc finger (c3hc4type ring finger)like	11.6924	0.00173071
CG-N02f_036_G20	e3 ubiquitin ligase	4.41868	0.000765042
Defense
CG-GI1f_006_H06	ypr10 [Castanea sativa]	680.427	1.65972e-05
CGCL1329Contig1	hsr201 like protein	138.384	6.44488e-05
CG-GI1f_006_O18	pathogenesis-related protein	28.7655	9.53067e-05
CG-N02f_003_B23	pathogenesis related protein pr10	16.2055	0.000867718
CGCL1369Contig1	stress and pathogenesis-related protein [Fagus sylvatica]	14.7673	0.00686716
CGCL2504Contig1	pr10 protein	10.441	0.000464749
CGCL857Contig1	hypersensitive-induced response protein	9.87297	0.000270767
CG-N02f_007_J15	pr10 protein	5.8531	0.000144648
CG-N02f_040_J10	syringolide-induced protein 14-1-1	4.32435	0.000789797
CGCL976Contig1	pathogenesis-related protein 1	3.97893	0.0026334
CG-GI1f_002_M17	pru1_pruarmajor allergen pru ar 1	2.71058	0.00122289
CG-R02f_022_P21	pathogenesis-related protein 1	2.16945	0.00761563
Oxydative stress
CG-GI1f_001_G12	glutathione s-transferase	472.248	7.5602e-05
CG-R02f_025_K08	peroxidase 1	6.75838	0.00475573
CG-R01f_002_A09	peroxidase 52	5.05311	0.000747166
CGCL890Contig1	glutathione s-transferase	4.3697	0.00361903
CG-N02f_003_H04	peroxidase 27	3.00959	0.00923777
CG-R01f_014_H04	glutathione s-transferase	2.93078	0.00036371
CG-N02f_013_O21	glutathione s-transferase	2.84384	0.000507663
CGCL51Contig1	glutathione s-transferase tau 9	2.69077	0.000528481
CG-R02f_036_H21	glutathione s-transferase	2.61212	0.000502432
CGCL525Contig1	glutathione stransferase t3	2.55966	0.00161031
CG-R02f_029_G08	glutathione s-transferase	2.39058	0.00181219
CG-R02f_045_K10	glutathione s-transferase	2.07491	0.000645034
CG-R02f_030_M17	glutathione stransferase gst 18	2.06096	0.000494868
Cytoskeleton
CG-N02f_019_C01	actin binding	49.3458	0.000119072
CG-R02f_010_E14	actin depolymerizing	4.03094	0.00532327
CG-GI1f_003_H22	beta tubulin	3.39372	0.00915322
Cell wall
CG-N02f_037_N04	plant cell wall protein88	73.8352	4.02141e-05
CG-J02f_002_K19	c-type lysozyme	21.034	0.00259087
CG-J07f_003_J20	hydrolyzing o-glycosyl	4.00247	0.00901392
CG-N02f_012_G17	exostosin family protein	2.64552	0.00378684
Miscellaneous
CG-N01f_011_E12	lysosomal alpha-mannosidase, putative [Ricinus communis]	49.6507	2.00655e-05
CG-N02f_022_A05	pollenspecific protein	49.4369	0.00033709
CGCL1625Contig1	3-hydroxyisobutyrate dehydrogenase	41.2192	9.54469e-05
CGCL545Contig1	b12d protein	38.3646	0.00338524
CGCL560Contig1	embryo-abundant protein	38.1029	0.000113844
CGCL2442Contig1	citrate binding protein	32.3076	0.0022897
CGCL2772Contig1	glutamate dehydrogenase 2	19.8637	2.03415e-05
CG-N02f_013_B22	late embryogenesis abundant hydroxyproline-rich glycoprotein	16.9341	0.000434837
CG-N02f_035_G06	cell elongation protein diminuto	13.2117	0.00158536
CG-N02f_006_B21	2-alkenal reductase	13.0967	5.24792e-05
CG-N02f_024_O05	dvl4 rtfl17 (rotundifolia like 17)	12.7003	0.000699823
CGCL2872Contig1	nuclease s1	10.775	0.00392892
CGCL285Contig1	3-oxoacyl-	10.1138	0.00715659
CG-N02f_011_P19	shortchain dehydrogenase reductasefamily protein	9.77873	0.00117072
CG-R02f_047_J06	atp phosphoribosyl transferase	9.45959	0.00110171
CGCL921Contig1	cchctype integrase	7.49942	0.00356522
CG-R02f_045_J11	geranylgeranyl pyrophosphate synthase	6.4358	0.00125417
CG-N02f_034_H17	aldo keto reductase	6.11145	0.00675244
CG-R02f_021_J02	stigmaspecific stig1 family protein	6.0657	0.00090134
CGCL3175Contig1	glutamate dehydrogenase 2	5.56164	0.00101684
CG-R02f_045_E08	invertase inhibitor homolog	5.14247	0.00398574
CGCL1164Contig1	cxe carboxylesterase	4.88572	0.00778199
CG-GI1f_004_I13	geranylgeranyl pyrophosphate synthetase	4.75158	0.00359794
CG-N02f_029_H20	fadlinked oxidoreductase 1	4.59606	0.00355769
CG-R02f_032_L13	2-oxoglutarate-dependent dioxygenase	4.50259	0.00823854
CG-R02f_046_P19	2-oxoglutarate-dependent dioxygenase	4.31893	0.00669243
CG-R02f_009_O02	pentatricopeptide repeat-containing	4.29902	0.00521495
CG-N02f_003_F17	photoassimilateresponsive protein parlike protein	4.17518	0.00120408
CGCL3030Contig1	cinnamyl alcohol dehydrogenase-like protein	4.10307	0.00115769
CG-R02f_046_L20	flavonoid 3 5 -hydroxylase-like protein	4.0831	5.38909e-05
CGCL2536Contig1	short chain alcohol	4.02309	2.85927e-05
CG-R01f_016_H07	acyl:coa ligase acetate-coa synthetase-like protein	3.96577	0.0031945
CGCL2999Contig1	stigma-specific stig1 family protein	3.96374	0.00330927
CG-R02f_042_G16	acyl:coa ligase acetate-coa synthetase-like protein	3.78845	0.000937101
CGCL313Contig1	alcohol dehydrogenase	3.74301	0.00175102
CG-R02f_029_A09	Peroxiredoxin (PRX)-like	3.62085	0.00175834
CGCL592Contig1	acyl:coa ligase acetate-coa synthetase-like protein	3.45424	0.00962924
CG-N01f_008_D11	spore coat protein	3.31765	0.00711622
CG-N02f_034_P18	biotin carboxyl carrier protein subunit of of het-accase	3.142	0.00139667
CG-R02f_015_G07	sex determination protein tasselseed-2	3.10957	4.2975e-05
CG-N02f_007_J20	ketoacyl-acp reductase	2.98457	0.0076113
CG-R02f_003_M10	uncharacterized protein	2.92561	0.00927901
CG-N02f_020_I16	2ogfeoxygenase family protein	2.92328	0.00556304
CG-R02f_004_H13	disease resistance protein	2.85109	0.00271244
CG-R02f_044_B23	3 -n-debenzoyl-2 -deoxytaxol n-	2.8219	0.00032463
CG-R01f_012_C02	benzoyl coenzyme a: benzyl alcohol benzoyl transferase	2.67723	0.000540254
CG-N02f_015_H03	transferase family protein	2.66649	0.000605102
CG-N02f_009_I10	2ogfeoxygenase family protein	2.66275	0.00258107
CG-N02f_015_D20	MtN21-like protein	2.58278	0.00160533
CG-N02f_036_D06	core-2 i-branching beta- -n-acetylglucosaminyltransferase family protein	2.5799	0.0020191
CG-R02f_012_K17	benzoyl coenzyme a: benzyl alcohol benzoyl transferase	2.5629	0.000247293
CGCL2192Contig1	53 exoribonuclease	2.50619	0.00132073
CG-N01f_010_C02	grx_c8 - glutaredoxin subgroup iii	2.4872	0.00585985
CGCL1126Contig1	40s ribosomal protein	2.45676	0.000309901
CG-R02f_042_C19	late embryogenesis abundant protein	2.36557	0.00630893
CG-J07f_005_J20	desacetoxyvindoline 4-	2.35164	0.00425021
CG-N02f_003_F12	carbonic anhydrase family protein	2.33738	0.00735278
CG-R02f_017_E07	anthranilate n-benzoyltransferase	2.32504	0.000719271
CG-N02f_039_C07	gibberellin 20-oxidase	2.2943	0.0074689
CG-R02f_026_O11	o-fucosyltransferase family protein	2.28	0.00702961
CG-N02f_035_G20	ELMO domain-containing protein, putative [Ricinus communis]	2.24306	0.00250486
CG-N02f_029_A03	carbonic anhydrase	2.21744	0.00297548
CG-N02f_037_G11	y1814_arath uncharacterized methyltransferasechloroplast precursor	2.19412	0.00129741
CG-N02f_002_E13	glyoxalase ii 3	2.1831	0.00338707
CG-R02f_029_L20	beta carbonic anhydrase 5	2.17089	0.00370807
CG-R02f_013_N12	shortchain dehydrogenase reductasefamily protein	2.14809	0.000211977
CGCL210Contig1	ribulose -bisphosphate carboxylase small subunit	2.13183	0.00800382
CG-R02f_012_N23	transferase, transferring glycosyl groups, putative [Ricinus communis]	2.12177	0.000796439
CG-N02f_016_B10	senescence-associated protein	2.07162	0.00381631
CG-R02f_008_C09	glutamine synthetase	2.03424	0.00770464
CG-N02f_020_N18	protein trichome berefringence-like 7	2.02477	0.00298064
Unknown
CG-GI1f_002_C13	NA	1892.09	1.62221e-05
CGCL1077Contig1	NA	1528.03	3.32931e-06
CG-GI1f_001_G11	NA	896.456	3.91359e-06
CG-GI1f_003_F01	NA	620.571	2.40557e-05
CGCL1624Contig1	NA	614.753	1.18395e-05
CGCL1116Contig1	NA	450.538	9.10658e-05
CGCL1746Contig1	NA	418.085	2.22405e-05
CG-GI1f_001_E03	NA	363.423	7.99056e-06
CG-GI1f_001_E07	NA	345.599	0.00012657
CG-GI1f_006_H07	NA	320.089	4.48231e-05
CGCL623Contig1	NA	314.448	4.75567e-05
CG-GI1f_004_A05	NA	280.623	1.14972e-05
CG-GI1f_001_I12	NA	279.37	2.92063e-06
CGCL2996Contig1	NA	277.238	1.37326e-05
CG-N01f_003_D10	NA	181.788	2.69552e-05
CG-R02f_046_N15	NA	178.671	2.00181e-05
CG-N02f_027_G20	NA	168.806	2.12797e-05
CG-GI1f_002_I03	NA	162.934	4.4874e-05
CG-GI1f_003_C11	NA	85.5341	4.22555e-05
CGCL2021Contig1	NA	82.2491	8.10748e-06
CG-N01f_006_F07	NA	77.2777	8.12315e-05
CG-GI1f_002_C14	NA	69.731	0.00109647
CG-GI1f_003_N08	NA	69.6518	0.000323065
CGCL831Contig1	NA	57.407	6.4258e-05
CG-GI1f_004_C14	NA	57.1772	0.000397314
CG-N01f_002_A07	NA	54.8242	0.00393596
CG-N02f_016_N15	NA	48.7792	9.57454e-05
CG-GI1f_005_G19	NA	46.0951	4.69454e-05
CG-GI1f_002_G09	NA	45.5832	4.40619e-05
CGCL31Contig1	NA	42.401	0.000169684
CGCL2294Contig1	NA	36.9051	0.000411422
CG-N01f_012_E02	NA	33.2298	0.000414916
CG-N01f_012_D02	uncharacterized protein	27.434	0.00103945
CGCL2257Contig1	NA	26.5396	0.000813131
CG-GI1f_001_L22	NA	21.416	0.00150697
CG-GI1f_002_D24	NA	21.3143	0.000819119
CG-N02f_009_B15	NA	17.9524	0.000163977
CG-N02f_041_I08	NA	13.3041	0.000174876
CG-GI1f_002_J05	NA	11.0139	0.00309854
CG-GI1f_001_H10	NA	9.91001	0.00755056
CG-GI1f_004_M03	NA	9.84826	0.000205642
CGCL517Contig1	NA	9.78134	0.000239451
CG-R02f_014_H16	PREDICTED: hypothetical protein isoform 2 [Vitis vinifera]	9.61223	8.49063e-05
CGCL3022Contig1	NA	8.70414	0.000930217
CG-N02f_033_J22	NA	7.6629	0.00748597
CG-GI1f_006_H11	NA	7.02586	0.000941311
CG-GI1f_004_M23	NA	6.80321	0.00257189
CGCL383Contig1	NA	6.4364	0.00837701
CG-R02f_035_L08	NA	6.34404	0.0045205
CG-N02f_010_H13	NA	6.31044	0.000598952
CG-R02f_016_G06	uncharacterized protein	5.77215	0.00040669
CG-GI1f_005_H08	NA	5.30544	0.00651287
CG-N02f_031_G01	NA	4.81809	0.00747016
CG-N02f_007_C14	NA	4.55124	0.000187569
CG-R02f_035_I24	NA	4.20272	0.00265715
CG-N02f_019_B08	NA	4.15716	0.000606985
CG-R02f_009_C14	NA	4.14241	0.00299707
CG-N02f_006_H04	NA	3.9232	0.000487576
CG-N02f_022_I15	NA	3.90279	0.00601563
CG-R02f_029_N05	NA	3.73743	0.00430884
CG-R02f_010_J13	NA	3.69683	0.00592901
CGCL683Contig1	NA	3.6233	0.0086361
CG-R01f_013_C12	NA	3.60741	0.00245408
CG-R02f_012_G03	NA	3.53007	0.000505699
CG-R02f_029_D09	NA	2.93236	2.78788e-05
CG-R02f_041_K08	NA	2.91751	0.00970346
CG-N02f_009_E10	NA	2.89249	0.00259688
CG-R02f_002_A13	NA	2.89161	0.00392759
CGCL405Contig1	NA	2.88939	0.00298574
CG-GI1f_006_N13	NA	2.85749	0.0014217
CG-N02f_034_A15	NA	2.82249	0.00403266
CG-N01f_012_C05	NA	2.61338	0.000152302
CG-R02f_015_O17	NA	2.61226	0.000223164
CG-N02f_033_E03	NA	2.48798	0.00176595
CG-R02f_045_P03	uncharacterized protein	2.45378	0.00146374
CG-R02f_011_C11	NA	2.41398	0.000959974
CG-N02f_029_M17	NA	2.37679	0.00770847
CG-N02f_029_A23	NA	2.30777	0.00963964
CG-R02f_035_P07	NA	2.29737	0.00152824
CG-GI1f_005_C05	NA	2.24241	0.00452661
CG-R02f_011_F06	uncharacterized protein	2.23702	0.00393493
CG-N02f_040_C12	NA	2.10825	0.00764645
CGCL1660Contig1	NA	2.07726	0.00647618
CG-J04f_001_H03	NA	2.07358	0.0074762
CG-N02f_016_E23	NA	2.06879	0.00147998
CGCL1075Contig1	protein	2.04547	0.00578596
