# Supplementary material for: Heart of Endosymbioses: Transcriptomics Reveals a Conserved Genetic Program among Arbuscular Mycorrhizal, Actinorhizal and Legume-Rhizobial Symbioses
Source: PLoS One. 2012 Sep 6;7(9):e44742. doi: 10.1371/journal.pone.0044742 (PMC3435296; doi:10.1371/journal.pone.0044742)
Supplement: Table S3 — G. intraradices genes expressed in C. glauca AM roots. Genes were identified by blast against the G. intraradices EST database, with the condition of obtaining an e-value greater than that obtained against the plant proteome. (XLS) [file pone.0044742.s004.xls]

## Sheet: Glomus MYCup annot.txt
Seq. Name	Seq. Description	match in Glomus EST library	e-value
CG-GI1f_001_B18	Glomus intraradices---NA---	CACE15950.g1	2e-18
CG-GI1f_001_C20	Glomus intraradices, hypothetical protein TRIVIDRAFT_117265, partial [Trichoderma virens Gv29-8]	CCHU18691.b1	5e-20
CG-GI1f_001_E24	Glomus intraradices---NA---	CACE10145.b1	2e-22
CG-GI1f_001_K07	Glomus intraradices, cytochrome p450	CCHU1231.b1	3e-56
CG-GI1f_001_L04	Glomus intraradices, spore coat assembly protein	CACE14406.b1	4e-72
CG-GI1f_001_L17	Glomus intraradices---NA---	PLATE_6_D11_07.AB1	8e-80
CG-GI1f_001_M15	Glomus intraradices, dfp3_antmy ame: full= defense protein 3 short=dfp-3 flags: precursor	cace13519 5 mrna	3e-27
CG-GI1f_001_N19	Glomus intraradices---NA---	CCHU3622.g1	1e-106
CG-GI1f_001_O04	Glomus intraradices, superoxide dismutase	cchu18970 3 mrna	8.79989e-124
CG-GI1f_001_O06	Glomus intraradices, subunit of golgi mannosyltransferase complex	GS282 GS	7e-156
CG-GI1f_001_P01	Glomus intraradices, 60s ribosomal protein l17	CCHU5399.g1	6e-83
CG-GI1f_001_P24	Glomus intraradices---NA---	cchu921 3 mrna	4.30693e-19
CG-GI1f_002_A20	Glomus intraradices---NA---	cace578 3 mrna	2.46174e-62
CG-GI1f_002_C15	Glomus intraradices, protein of hypothetical function duf326	CCHU17807.g1	1e-62
CG-GI1f_002_E09	Glomus intraradices, transmembrane protein	cace10145 3 mrna	7.35506e-35
CG-GI1f_002_E12	Glomus intraradices---NA---	cchu10430 5 mrna	1.91737e-72
CG-GI1f_002_E19	Glomus intraradices, bestrophin-like protein	CCHU18997.b1	5e-67
CG-GI1f_002_J07	Glomus intraradices, transmembrane protein	cace10145 3 mrna	6.76419e-35
CG-GI1f_003_C03	Glomus intraradices---NA---	gi08_d06 3 mrna	6.50961e-155
CG-GI1f_003_H09	Glomus intraradices---NA---	CACE10225.b1	2.45153e-36
CG-GI1f_003_H13	Glomus intraradices---NA---	GS221	3.81361e-121
CG-GI1f_003_K11	Glomus intraradices---NA---	CCHU13819.g1	3e-153
CG-GI1f_004_E13	Glomus intraradices---NA---	cace13665 5 mrna	2.37694e-162
CG-GI1f_004_E19	Glomus intraradices, subunit of golgi mannosyltransferase complex	GS282 GS	4e-170
CG-GI1f_004_F22	Glomus intraradices, mating type protein 1-2-1	CCHU11857.b1	7e-135
CG-GI1f_004_F24	Glomus intraradices---NA---	PLATE_4_C10_06.AB1	1.91796e-63
CG-GI1f_004_J10	Glomus intraradices---NA---	CCHU5691.b1	1e-105
CG-GI1f_004_J23	Glomus intraradices, serine threonine-protein kinase haspin-like	CCHU4194.g1	2e-59
CG-GI1f_004_K15	Glomus intraradices, protein of hypothetical function duf326	CCHU13135.b1	5e-92
CG-GI1f_004_O21	Glomus intraradices---NA---	CCHU18427.g1	1e-50
CG-GI1f_004_P08	Glomus intraradices---NA---	CCHU10430.b1	4.70667e-163
CG-GI1f_005_C11	Glomus intraradices---NA---	CACE16500.b1	2e-92
CG-GI1f_005_C23	Glomus intraradices, npc23_dicdi ame: full= phosphatidylglycerol phosphatidylinositol transfer protein 3 short=pg pi-tp flags: precursor	CCHU11775.b1	5e-12
CG-GI1f_005_D10	Glomus intraradices---NA---	CACE12869.g1	1e-72
CG-GI1f_005_D16	Glomus intraradices, clathrin coat assembly	CCHU5792.g1	4e-121
CG-GI1f_005_E14	Glomus intraradices, sumo conjugating enzyme	CCHU15507.g1	2e-87
CG-GI1f_005_G24	Glomus intraradices---NA---	cace16114 3 mrna	9.32175e-138
CG-GI1f_005_H05	Glomus intraradices, 2-alkenal reductase	CACE1510.b1	4e-152
CG-GI1f_005_J18	Glomus intraradices, histidine-rich glycoprotein precursor	GI04_D07	2.75078e-14
CG-GI1f_005_L02	Glomus intraradices, mitochondrial f1f0 atp synthase subunit f	CCHU11888.g1	5e-117
CG-GI1f_005_M08	Glomus intraradices---NA---	CCHU13093.b1	6e-16
CG-GI1f_005_N16	Glomus intraradices---NA---	CACE14082.g1	2e-53
CG-GI1f_005_P05	Glomus intraradices, serine threonine-protein kinase haspin-like	CCHU4194.g1	4e-59
CG-GI1f_006_A17	Glomus intraradices, hypothetical protein [Tuber melanosporum Mel28]	CCHU11738.g1	4e-100
CG-GI1f_006_E07	Glomus intraradices---NA---	cchu1086 3 mrna	2.49545e-132
CG-GI1f_006_F12	Glomus intraradices---NA---	cchu12854 3 mrna	2.13261e-171
CG-GI1f_006_F23	Glomus intraradices---NA---	CCHU10964.g1	5e-97
CG-GI1f_006_G06	Glomus intraradices---NA---	cchu16450 5 mrna	7e-160
CG-GI1f_006_I04	Glomus intraradices---NA---	CCHU5719.g1	1e-78
CG-GI1f_006_J18	Glomus intraradices, lpxtg-motif cell wall anchor domain protein	CCHU14094.b1	1e-55
CG-GI1f_006_M08	Glomus intraradices, defense protein	cace13519 5 mrna	3e-82
CG-GI1f_006_N06	Glomus intraradices, intrrupted phage associated	CACE15808.b1	1e-107
CG-GI1f_006_N17	Glomus intraradices---NA---	cace10216 3 mrna	2.93202e-111
CG-GI1f_006_N21	Glomus intraradices, polyubiquitin	CCHU18523.g1	3e-91
CG-R02f_026_O09	Glomus intraradices, histone	CCHU5919.g1	1e-81
CGCL11Contig1	Glomus intraradices---NA---	cchu19951 5 mrna	6e-106
CGCL1252Contig1	Glomus intraradices, cu-zn superoxide partial	CCHU18970.b1	1.87457e-69
CGCL1263Contig1	Glomus intraradices, syntaxin binding protein 5	cchu4356 3 mrna	1e-119
CGCL1314Contig1	Glomus intraradices---NA---	cchu17869 5 mrna	5e-64
CGCL1335Contig1	Glomus intraradices---NA---	CCHU15270.g1	3e-91
CGCL1414Contig1	Glomus intraradices---NA---	cace1365 5 mrna	1.23101e-91
CGCL1422Contig1	Glomus intraradices, sah1p	CCHU11589.g1	1e-46
CGCL1445Contig1	Glomus intraradices---NA---	CCHU9622.b1	3e-87
CGCL1455Contig1	Glomus intraradices, related to velvet a protein	CACE6897.g1	2e-111
CGCL1611Contig1	Glomus intraradices, crystal protein et79	CCHU3974.g1	4e-112
CGCL1876Contig1	Glomus intraradices, conserved hypothetical protein [Phytophthora infestans T30-4]	CCHU5873.b1	1e-135
CGCL1882Contig1	Glomus intraradices---NA---	cchu3096 5 mrna	9.85922e-115
CGCL1924Contig1	Glomus intraradices---NA---	CACE985.g2	9e-86
CGCL2012Contig1	Glomus intraradices---NA---	CCHU1855.b2	1e-104
CGCL2035Contig1	Glomus intraradices, allatostatin precursor protein	CCHU18745.g1	2e-115
CGCL2095Contig1	Glomus intraradices---NA---	CCHU12707.b1	7e-46
CGCL2295Contig1	Glomus intraradices, ppn1_yarli ame: full=endopolyphosphatase	CACE7622.b1	8e-133
CGCL2316Contig1	Glomus intraradices, ammonium transporter mep2	CCHU1975.b1	2.24976e-115
CGCL2377Contig1	Glomus intraradices---NA---	cace12891 5 mrna	1e-140
CGCL2394Contig1	Glomus intraradices, transforming growth factor beta regulator 1-like	CCHU11738.g1	2e-107
CGCL2415Contig1	Glomus intraradices, n-acylethanolamine amidohydrolase	CCHU7670.g1	2e-47
CGCL2513Contig1	Glomus intraradices---NA---	cchu16464 5 mrna	6.25355e-161
CGCL2585Contig1	Glomus intraradices---NA---	CCHU8187.g1	4e-124
CGCL2708Contig1	Glomus intraradices---NA---	cchu19168 3 mrna	8e-124
CGCL2792Contig1	Glomus intraradices, cp2 transcription	CCHU10414.b1	1e-144
CGCL2812Contig1	Glomus intraradices, elongation factor 1-alpha	CACE7398.g1	2e-107
CGCL2835Contig1	Glomus intraradices, hypothetical protein PIIN_09839 [Piriformospora indica DSM 11827]	PLATE_14_A12_02.AB1	1e-101
CGCL2836Contig1	Glomus intraradices---NA---	CCHU12707.g1	1e-132
CGCL2906Contig1	Glomus intraradices---NA---	cace13003 5 mrna	8.27231e-160
CGCL2909Contig1	Glomus intraradices, hypothetical protein E5Q_06271 [Mixia osmundae IAM 14324]	cchu9424 3 mrna	1.17703e-110
CGCL2910Contig1	Glomus intraradices, kelch repeat	CCHU11963.g1	1e-144
CGCL2927Contig1	Glomus intraradices, secreted protein sp7- kb	gi08_b07 3 mrna	1.17698e-167
CGCL3029Contig1	Glomus intraradices---NA---	cchu17869 5 mrna	1.33851e-113
CGCL3109Contig1	Glomus intraradices---NA---	CCHU17103.g1	2e-89
CGCL3224Contig1	Glomus intraradices---NA---	CCHU8026.g1	4e-65
CGCL371Contig1	Glomus intraradices---NA---	CCHU10430.b1	3.65726e-103
CGCL38Contig1	Glomus intraradices---NA---	PLATE_8_D07_07.AB1	1e-94
CGCL38Contig2	Glomus intraradices---NA---	CACE11745.g1	2e-92
CGCL415Contig1	Glomus intraradices---NA---	Gi_cont1	3e-83
CGCL420Contig1	Glomus intraradices, capping protein (actin filament) muscle z- alpha 2	CCHU15057.g1	3e-157
CGCL456Contig1	Glomus intraradices---NA---	GS304-TPX5	4e-115
CGCL616Contig1	Glomus intraradices---NA---	CACE13540.b1	3e-130
CGCL648Contig1	Glomus intraradices, zygote-specific protein	cchu16248 5 mrna	2.46469e-65
CGCL706Contig1	Glomus intraradices---NA---	cchu10325 3 mrna	3e-131
CGCL813Contig1	Glomus intraradices---NA---	CACE15965.b1	3e-61
CGCL818Contig1	Glomus intraradices---NA---	CCHU5253.b1	3e-94
CGCL832Contig1	Glomus intraradices, mitogen-activated protein kinase kinase kinase 7	CCHU13528.g1	4e-125
CGCL914Contig1	Glomus intraradices---NA---	CCHU18126.g1	1e-27
CGCL957Contig1	Glomus intraradices---NA---	CCHU18905.g1	5.58332e-141
