# Supplementary material for: Heart of Endosymbioses: Transcriptomics Reveals a Conserved Genetic Program among Arbuscular Mycorrhizal, Actinorhizal and Legume-Rhizobial Symbioses
Source: PLoS One. 2012 Sep 6;7(9):e44742. doi: 10.1371/journal.pone.0044742 (PMC3435296; doi:10.1371/journal.pone.0044742)
Supplement: Table S4 — AM-induced genes sharing significant sequence conservation in C. glauca , M. truncatula and O. sativa. Data on M. truncatula come from additional File 1 of Gomez et al., 2009. Data on O. sativa come from Table S1 of Güimil et al. (2005). Sheet 1 (Cg vs Mt vs Os) contains genes classified by predicted function according to their annotation and sorted by descending induction level in AM. Sheet 2 (Cg versus Mt Blast Result) and 3 (Cg versus Os Blast Result) contain detailed blast results corresponding to comparison between C.glauca and M. truncatula, and between C.glauca and O. sativa respectively. (XLS) [file pone.0044742.s005.xls]

## Sheet: Cg vs Mt vs Os
C. glauca Probe name	Best Hit M. truncatula	Best Hit O. sativa	Annotation (C. glauca)
AM marker genes
CG-GI1f_006_M09	Mtr.43062.1.S1_at	OS04G10800	phosphate transporter MtPT4 like
CG-GI1f_006_F06	Mtr.43062.1.S1_at	OS04G10800	phosphate transporter MtPT4 like
CG-GI1f_004_L14	Mtr.43062.1.S1_at	OS04G10800	inorganic phosphate transporter pt4
CGCL75Contig1	Mtr.15627.1.S1_at	OS07G07170	Blue copper protein MtBcp1 like
CG-R02f_024_F04	Mtr.40285.1.S1_at	OS10G39560	serine carboxypeptidase MtScp1 like
CGCL1659Contig1	Mtr.14511.1.S1_at	OS07G07170	Blue copper protein MtBcp1 like
Proteases
CGCL3220Contig1	Mtr.27782.1.S1_at	OS12G17540	cysteine proteinase, papain, C1A family
CGCL1775Contig1	Mtr.8512.1.S1_at	OS04G13090	cysteine proteinase, papain, C1A family
CGCL1769Contig1	Mtr.8512.1.S1_at	OS12G17540	cysteine proteinase, papain, C1A family
CGCL917Contig1	Mtr.9176.1.S1_at	OS01G64850	subtilisinlike protease, S08A family
CGCL1255Contig1	Mtr.8512.1.S1_at	OS12G17540	cysteine proteinase, papain, C1A family
CG-GI1f_006_C13	Mtr.8512.1.S1_at	OS12G17540	cysteine proteinase, papain, C1A family
CGCL489Contig1	Mtr.9176.1.S1_at	OS01G64850	putative serine-type endopeptidase activity, S08A family
CGCL2403Contig1	Mtr.8512.1.S1_at	OS12G17540	cysteine proteinase, papain, C1A family
CG-GI1f_006_K04	Mtr.8512.1.S1_at	OS12G17540	cysteine proteinase, papain, C1A family
CG-GI1f_006_N15	Mtr.38579.1.S1_at	OS01G64850	subtilisin-like protease, S08A family
CG-GI1f_001_P04	Mtr.8512.1.S1_at	OS04G13090	cysteine proteinase, papain, C1A family
CG-GI1f_001_L09	Mtr.50853.1.S1_s_at	OS10G39560	serine carboxypeptidase c, S10 family
CG-GI1f_004_E15	Mtr.8512.1.S1_at	OS12G17540	cysteine proteinase, papain, C1A family
CG-GI1f_004_H01	Mtr.19069.1.S1_s_at	OS12G17540	cysteine proteinase, papain, C1A family
CG-N02f_006_H07	Mtr.50853.1.S1_s_at	OS11G10750	carboxypeptidase c, S10 family
CGCL2623Contig1	Mtr.38828.1.S1_at	OS01G64850	xylem serine proteinase 1, S08A family
CGCL920Contig1	Mtr.27443.1.S1_at	OS01G64850	subtilisin-like protease, S08A family
CGCL478Contig1	Mtr.50853.1.S1_s_at	OS10G01134	serine carboxypeptidase 1 precursorlike protein, S10 family
CGCL236Contig1	Mtr.8512.1.S1_at	OS04G13090	cysteine proteinase, papain, C1A family
CGCL2964Contig1	Mtr.40286.1.S1_at	OS11G10750	scpl45 serine carboxypeptidase, S10 family
CGCL2437Contig1	Mtr.38579.1.S1_at	OS01G64850	xylem serine proteinase 1, S08A family
CGCL2456Contig1	Mtr.8512.1.S1_at	OS12G17540	cysteine proteinase, papain, C1A family
CGCL3119Contig1	Mtr.38828.1.S1_at	OS01G64850	subtilisinlike protease c1, S08A family
CG-GI1f_004_P12	Mtr.38579.1.S1_at	OS01G64850	xylem serine proteinase 1, S08A family
CG-R02f_003_L23	Mtr.40285.1.S1_at	OS11G10750	scpl45 serine carboxypeptidase, S10 family
CGCL504Contig1	Mtr.13963.1.S1_at	OS01G64850	putative serine-type endopeptidase activity, possible S08A family
Chitinases
CG-GI1f_006_M14	Mtr.11892.1.S1_at	OS07G19040	class iii chitinase
CG-R02f_047_E06	Mtr.22903.1.S1_at	OS01G18400	class ii chitinase
CGCL241Contig1	Mtr.11892.1.S1_at	OS07G19040	class iii chitinase
CGCL506Contig1	Mtr.11892.1.S1_at	OS07G19040	class iii chitinase
Monooxygenases
CG-R02f_030_A01	Mtr.47491.1.S1_s_at	OS06G41070	cytochrome p450
CG-R02f_031_P21	Mtr.47491.1.S1_s_at	OS01G50490	cytochrome p450
CG-R02f_034_F01	Mtr.2309.1.S1_at	OS06G43510	cytochrome p450
CG-R02f_036_N08	Mtr.23217.1.S1_at	OS06G41070	cytochrome p450
CGCL1362Contig1	Mtr.14172.1.S1_at	OS06G41070	cytochrome p450
CGCL155Contig1	Mtr.11507.1.S1_at	OS08G36860	cytochrome p450
CGCL2400Contig1	Mtr.41459.1.S1_at	OS01G50490	cytochrome p450
CG-GI1f_006_I20	Mtr.38814.1.S1_at	OS08G43440	ent-kaurene oxidase
CG-N02f_020_L03	Mtr.12632.1.S1_at	OS01G50490	ent-kaurene oxidase
Transporters
CG-N02f_013_P06	Mtr.51195.1.S1_at	OS09G23640	white-brown-complex abc transporter family
CG-GI1f_001_P10	Mtr.27765.1.S1_at	OS11G12740	oligopeptide transporter
CG-GI1f_004_B01	Mtr.7741.1.S1_at	OS11G12740	oligopeptide transporter
CGCL1260Contig1	Mtr.12141.1.S1_at	OS11G12740	proton-dependent oligopeptide transport family protein
CGCL1417Contig1	Mtr.44070.1.S1_at	OS05G47500	multidrug resistance protein
CGCL918Contig1	Mtr.37525.1.S1_at	OS05G11560	mip nip subfamily
CGCL1363Contig1	Mtr.27765.1.S1_at	OS11G12740	oligopeptide transporter
Lipid Metabolism
CGCL373Contig1	Mtr.29623.1.S1_at	OS02G44850	gsdl-motif lipase
CGCL1705Contig1	Mtr.29623.1.S1_at	OS03G38350	anterspecific prolinerich protein apg
CGCL2778Contig1	Mtr.4828.1.S1_at	OS02G44850	anter-specific proline-rich protein apg
Signaling components
CG-GI1f_006_K19	Mtr.35466.1.S1_at	OS01G57400	lysm domain containing protein
CG-N02f_024_E09	Mtr.35466.1.S1_at	OS01G57400	lysm domain containing protein
CG-N02f_032_E13	Mtr.11970.1.S1_at	OS04G39180	serine-threonine protein plant- Kinase
CG-N02f_033_B01	Mtr.16214.1.S1_at	OS01G65940	serine-threonine protein plant- Kinase
CG-R02f_036_O05	Mtr.24165.1.S1_at	OS09G39620	leucinerich repeat transmembrane protein
CG-GI1f_004_F11	Mtr.16214.1.S1_at	OS01G21970	serine-threonine protein kinase
Carbon metabolism
CG-N02f_009_D05	Mtr.24556.1.S1_at	OS10G18530	3-O-glucosyltransferase activity
CG-N02f_035_F01	Mtr.42515.1.S1_at	OS10G18510	udp-glucosyl transferase
CG-R02f_015_I16	Mtr.40734.1.S1_at	OS01G45110	udp-glucosyl transferase 73d1
CG-R02f_044_P04	Mtr.42709.1.S1_at	OS10G18510	udpglucoronosyl udpglucosyl transferase family protein
Transcription Factor
CG-N02f_029_I17	Mtr.43947.1.S1_at	OS08G36920	ap2 erf domain-containing transcription factor
CG-R01f_011_E02	Mtr.24642.1.S1_at	OS11G04570	gras family transcription factor
CGCL2063Contig1	Mtr.43947.1.S1_at	OS08G36920	ap2 erf domain-containing transcription factor
Proteasome
CGCL748Contig1	Mtr.9667.1.S1_at	OS06G34470	zinc finger (c3hc4type ring finger)like
Oxydative stress
CG-R02f_025_K08	Mtr.13953.1.S1_at	OS04G04750	peroxidase 1
Miscellaneous
CG-GI1f_003_A02	Mtr.927.1.S1_at	OS01G58640	purple acid phosphatase
CG-N02f_009_I10	Mtr.46166.1.S1_at	OS02G41954	2ogfeoxygenase family protein
CG-N02f_011_P19	Mtr.20645.1.S1_at	OS02G42790	shortchain dehydrogenase reductasefamily protein
CG-N02f_036_D06	Mtr.32735.1.S1_at	OS01G65490	core-2 i-branching beta- -n-acetylglucosaminyltransferase family protein
CG-R02f_013_N12	Mtr.42519.1.S1_at	OS04G10000	shortchain dehydrogenase reductasefamily protein
CG-R02f_045_J11	Mtr.31291.1.S1_at	OS07G39270	geranylgeranyl pyrophosphate synthase
CG-R02f_046_L20	Mtr.38814.1.S1_at	OS08G43440	flavonoid 3 5 -hydroxylase-like protein
CGCL2536Contig1	Mtr.42519.1.S1_at	OS04G10000	short chain alcohol
CGCL2872Contig1	Mtr.44300.1.S1_at	OS01G03740	nuclease s1
Unknown
CG-GI1f_002_I03	Mtr.35466.1.S1_at	OS01G57400	NA
CG-R02f_014_H16	Mtr.13887.1.S1_at	OS02G47350	PREDICTED: hypothetical protein isoform 2 [Vitis vinifera]
CG-N02f_010_H13	Mtr.31873.1.S1_at	OS07G34510	NA
CGCL1624Contig1	Mtr.35466.1.S1_at	OS01G57400	NA
CGCL1077Contig1	Mtr.37506.1.S1_at	OS01G46390	NA

## Sheet: Cg versus Mt Blast Result
Query ID	Subject IDS	% Identity	% Positives	Alignement length	e-value	bit score
CG-GI1f_001_C20	Mtr.4784.1.S1_at	72.73	87.88	33	1e-15	64.3
CG-GI1f_001_C20	Mtr.8375.1.S1_x_at	73.91	95.65	23	4e-11	49.2
CG-GI1f_001_E03	Mtr.45893.1.S1_at	43.18	59.09	44	9e-24	52.8
CG-GI1f_001_E03	Mtr.45893.1.S1_at	34.69	63.27	49	9e-24	49.6
CG-GI1f_001_E03	Mtr.45893.1.S1_at	35.00	65.00	20	9e-24	26.7
CG-GI1f_001_E14	Mtr.18815.1.S1_at	40.48	61.90	42	7e-14	37.7
CG-GI1f_001_E14	Mtr.18815.1.S1_at	35.90	66.67	39	7e-14	35.9
CG-GI1f_001_E14	Mtr.18815.1.S1_at	45.45	68.18	22	7e-14	28.1
CG-GI1f_001_E14	Mtr.18815.1.S1_at	35.00	70.00	20	7e-14	23.5
CG-GI1f_001_E14	Mtr.51195.1.S1_at	79.47	87.37	190	3e-91	318
CG-GI1f_001_E14	Mtr.51195.1.S1_at	68.00	76.00	175	1e-65	233
CG-GI1f_001_E14	Mtr.51195.1.S1_at	42.11	57.02	114	1e-35	98.2
CG-GI1f_001_E14	Mtr.51195.1.S1_at	44.00	62.00	50	1e-35	55.6
CG-GI1f_001_E14	Mtr.51195.1.S1_at	53.26	70.65	92	6e-33	111
CG-GI1f_001_E14	Mtr.51195.1.S1_at	53.33	70.00	30	6e-33	33.1
CG-GI1f_001_E14	Mtr.51195.1.S1_at	51.72	58.62	58	1e-22	55.1
CG-GI1f_001_E14	Mtr.51195.1.S1_at	49.38	58.02	81	1e-22	54.7
CG-GI1f_001_E14	Mtr.51195.1.S1_at	47.42	52.58	97	1e-21	74.8
CG-GI1f_001_E14	Mtr.51195.1.S1_at	53.12	59.38	32	1e-21	31.8
CG-GI1f_001_G11	Mtr.12579.1.S1_at	69.33	77.33	75	5e-64	136
CG-GI1f_001_G11	Mtr.12579.1.S1_at	75.93	90.74	54	5e-64	110
CG-GI1f_001_G11	Mtr.12579.1.S1_at	59.15	67.61	71	4e-32	89.5
CG-GI1f_001_G11	Mtr.12579.1.S1_at	48.94	72.34	47	4e-32	50.1
CG-GI1f_001_G11	Mtr.12579.1.S1_at	43.84	54.79	73	3e-21	57.0
CG-GI1f_001_G11	Mtr.12579.1.S1_at	85.00	85.00	20	3e-21	46.0
CG-GI1f_001_G11	Mtr.12579.1.S1_at	35.90	57.69	78	1e-15	46.0
CG-GI1f_001_G11	Mtr.12579.1.S1_at	37.25	50.98	51	1e-15	37.7
CG-GI1f_001_G11	Mtr.12579.1.S1_at	42.25	50.70	71	1e-11	42.3
CG-GI1f_001_G11	Mtr.12579.1.S1_at	43.24	54.05	37	1e-11	28.1
CG-GI1f_001_G11	Mtr.14715.1.S1_at	73.02	87.30	126	1e-69	244
CG-GI1f_001_G11	Mtr.14715.1.S1_at	61.54	68.13	91	4e-33	123
CG-GI1f_001_G11	Mtr.14715.1.S1_at	40.32	61.29	124	2e-25	98.2
CG-GI1f_001_G11	Mtr.14715.1.S1_at	33.60	55.20	125	7e-17	69.8
CG-GI1f_001_G11	Mtr.14715.1.S1_at	38.68	50.94	106	2e-14	62.0
CG-GI1f_001_G11	Mtr.16297.1.S1_x_at	74.60	85.71	126	2e-70	247
CG-GI1f_001_G11	Mtr.16297.1.S1_x_at	62.64	70.33	91	2e-33	124
CG-GI1f_001_G11	Mtr.16297.1.S1_x_at	39.52	54.84	124	2e-22	88.6
CG-GI1f_001_G11	Mtr.16297.1.S1_x_at	36.00	54.40	125	1e-18	75.8
CG-GI1f_001_G11	Mtr.16297.1.S1_x_at	42.59	57.41	54	8e-15	44.1
CG-GI1f_001_G11	Mtr.16297.1.S1_x_at	37.50	48.21	56	8e-15	37.3
CG-GI1f_001_G11	Mtr.16297.1.S1_at	74.60	85.71	126	2e-70	247
CG-GI1f_001_G11	Mtr.16297.1.S1_at	62.64	70.33	91	2e-33	124
CG-GI1f_001_G11	Mtr.16297.1.S1_at	39.52	54.84	124	2e-22	88.6
CG-GI1f_001_G11	Mtr.16297.1.S1_at	36.00	54.40	125	1e-18	75.8
CG-GI1f_001_G11	Mtr.16297.1.S1_at	42.59	57.41	54	8e-15	44.1
CG-GI1f_001_G11	Mtr.16297.1.S1_at	37.50	48.21	56	8e-15	37.3
CG-GI1f_001_G11	Mtr.16295.1.S1_at	73.81	85.71	126	4e-69	243
CG-GI1f_001_G11	Mtr.16295.1.S1_at	63.74	71.43	91	1e-36	127
CG-GI1f_001_G11	Mtr.16295.1.S1_at	91.67	91.67	12	1e-36	27.6
CG-GI1f_001_G11	Mtr.16295.1.S1_at	40.50	58.68	121	4e-24	93.6
CG-GI1f_001_G11	Mtr.16295.1.S1_at	37.30	54.76	126	1e-21	85.8
CG-GI1f_001_G11	Mtr.16295.1.S1_at	49.06	56.60	53	2e-15	42.8
CG-GI1f_001_G11	Mtr.16295.1.S1_at	42.50	52.50	40	2e-15	40.9
CG-GI1f_001_G11	Mtr.28097.1.S1_at	67.12	83.56	73	4e-45	123
CG-GI1f_001_G11	Mtr.28097.1.S1_at	58.54	68.29	41	4e-45	60.2
CG-GI1f_001_G11	Mtr.28097.1.S1_at	62.50	75.00	48	8e-22	67.5
CG-GI1f_001_G11	Mtr.28097.1.S1_at	54.55	63.64	33	8e-22	38.2
CG-GI1f_001_G11	Mtr.28097.1.S1_at	38.36	61.64	73	6e-15	55.1
CG-GI1f_001_G11	Mtr.28097.1.S1_at	45.45	57.58	33	6e-15	27.2
CG-GI1f_001_G11	Mtr.48947.1.S1_x_at	76.19	83.33	126	2e-70	247
CG-GI1f_001_G11	Mtr.48947.1.S1_x_at	63.74	70.33	91	5e-33	123
CG-GI1f_001_G11	Mtr.48947.1.S1_x_at	40.54	59.46	111	1e-22	88.6
CG-GI1f_001_G11	Mtr.48947.1.S1_x_at	36.04	49.55	111	2e-15	65.2
CG-GI1f_001_G11	Mtr.48926.1.S1_x_at	76.98	83.33	126	8e-71	248
CG-GI1f_001_G11	Mtr.48926.1.S1_x_at	63.74	70.33	91	5e-33	123
CG-GI1f_001_G11	Mtr.48926.1.S1_x_at	36.89	58.20	122	3e-23	90.9
CG-GI1f_001_G11	Mtr.48926.1.S1_x_at	35.14	48.65	111	5e-14	60.2
CG-GI1f_001_G11	Mtr.48947.1.S1_at	76.19	83.33	126	2e-70	247
CG-GI1f_001_G11	Mtr.48947.1.S1_at	63.74	70.33	91	5e-33	123
CG-GI1f_001_G11	Mtr.48947.1.S1_at	40.54	59.46	111	1e-22	88.6
CG-GI1f_001_G11	Mtr.48947.1.S1_at	36.04	49.55	111	2e-15	65.2
CG-GI1f_001_G11	Mtr.48957.1.S1_at	72.80	84.80	125	6e-68	239
CG-GI1f_001_G11	Mtr.48957.1.S1_at	59.34	67.03	91	2e-31	118
CG-GI1f_001_G11	Mtr.48957.1.S1_at	37.10	60.48	124	1e-22	89.0
CG-GI1f_001_G11	Mtr.48957.1.S1_at	40.38	59.62	52	7e-12	46.4
CG-GI1f_001_G11	Mtr.48957.1.S1_at	31.43	57.14	35	7e-12	24.9
CG-GI1f_001_G11	Mtr.48957.1.S1_x_at	72.80	84.80	125	6e-68	239
CG-GI1f_001_G11	Mtr.48957.1.S1_x_at	59.34	67.03	91	2e-31	118
CG-GI1f_001_G11	Mtr.48957.1.S1_x_at	37.10	60.48	124	1e-22	89.0
CG-GI1f_001_G11	Mtr.48957.1.S1_x_at	40.38	59.62	52	7e-12	46.4
CG-GI1f_001_G11	Mtr.48957.1.S1_x_at	31.43	57.14	35	7e-12	24.9
CG-GI1f_001_G11	Mtr.48962.1.S1_x_at	75.40	85.71	126	8e-71	248
CG-GI1f_001_G11	Mtr.48962.1.S1_x_at	62.64	70.33	91	6e-36	124
CG-GI1f_001_G11	Mtr.48962.1.S1_x_at	36.84	47.37	38	6e-36	28.6
CG-GI1f_001_G11	Mtr.48962.1.S1_x_at	41.94	58.06	124	1e-24	95.5
CG-GI1f_001_G11	Mtr.48962.1.S1_x_at	36.00	54.40	125	6e-19	76.7
CG-GI1f_001_G11	Mtr.48962.1.S1_x_at	46.15	59.62	52	1e-16	45.5
CG-GI1f_001_G11	Mtr.48962.1.S1_x_at	39.29	51.79	56	1e-16	41.8
CG-GI1f_001_G11	Mtr.48962.1.S1_at	75.40	85.71	126	8e-71	248
CG-GI1f_001_G11	Mtr.48962.1.S1_at	62.64	70.33	91	6e-36	124
CG-GI1f_001_G11	Mtr.48962.1.S1_at	36.84	47.37	38	6e-36	28.6
CG-GI1f_001_G11	Mtr.48962.1.S1_at	41.94	58.06	124	1e-24	95.5
CG-GI1f_001_G11	Mtr.48962.1.S1_at	36.00	54.40	125	6e-19	76.7
CG-GI1f_001_G11	Mtr.48962.1.S1_at	46.15	59.62	52	1e-16	45.5
CG-GI1f_001_G11	Mtr.48962.1.S1_at	39.29	51.79	56	1e-16	41.8
CG-GI1f_001_G12	Mtr.15957.1.S1_at	48.78	65.85	82	3e-47	101
CG-GI1f_001_G12	Mtr.15957.1.S1_at	69.57	80.43	46	3e-47	77.1
CG-GI1f_001_G12	Mtr.15957.1.S1_at	47.83	65.22	23	3e-47	29.9
CG-GI1f_001_G12	Mtr.15957.1.S1_at	48.53	52.94	68	9e-27	58.8
CG-GI1f_001_G12	Mtr.15957.1.S1_at	60.87	63.04	46	9e-27	56.1
CG-GI1f_001_G12	Mtr.15957.1.S1_at	52.38	52.38	21	9e-27	24.4
CG-GI1f_001_G12	Mtr.15957.1.S1_at	38.33	56.67	60	1e-16	55.6
CG-GI1f_001_G12	Mtr.15957.1.S1_at	32.69	46.15	52	1e-16	32.2
CG-GI1f_001_G12	Mtr.37204.1.S1_at	42.02	57.14	119	2e-27	104
CG-GI1f_001_J01	Mtr.11034.1.S1_at	64.56	77.22	79	9e-36	123
CG-GI1f_001_J01	Mtr.11034.1.S1_at	57.14	57.14	21	9e-36	28.1
CG-GI1f_001_J01	Mtr.11034.1.S1_at	70.15	73.13	67	1e-26	101
CG-GI1f_001_J01	Mtr.11034.1.S1_at	44.12	54.41	68	1e-12	55.6
CG-GI1f_001_J11	Mtr.11892.1.S1_at	78.03	90.15	132	2e-97	236
CG-GI1f_001_J11	Mtr.11892.1.S1_at	87.18	89.74	39	2e-97	94.1
CG-GI1f_001_J11	Mtr.11892.1.S1_at	57.14	65.71	35	2e-97	48.3
CG-GI1f_001_J11	Mtr.11892.1.S1_at	69.77	75.97	129	4e-69	172
CG-GI1f_001_J11	Mtr.11892.1.S1_at	68.89	75.56	45	4e-69	66.1
CG-GI1f_001_J11	Mtr.11892.1.S1_at	54.29	60.00	35	4e-69	44.1
CG-GI1f_001_J11	Mtr.11892.1.S1_at	42.86	52.38	126	4e-37	90.9
CG-GI1f_001_J11	Mtr.11892.1.S1_at	60.53	78.95	38	4e-37	60.2
CG-GI1f_001_J11	Mtr.11892.1.S1_at	50.00	50.00	26	4e-37	24.4
CG-GI1f_001_J11	Mtr.11892.1.S1_at	49.00	63.00	100	3e-36	101
CG-GI1f_001_J11	Mtr.11892.1.S1_at	61.76	79.41	34	3e-36	46.4
CG-GI1f_001_J11	Mtr.11892.1.S1_at	45.83	54.17	24	3e-36	24.0
CG-GI1f_001_J11	Mtr.11892.1.S1_at	47.06	60.00	85	2e-24	70.3
CG-GI1f_001_J11	Mtr.11892.1.S1_at	47.73	61.36	44	2e-24	44.6
CG-GI1f_001_J11	Mtr.11892.1.S1_at	47.56	53.66	82	2e-18	70.7
CG-GI1f_001_J11	Mtr.11892.1.S1_at	52.63	73.68	19	2e-18	24.0
CG-GI1f_001_J11	Mtr.36018.1.S1_at	83.87	83.87	31	4e-23	72.5
CG-GI1f_001_J11	Mtr.36018.1.S1_at	50.00	58.82	34	4e-23	35.9
CG-GI1f_001_J11	Mtr.36018.1.S1_at	77.42	77.42	31	4e-17	52.8
CG-GI1f_001_J11	Mtr.36018.1.S1_at	47.06	55.88	34	4e-17	35.4
CG-GI1f_001_J11	Mtr.49716.1.S1_at	76.52	90.15	132	2e-93	234
CG-GI1f_001_J11	Mtr.49716.1.S1_at	86.84	89.47	38	2e-93	91.3
CG-GI1f_001_J11	Mtr.49716.1.S1_at	48.57	51.43	35	2e-93	38.6
CG-GI1f_001_J11	Mtr.49716.1.S1_at	73.77	80.33	61	8e-63	93.6
CG-GI1f_001_J11	Mtr.49716.1.S1_at	61.02	71.19	59	8e-63	81.7
CG-GI1f_001_J11	Mtr.49716.1.S1_at	68.18	75.00	44	8e-63	62.0
CG-GI1f_001_J11	Mtr.49716.1.S1_at	48.57	60.00	35	8e-63	42.8
CG-GI1f_001_J11	Mtr.49716.1.S1_at	47.24	62.99	127	5e-43	115
CG-GI1f_001_J11	Mtr.49716.1.S1_at	70.59	82.35	34	5e-43	53.3
CG-GI1f_001_J11	Mtr.49716.1.S1_at	52.17	60.87	23	5e-43	26.7
CG-GI1f_001_J11	Mtr.49716.1.S1_at	44.96	51.16	129	4e-37	91.8
CG-GI1f_001_J11	Mtr.49716.1.S1_at	68.57	82.86	35	4e-37	61.1
CG-GI1f_001_J11	Mtr.49716.1.S1_at	46.15	53.85	26	4e-37	22.6
CG-GI1f_001_J11	Mtr.49716.1.S1_at	46.84	60.76	79	3e-32	70.7
CG-GI1f_001_J11	Mtr.49716.1.S1_at	71.43	74.29	35	3e-32	52.8
CG-GI1f_001_J11	Mtr.49716.1.S1_at	46.88	68.75	32	3e-32	35.4
CG-GI1f_001_J11	Mtr.49716.1.S1_at	47.06	52.94	85	1e-19	70.3
CG-GI1f_001_J11	Mtr.49716.1.S1_at	63.16	84.21	19	1e-19	28.1
CG-GI1f_001_K07	Mtr.7765.1.S1_at	100.00	100.00	160	2e-110	380
CG-GI1f_001_K07	Mtr.7765.1.S1_at	100.00	100.00	160	1e-104	361
CG-GI1f_001_K07	Mtr.7765.1.S1_at	100.00	100.00	139	2e-97	336
CG-GI1f_001_K07	Mtr.7765.1.S1_at	100.00	100.00	160	4e-97	336
CG-GI1f_001_K07	Mtr.7765.1.S1_at	100.00	100.00	102	5e-74	232
CG-GI1f_001_K07	Mtr.7765.1.S1_at	100.00	100.00	19	5e-74	47.3
CG-GI1f_001_K07	Mtr.7765.1.S1_at	100.00	100.00	56	9e-62	125
CG-GI1f_001_K07	Mtr.7765.1.S1_at	100.00	100.00	32	9e-62	87.2
CG-GI1f_001_K07	Mtr.7765.1.S1_at	100.00	100.00	16	9e-62	44.6
CG-GI1f_001_L09	Mtr.27798.1.S1_at	47.27	67.27	55	9e-36	73.5
CG-GI1f_001_L09	Mtr.27798.1.S1_at	50.00	72.22	36	9e-36	49.2
CG-GI1f_001_L09	Mtr.27798.1.S1_at	55.56	70.37	27	9e-36	47.8
CG-GI1f_001_L09	Mtr.31225.1.S1_at	40.00	52.31	65	8e-13	56.5
CG-GI1f_001_L09	Mtr.40285.1.S1_at	38.64	56.82	88	7e-37	85.4
CG-GI1f_001_L09	Mtr.40285.1.S1_at	54.00	66.00	50	7e-37	72.5
CG-GI1f_001_L09	Mtr.40285.1.S1_at	53.12	59.38	32	3e-16	36.3
CG-GI1f_001_L09	Mtr.40285.1.S1_at	39.73	50.68	73	3e-16	34.5
CG-GI1f_001_L09	Mtr.40285.1.S1_at	55.56	62.96	27	3e-16	34.5
CG-GI1f_001_L09	Mtr.40285.1.S1_at	57.58	84.85	33	1e-12	57.9
CG-GI1f_001_L09	Mtr.40286.1.S1_at	37.36	52.75	91	2e-19	79.4
CG-GI1f_001_L09	Mtr.50853.1.S1_s_at	49.46	69.89	93	3e-55	128
CG-GI1f_001_L09	Mtr.50853.1.S1_s_at	31.82	54.55	88	3e-55	73.9
CG-GI1f_001_L09	Mtr.50853.1.S1_s_at	59.09	72.73	22	3e-55	35.0
CG-GI1f_001_L09	Mtr.50853.1.S1_s_at	35.56	48.89	90	3e-19	61.1
CG-GI1f_001_L09	Mtr.50853.1.S1_s_at	35.29	43.14	51	3e-19	31.3
CG-GI1f_001_L09	Mtr.50853.1.S1_s_at	45.83	58.33	24	3e-19	22.6
CG-GI1f_001_O04	Mtr.15585.1.S1_at	72.22	83.33	36	6e-16	65.7
CG-GI1f_001_O04	Mtr.16601.1.S1_at	71.43	85.71	35	3e-16	66.1
CG-GI1f_001_O04	Mtr.39133.1.S1_at	80.25	82.72	81	1e-47	146
CG-GI1f_001_O04	Mtr.39133.1.S1_at	91.67	100.00	12	1e-47	33.6
CG-GI1f_001_O04	Mtr.39133.1.S1_at	76.47	76.47	17	1e-47	29.5
CG-GI1f_001_O04	Mtr.39133.1.S1_at	61.19	67.16	67	1e-47	101
CG-GI1f_001_O04	Mtr.39133.1.S1_at	94.59	97.30	37	1e-47	90.0
CG-GI1f_001_O04	Mtr.39133.1.S1_at	92.98	94.74	57	7e-47	128
CG-GI1f_001_O04	Mtr.39133.1.S1_at	88.89	88.89	18	7e-47	34.5
CG-GI1f_001_O04	Mtr.39133.1.S1_at	84.62	84.62	13	7e-47	31.3
CG-GI1f_001_O04	Mtr.39133.1.S1_at	92.31	92.31	13	7e-47	30.9
CG-GI1f_001_O04	Mtr.39133.1.S1_at	92.86	92.86	42	1e-35	97.7
CG-GI1f_001_O04	Mtr.39133.1.S1_at	52.73	60.00	55	1e-35	53.3
CG-GI1f_001_O04	Mtr.39133.1.S1_at	68.00	72.00	25	1e-14	40.0
CG-GI1f_001_O04	Mtr.39133.1.S1_at	44.83	62.07	29	1e-14	40.0
CG-GI1f_001_O04	Mtr.39133.1.S1_at	50.00	59.52	42	2e-12	50.1
CG-GI1f_001_O04	Mtr.39133.1.S1_at	90.00	100.00	10	2e-12	22.6
CG-GI1f_001_P01	Mtr.11615.1.S1_at	99.01	99.01	101	9e-75	234
CG-GI1f_001_P01	Mtr.11615.1.S1_at	77.27	77.27	22	9e-75	36.3
CG-GI1f_001_P01	Mtr.11615.1.S1_at	100.00	100.00	10	9e-75	24.9
CG-GI1f_001_P01	Mtr.11615.1.S1_at	90.91	90.91	11	9e-75	23.5
CG-GI1f_001_P01	Mtr.11615.1.S1_at	95.24	96.19	105	2e-63	202
CG-GI1f_001_P01	Mtr.11615.1.S1_at	90.00	90.00	10	2e-63	28.1
CG-GI1f_001_P01	Mtr.11615.1.S1_at	90.91	90.91	11	2e-63	26.3
CG-GI1f_001_P01	Mtr.11615.1.S1_at	100.00	100.00	10	2e-63	24.4
CG-GI1f_001_P01	Mtr.11615.1.S1_at	96.15	98.08	52	2e-60	117
CG-GI1f_001_P01	Mtr.11615.1.S1_at	87.80	87.80	41	2e-60	73.9
CG-GI1f_001_P01	Mtr.11615.1.S1_at	90.00	90.00	20	2e-60	39.1
CG-GI1f_001_P01	Mtr.11615.1.S1_at	62.50	79.17	24	2e-60	35.4
CG-GI1f_001_P01	Mtr.11615.1.S1_at	58.82	70.59	17	2e-60	22.1
CG-GI1f_001_P01	Mtr.11615.1.S1_at	97.40	97.40	77	1e-57	160
CG-GI1f_001_P01	Mtr.11615.1.S1_at	84.62	92.31	26	1e-57	57.0
CG-GI1f_001_P01	Mtr.11615.1.S1_at	94.44	94.44	18	1e-57	26.3
CG-GI1f_001_P01	Mtr.11615.1.S1_at	95.52	97.01	67	3e-43	156
CG-GI1f_001_P01	Mtr.11615.1.S1_at	100.00	100.00	31	2e-23	71.6
CG-GI1f_001_P01	Mtr.11615.1.S1_at	94.12	100.00	17	2e-23	40.0
CG-GI1f_001_P04	Mtr.19069.1.S1_s_at	78.12	93.75	32	1e-52	71.6
CG-GI1f_001_P04	Mtr.19069.1.S1_s_at	46.81	63.83	47	1e-52	57.9
CG-GI1f_001_P04	Mtr.19069.1.S1_s_at	76.00	80.00	25	1e-52	46.0
CG-GI1f_001_P04	Mtr.19069.1.S1_s_at	63.64	63.64	22	1e-52	33.6
CG-GI1f_001_P04	Mtr.19069.1.S1_s_at	75.00	87.50	16	1e-52	33.1
CG-GI1f_001_P04	Mtr.19069.1.S1_s_at	60.00	68.00	25	1e-52	32.2
CG-GI1f_001_P04	Mtr.19069.1.S1_s_at	55.56	61.11	18	1e-52	23.1
CG-GI1f_001_P04	Mtr.19069.1.S1_s_at	79.31	82.76	29	2e-27	59.7
CG-GI1f_001_P04	Mtr.19069.1.S1_s_at	31.82	54.55	44	2e-27	34.5
CG-GI1f_001_P04	Mtr.19069.1.S1_s_at	62.50	87.50	16	2e-27	27.6
CG-GI1f_001_P04	Mtr.19069.1.S1_s_at	68.75	81.25	16	2e-27	27.2
CG-GI1f_001_P04	Mtr.19069.1.S1_s_at	38.46	61.54	26	2e-27	27.2
CG-GI1f_001_P04	Mtr.19069.1.S1_s_at	53.57	71.43	28	1e-13	35.4
CG-GI1f_001_P04	Mtr.19069.1.S1_s_at	48.84	55.81	43	1e-13	33.1
CG-GI1f_001_P04	Mtr.19069.1.S1_s_at	48.15	62.96	27	1e-13	26.7
CG-GI1f_001_P04	Mtr.19069.1.S1_s_at	60.71	78.57	28	4e-12	39.6
CG-GI1f_001_P04	Mtr.19069.1.S1_s_at	47.37	60.53	38	4e-12	33.1
CG-GI1f_001_P04	Mtr.19069.1.S1_s_at	57.89	63.16	19	4e-12	21.7
CG-GI1f_001_P04	Mtr.37329.1.S1_at	78.57	85.71	42	1e-52	89.5
CG-GI1f_001_P04	Mtr.37329.1.S1_at	50.00	72.73	44	1e-52	62.5
CG-GI1f_001_P04	Mtr.37329.1.S1_at	80.95	85.71	21	1e-52	42.8
CG-GI1f_001_P04	Mtr.37329.1.S1_at	73.33	86.67	15	1e-52	31.3
CG-GI1f_001_P04	Mtr.37329.1.S1_at	61.90	61.90	21	1e-52	30.9
CG-GI1f_001_P04	Mtr.37329.1.S1_at	55.56	61.11	18	1e-52	23.1
CG-GI1f_001_P04	Mtr.37329.1.S1_at	75.61	78.05	41	2e-34	79.0
CG-GI1f_001_P04	Mtr.37329.1.S1_at	38.64	59.09	44	2e-34	41.4
CG-GI1f_001_P04	Mtr.37329.1.S1_at	64.71	82.35	17	2e-34	32.2
CG-GI1f_001_P04	Mtr.37329.1.S1_at	62.50	70.83	24	2e-34	29.9
CG-GI1f_001_P04	Mtr.37329.1.S1_at	50.00	61.11	18	2e-34	21.7
CG-GI1f_001_P04	Mtr.37329.1.S1_at	56.10	70.73	41	8e-17	53.8
CG-GI1f_001_P04	Mtr.37329.1.S1_at	50.00	57.89	38	8e-17	35.0
CG-GI1f_001_P04	Mtr.37329.1.S1_at	54.05	67.57	37	9e-15	44.1
CG-GI1f_001_P04	Mtr.37329.1.S1_at	52.50	57.50	40	9e-15	37.7
CG-GI1f_001_P04	Mtr.37329.1.S1_at	56.10	58.54	41	6e-12	38.2
CG-GI1f_001_P04	Mtr.37329.1.S1_at	48.84	58.14	43	6e-12	34.1
CG-GI1f_001_P04	Mtr.43786.1.S1_at	41.94	59.14	93	5e-46	94.1
CG-GI1f_001_P04	Mtr.43786.1.S1_at	65.00	85.00	40	5e-46	74.8
CG-GI1f_001_P04	Mtr.43786.1.S1_at	68.18	68.18	22	5e-46	36.8
CG-GI1f_001_P04	Mtr.43786.1.S1_at	65.00	67.50	40	1e-23	58.3
CG-GI1f_001_P04	Mtr.43786.1.S1_at	60.87	73.91	46	1e-23	54.2
CG-GI1f_001_P04	Mtr.43786.1.S1_at	45.95	62.16	37	2e-12	40.0
CG-GI1f_001_P04	Mtr.43786.1.S1_at	26.67	51.67	60	2e-12	34.5
CG-GI1f_001_P04	Mtr.43787.1.S1_at	43.16	60.00	95	4e-47	96.4
CG-GI1f_001_P04	Mtr.43787.1.S1_at	65.00	82.50	40	4e-47	74.4
CG-GI1f_001_P04	Mtr.43787.1.S1_at	45.95	54.05	37	4e-47	38.2
CG-GI1f_001_P04	Mtr.43787.1.S1_at	43.36	53.98	113	1e-21	85.8
CG-GI1f_001_P04	Mtr.43787.1.S1_at	57.14	73.47	49	3e-17	54.7
CG-GI1f_001_P04	Mtr.43787.1.S1_at	43.24	59.46	37	3e-17	35.4
CG-GI1f_001_P04	Mtr.43787.1.S1_at	53.33	63.33	30	4e-11	37.7
CG-GI1f_001_P04	Mtr.43787.1.S1_at	50.00	55.56	36	4e-11	31.3
CG-GI1f_001_P04	Mtr.44810.1.S1_at	52.08	68.75	96	1e-59	120
CG-GI1f_001_P04	Mtr.44810.1.S1_at	59.32	77.97	59	1e-59	94.5
CG-GI1f_001_P04	Mtr.44810.1.S1_at	71.43	71.43	21	1e-59	36.8
CG-GI1f_001_P04	Mtr.44810.1.S1_at	39.58	58.33	96	7e-35	82.2
CG-GI1f_001_P04	Mtr.44810.1.S1_at	58.93	62.50	56	7e-35	67.5
CG-GI1f_001_P04	Mtr.44810.1.S1_at	52.44	62.20	82	2e-27	79.9
CG-GI1f_001_P04	Mtr.44810.1.S1_at	47.37	65.79	38	2e-27	45.1
CG-GI1f_001_P04	Mtr.44810.1.S1_at	33.98	45.63	103	5e-16	46.0
CG-GI1f_001_P04	Mtr.44810.1.S1_at	48.65	64.86	37	5e-16	40.0
CG-GI1f_001_P04	Mtr.44810.1.S1_at	48.89	57.78	45	4e-13	39.6
CG-GI1f_001_P04	Mtr.44810.1.S1_at	57.69	61.54	26	4e-13	39.1
CG-GI1f_001_P04	Mtr.44810.1.S1_at	40.54	50.00	74	8e-11	50.1
CG-GI1f_001_P04	Mtr.45750.1.S1_at	78.12	93.75	32	2e-52	71.6
CG-GI1f_001_P04	Mtr.45750.1.S1_at	46.81	61.70	47	2e-52	56.5
CG-GI1f_001_P04	Mtr.45750.1.S1_at	72.00	80.00	25	2e-52	45.1
CG-GI1f_001_P04	Mtr.45750.1.S1_at	39.58	41.67	48	2e-52	34.5
CG-GI1f_001_P04	Mtr.45750.1.S1_at	75.00	87.50	16	2e-52	33.1
CG-GI1f_001_P04	Mtr.45750.1.S1_at	57.69	69.23	26	2e-52	32.7
CG-GI1f_001_P04	Mtr.45750.1.S1_at	55.56	61.11	18	2e-52	23.1
CG-GI1f_001_P04	Mtr.45750.1.S1_at	79.31	82.76	29	7e-27	59.7
CG-GI1f_001_P04	Mtr.45750.1.S1_at	31.82	54.55	44	7e-27	34.5
CG-GI1f_001_P04	Mtr.45750.1.S1_at	68.75	81.25	16	7e-27	27.2
CG-GI1f_001_P04	Mtr.45750.1.S1_at	38.46	61.54	26	7e-27	26.7
CG-GI1f_001_P04	Mtr.45750.1.S1_at	56.25	87.50	16	7e-27	26.3
CG-GI1f_001_P04	Mtr.45750.1.S1_at	53.57	71.43	28	6e-13	35.4
CG-GI1f_001_P04	Mtr.45750.1.S1_at	48.84	55.81	43	6e-13	33.1
CG-GI1f_001_P04	Mtr.45750.1.S1_at	44.44	59.26	27	6e-13	24.0
CG-GI1f_001_P04	Mtr.45750.1.S1_at	60.71	78.57	28	4e-12	39.6
CG-GI1f_001_P04	Mtr.45750.1.S1_at	47.37	60.53	38	4e-12	33.1
CG-GI1f_001_P04	Mtr.45750.1.S1_at	57.89	63.16	19	4e-12	21.7
CG-GI1f_001_P04	Mtr.8512.1.S1_at	48.72	62.82	78	1e-63	91.8
CG-GI1f_001_P04	Mtr.8512.1.S1_at	78.57	88.10	42	1e-63	90.4
CG-GI1f_001_P04	Mtr.8512.1.S1_at	78.26	86.96	23	1e-63	47.3
CG-GI1f_001_P04	Mtr.8512.1.S1_at	63.64	63.64	22	1e-63	33.6
CG-GI1f_001_P04	Mtr.8512.1.S1_at	84.62	100.00	13	1e-63	32.7
CG-GI1f_001_P04	Mtr.8512.1.S1_at	55.56	61.11	18	1e-63	23.1
CG-GI1f_001_P04	Mtr.8512.1.S1_at	75.61	80.49	41	2e-39	77.6
CG-GI1f_001_P04	Mtr.8512.1.S1_at	37.18	53.85	78	2e-39	60.6
CG-GI1f_001_P04	Mtr.8512.1.S1_at	68.75	87.50	16	2e-39	32.7
CG-GI1f_001_P04	Mtr.8512.1.S1_at	52.17	78.26	23	2e-39	30.9
CG-GI1f_001_P04	Mtr.8512.1.S1_at	55.26	68.42	38	4e-21	48.7
CG-GI1f_001_P04	Mtr.8512.1.S1_at	45.76	54.24	59	4e-21	46.4
CG-GI1f_001_P04	Mtr.8512.1.S1_at	80.00	80.00	15	4e-21	26.3
CG-GI1f_001_P04	Mtr.8512.1.S1_at	58.54	60.98	41	2e-18	38.6
CG-GI1f_001_P04	Mtr.8512.1.S1_at	56.00	72.00	25	2e-18	38.6
CG-GI1f_001_P04	Mtr.8512.1.S1_at	56.00	64.00	25	2e-18	27.2
CG-GI1f_001_P04	Mtr.8512.1.S1_at	64.71	70.59	17	2e-18	24.4
CG-GI1f_001_P04	Mtr.8512.1.S1_at	58.54	73.17	41	5e-17	57.0
CG-GI1f_001_P04	Mtr.8512.1.S1_at	66.67	66.67	18	5e-17	25.4
CG-GI1f_001_P04	Mtr.8512.1.S1_at	48.15	48.15	27	5e-17	24.9
CG-GI1f_001_P10	Mtr.17764.1.S1_at	34.52	65.48	84	1e-24	75.3
CG-GI1f_001_P10	Mtr.17764.1.S1_at	36.84	65.79	38	1e-24	41.4
CG-GI1f_001_P10	Mtr.27765.1.S1_at	34.15	57.32	82	7e-26	64.8
CG-GI1f_001_P10	Mtr.27765.1.S1_at	44.44	66.67	45	7e-26	54.7
CG-GI1f_001_P10	Mtr.46057.1.S1_at	34.52	64.29	84	7e-24	72.5
CG-GI1f_001_P10	Mtr.46057.1.S1_at	36.84	65.79	38	7e-24	41.4
CG-GI1f_001_P10	Mtr.47098.1.S1_at	29.67	53.85	91	2e-14	63.4
CG-GI1f_001_P10	Mtr.4863.1.S1_at	27.47	52.75	91	2e-15	64.8
CG-GI1f_001_P10	Mtr.50194.1.S1_at	33.33	62.96	81	1e-21	65.7
CG-GI1f_001_P10	Mtr.50194.1.S1_at	36.84	65.79	38	1e-21	40.9
CG-GI1f_002_D04	Mtr.10012.1.S1_at	96.04	97.03	101	3e-66	232
CG-GI1f_002_D04	Mtr.10012.1.S1_at	96.00	97.00	100	9e-56	197
CG-GI1f_002_D04	Mtr.10012.1.S1_at	93.00	96.00	100	1e-47	171
CG-GI1f_002_D04	Mtr.10012.1.S1_at	93.00	95.00	100	7e-45	161
CG-GI1f_002_D04	Mtr.10012.1.S1_at	96.97	98.48	66	3e-39	120
CG-GI1f_002_D04	Mtr.10012.1.S1_at	94.74	100.00	19	3e-39	42.8
CG-GI1f_002_D04	Mtr.10012.1.S1_at	96.08	96.08	51	1e-29	93.2
CG-GI1f_002_D04	Mtr.10012.1.S1_at	90.32	90.32	31	1e-29	37.3
CG-GI1f_002_I03	Mtr.35466.1.S1_at	46.94	75.51	49	3e-19	77.1
CG-GI1f_002_I03	Mtr.37028.1.S1_at	46.94	67.35	49	1e-16	68.4
CG-GI1f_002_I03	Mtr.4380.1.S1_at	46.94	69.39	49	4e-17	69.8
CG-GI1f_003_A02	Mtr.33677.1.S1_s_at	37.66	59.74	77	3e-18	74.8
CG-GI1f_003_A02	Mtr.927.1.S1_at	40.00	66.67	90	7e-65	105
CG-GI1f_003_A02	Mtr.927.1.S1_at	47.44	65.38	78	7e-65	99.1
CG-GI1f_003_A02	Mtr.927.1.S1_at	41.18	64.71	34	7e-65	42.8
CG-GI1f_003_A02	Mtr.927.1.S1_at	51.43	54.29	35	7e-65	40.5
CG-GI1f_003_A02	Mtr.927.1.S1_at	39.19	50.00	74	9e-22	48.7
CG-GI1f_003_A02	Mtr.927.1.S1_at	37.50	60.71	56	9e-22	44.6
CG-GI1f_003_A02	Mtr.927.1.S1_at	41.94	48.39	31	9e-22	24.0
CG-GI1f_003_A02	Mtr.927.1.S1_at	66.67	66.67	18	9e-22	23.1
CG-GI1f_003_H22	Mtr.17272.1.S1_at	73.63	90.55	201	3e-114	385
CG-GI1f_003_H22	Mtr.17272.1.S1_at	60.00	70.00	20	3e-114	30.9
CG-GI1f_003_H22	Mtr.17272.1.S1_at	50.84	57.54	179	8e-47	167
CG-GI1f_003_H22	Mtr.17272.1.S1_at	81.82	90.91	11	8e-47	23.5
CG-GI1f_003_H22	Mtr.17272.1.S1_at	42.71	62.50	96	2e-39	96.8
CG-GI1f_003_H22	Mtr.17272.1.S1_at	36.26	58.24	91	2e-39	69.3
CG-GI1f_003_H22	Mtr.17272.1.S1_at	43.48	56.52	92	3e-19	79.4
CG-GI1f_003_H22	Mtr.17272.1.S1_at	62.79	72.09	43	4e-13	58.8
CG-GI1f_003_H22	Mtr.39667.1.S1_at	37.41	56.83	139	3e-48	131
CG-GI1f_003_H22	Mtr.39667.1.S1_at	45.83	75.00	48	3e-48	63.8
CG-GI1f_003_N18	Mtr.12881.1.S1_at	72.22	86.11	108	3e-45	164
CG-GI1f_003_N18	Mtr.12881.1.S1_at	65.14	73.39	109	8e-33	122
CG-GI1f_003_N18	Mtr.12881.1.S1_at	64.00	80.00	25	1e-13	42.8
CG-GI1f_003_N18	Mtr.12881.1.S1_at	37.78	68.89	45	1e-13	34.5
CG-GI1f_003_N18	Mtr.12881.1.S1_at	49.21	57.14	63	1e-11	35.9
CG-GI1f_003_N18	Mtr.12881.1.S1_at	47.06	49.02	51	1e-11	34.5
CG-GI1f_004_B01	Mtr.27765.1.S1_at	43.90	65.85	41	2e-16	50.1
CG-GI1f_004_B01	Mtr.27765.1.S1_at	28.81	47.46	59	2e-16	37.7
CG-GI1f_004_B01	Mtr.47098.1.S1_at	34.85	56.06	66	4e-17	46.0
CG-GI1f_004_B01	Mtr.47098.1.S1_at	41.03	58.97	39	4e-17	45.1
CG-GI1f_004_B01	Mtr.7741.1.S1_at	62.50	77.50	40	3e-17	69.8
CG-GI1f_004_E15	Mtr.19069.1.S1_s_at	73.33	81.67	120	6e-89	218
CG-GI1f_004_E15	Mtr.19069.1.S1_s_at	60.78	72.55	51	6e-89	73.0
CG-GI1f_004_E15	Mtr.19069.1.S1_s_at	46.81	65.96	47	6e-89	59.3
CG-GI1f_004_E15	Mtr.19069.1.S1_s_at	66.12	69.42	121	4e-62	172
CG-GI1f_004_E15	Mtr.19069.1.S1_s_at	54.55	65.91	44	4e-62	48.7
CG-GI1f_004_E15	Mtr.19069.1.S1_s_at	35.00	57.50	40	4e-62	34.1
CG-GI1f_004_E15	Mtr.19069.1.S1_s_at	34.62	53.85	26	4e-62	22.6
CG-GI1f_004_E15	Mtr.19069.1.S1_s_at	45.79	55.14	107	2e-26	83.1
CG-GI1f_004_E15	Mtr.19069.1.S1_s_at	39.47	50.00	38	2e-26	31.3
CG-GI1f_004_E15	Mtr.19069.1.S1_s_at	81.82	90.91	11	2e-26	25.4
CG-GI1f_004_E15	Mtr.19069.1.S1_s_at	51.02	63.27	49	9e-21	55.6
CG-GI1f_004_E15	Mtr.19069.1.S1_s_at	48.28	58.62	29	9e-21	33.6
CG-GI1f_004_E15	Mtr.19069.1.S1_s_at	44.19	53.49	43	9e-21	30.9
CG-GI1f_004_E15	Mtr.37329.1.S1_at	81.82	89.09	110	8e-81	227
CG-GI1f_004_E15	Mtr.37329.1.S1_at	47.73	75.00	44	8e-81	62.5
CG-GI1f_004_E15	Mtr.37329.1.S1_at	46.67	70.00	30	8e-81	32.7
CG-GI1f_004_E15	Mtr.37329.1.S1_at	72.22	75.00	108	3e-66	170
CG-GI1f_004_E15	Mtr.37329.1.S1_at	63.41	73.17	41	3e-66	56.5
CG-GI1f_004_E15	Mtr.37329.1.S1_at	42.50	65.00	40	3e-66	41.8
CG-GI1f_004_E15	Mtr.37329.1.S1_at	41.67	54.17	24	3e-66	23.1
CG-GI1f_004_E15	Mtr.37329.1.S1_at	50.94	63.21	106	2e-31	108
CG-GI1f_004_E15	Mtr.37329.1.S1_at	40.00	55.00	40	2e-31	30.4
CG-GI1f_004_E15	Mtr.37329.1.S1_at	55.17	65.52	58	2e-24	72.5
CG-GI1f_004_E15	Mtr.37329.1.S1_at	44.19	55.81	43	2e-24	31.8
CG-GI1f_004_E15	Mtr.37329.1.S1_at	45.16	58.06	31	2e-24	28.1
CG-GI1f_004_E15	Mtr.37329.1.S1_at	59.57	74.47	47	2e-18	69.3
CG-GI1f_004_E15	Mtr.37329.1.S1_at	52.63	68.42	19	2e-18	24.9
CG-GI1f_004_E15	Mtr.37329.1.S1_at	54.41	60.29	68	2e-14	52.8
CG-GI1f_004_E15	Mtr.37329.1.S1_at	47.50	52.50	40	2e-14	28.1
CG-GI1f_004_E15	Mtr.37329.1.S1_at	50.77	60.00	65	6e-13	57.4
CG-GI1f_004_E15	Mtr.43786.1.S1_at	70.00	87.27	110	3e-84	207
CG-GI1f_004_E15	Mtr.43786.1.S1_at	48.35	65.93	91	3e-84	107
CG-GI1f_004_E15	Mtr.43786.1.S1_at	55.03	64.02	189	2e-58	209
CG-GI1f_004_E15	Mtr.43786.1.S1_at	45.45	59.09	88	8e-23	76.7
CG-GI1f_004_E15	Mtr.43786.1.S1_at	40.00	51.11	45	8e-23	33.1
CG-GI1f_004_E15	Mtr.43786.1.S1_at	48.15	62.96	54	1e-18	58.3
CG-GI1f_004_E15	Mtr.43786.1.S1_at	30.51	52.54	59	1e-18	37.3
CG-GI1f_004_E15	Mtr.43787.1.S1_at	78.41	90.91	88	3e-73	181
CG-GI1f_004_E15	Mtr.43787.1.S1_at	41.84	61.22	98	3e-73	97.3
CG-GI1f_004_E15	Mtr.43787.1.S1_at	60.58	68.27	104	6e-49	131
CG-GI1f_004_E15	Mtr.43787.1.S1_at	53.23	67.74	62	6e-49	65.2
CG-GI1f_004_E15	Mtr.43787.1.S1_at	45.35	60.47	86	4e-22	67.0
CG-GI1f_004_E15	Mtr.43787.1.S1_at	39.62	54.72	53	4e-22	39.6
CG-GI1f_004_E15	Mtr.43787.1.S1_at	50.00	62.96	54	2e-21	60.6
CG-GI1f_004_E15	Mtr.43787.1.S1_at	43.40	60.38	53	2e-21	43.7
CG-GI1f_004_E15	Mtr.44810.1.S1_at	64.62	78.30	212	8e-97	336
CG-GI1f_004_E15	Mtr.44810.1.S1_at	60.00	65.00	200	2e-66	235
CG-GI1f_004_E15	Mtr.44810.1.S1_at	41.18	54.71	170	4e-38	140
CG-GI1f_004_E15	Mtr.44810.1.S1_at	38.73	50.98	204	1e-31	119
CG-GI1f_004_E15	Mtr.44810.1.S1_at	40.00	56.67	60	1e-19	52.8
CG-GI1f_004_E15	Mtr.44810.1.S1_at	46.43	57.14	56	1e-19	46.0
CG-GI1f_004_E15	Mtr.44810.1.S1_at	38.13	46.04	139	4e-14	61.1
CG-GI1f_004_E15	Mtr.45594.1.S1_s_at	73.91	78.26	92	5e-43	157
CG-GI1f_004_E15	Mtr.45594.1.S1_s_at	61.70	64.89	94	6e-30	113
CG-GI1f_004_E15	Mtr.45750.1.S1_at	73.33	80.83	120	2e-87	215
CG-GI1f_004_E15	Mtr.45750.1.S1_at	58.82	72.55	51	2e-87	72.1
CG-GI1f_004_E15	Mtr.45750.1.S1_at	46.81	63.83	47	2e-87	57.9
CG-GI1f_004_E15	Mtr.45750.1.S1_at	65.29	68.60	121	3e-59	166
CG-GI1f_004_E15	Mtr.45750.1.S1_at	52.27	63.64	44	3e-59	46.0
CG-GI1f_004_E15	Mtr.45750.1.S1_at	35.00	57.50	40	3e-59	34.1
CG-GI1f_004_E15	Mtr.45750.1.S1_at	34.62	53.85	26	3e-59	22.1
CG-GI1f_004_E15	Mtr.45750.1.S1_at	45.28	54.72	106	1e-25	79.9
CG-GI1f_004_E15	Mtr.45750.1.S1_at	39.47	50.00	38	1e-25	31.3
CG-GI1f_004_E15	Mtr.45750.1.S1_at	81.82	90.91	11	1e-25	25.4
CG-GI1f_004_E15	Mtr.45750.1.S1_at	51.02	63.27	49	2e-20	55.6
CG-GI1f_004_E15	Mtr.45750.1.S1_at	44.83	58.62	29	2e-20	32.2
CG-GI1f_004_E15	Mtr.45750.1.S1_at	44.19	53.49	43	2e-20	30.9
CG-GI1f_004_E15	Mtr.8512.1.S1_at	75.38	82.31	130	1e-105	242
CG-GI1f_004_E15	Mtr.8512.1.S1_at	48.72	62.82	78	1e-105	93.2
CG-GI1f_004_E15	Mtr.8512.1.S1_at	75.00	86.11	36	1e-105	71.6
CG-GI1f_004_E15	Mtr.8512.1.S1_at	65.91	68.94	132	8e-72	181
CG-GI1f_004_E15	Mtr.8512.1.S1_at	37.84	52.70	74	8e-72	57.9
CG-GI1f_004_E15	Mtr.8512.1.S1_at	69.70	78.79	33	8e-72	53.8
CG-GI1f_004_E15	Mtr.8512.1.S1_at	49.11	59.82	112	1e-36	104
CG-GI1f_004_E15	Mtr.8512.1.S1_at	38.60	54.39	57	1e-36	37.3
CG-GI1f_004_E15	Mtr.8512.1.S1_at	53.57	71.43	28	1e-36	33.1
CG-GI1f_004_E15	Mtr.8512.1.S1_at	58.62	65.52	58	8e-36	78.0
CG-GI1f_004_E15	Mtr.8512.1.S1_at	41.43	55.71	70	8e-36	54.2
CG-GI1f_004_E15	Mtr.8512.1.S1_at	51.52	66.67	33	8e-36	39.6
CG-GI1f_004_E15	Mtr.8512.1.S1_at	54.41	61.76	68	2e-19	53.3
CG-GI1f_004_E15	Mtr.8512.1.S1_at	42.62	50.82	61	2e-19	39.6
CG-GI1f_004_E15	Mtr.8512.1.S1_at	50.00	56.25	32	2e-19	23.1
CG-GI1f_004_E15	Mtr.8512.1.S1_at	53.23	61.29	62	1e-16	56.5
CG-GI1f_004_E15	Mtr.8512.1.S1_at	37.93	51.72	58	1e-16	36.3
CG-GI1f_004_F11	Mtr.16214.1.S1_at	50.00	78.95	38	3e-17	51.5
CG-GI1f_004_F11	Mtr.16214.1.S1_at	35.71	59.52	42	3e-17	38.6
CG-GI1f_004_F11	Mtr.20259.1.S1_at	33.93	57.14	56	9e-11	51.0
CG-GI1f_004_F11	Mtr.24165.1.S1_at	44.44	69.44	36	1e-11	39.6
CG-GI1f_004_F11	Mtr.24165.1.S1_at	35.48	67.74	31	1e-11	34.1
CG-GI1f_004_F11	Mtr.50698.1.S1_at	42.50	77.50	40	2e-12	48.7
CG-GI1f_004_F11	Mtr.50698.1.S1_at	28.57	57.14	42	2e-12	25.4
CG-GI1f_004_F11	Mtr.51442.1.S1_at	31.15	50.82	61	8e-17	44.6
CG-GI1f_004_F11	Mtr.51442.1.S1_at	45.71	77.14	35	8e-17	44.1
CG-GI1f_004_H01	Mtr.19069.1.S1_s_at	58.97	71.79	78	2e-67	123
CG-GI1f_004_H01	Mtr.19069.1.S1_s_at	56.94	76.39	72	2e-67	99.4
CG-GI1f_004_H01	Mtr.19069.1.S1_s_at	77.78	88.89	27	2e-67	54.1
CG-GI1f_004_H01	Mtr.19069.1.S1_s_at	53.62	59.42	69	2e-43	88.6
CG-GI1f_004_H01	Mtr.19069.1.S1_s_at	44.78	62.69	67	2e-43	66.1
CG-GI1f_004_H01	Mtr.19069.1.S1_s_at	66.67	70.37	27	2e-43	42.3
CG-GI1f_004_H01	Mtr.19069.1.S1_s_at	39.81	48.15	108	3e-25	61.1
CG-GI1f_004_H01	Mtr.19069.1.S1_s_at	37.50	51.39	72	3e-25	56.5
CG-GI1f_004_H01	Mtr.19069.1.S1_s_at	54.35	63.04	46	3e-17	49.6
CG-GI1f_004_H01	Mtr.19069.1.S1_s_at	45.65	63.04	46	3e-17	37.3
CG-GI1f_004_H01	Mtr.19069.1.S1_s_at	50.00	68.75	16	3e-17	24.9
CG-GI1f_004_H01	Mtr.19069.1.S1_s_at	43.48	54.35	46	4e-11	47.3
CG-GI1f_004_H01	Mtr.19069.1.S1_s_at	32.35	41.18	34	4e-11	24.9
CG-GI1f_004_H01	Mtr.27782.1.S1_at	55.29	63.53	85	1e-34	117
CG-GI1f_004_H01	Mtr.27782.1.S1_at	75.00	87.50	16	1e-34	29.7
CG-GI1f_004_H01	Mtr.27782.1.S1_at	44.58	51.81	83	6e-19	75.8
CG-GI1f_004_H01	Mtr.27782.1.S1_at	36.59	50.00	82	5e-13	56.1
CG-GI1f_004_H01	Mtr.37329.1.S1_at	81.48	88.89	27	5e-21	54.6
CG-GI1f_004_H01	Mtr.37329.1.S1_at	64.29	85.71	28	5e-21	48.2
CG-GI1f_004_H01	Mtr.37329.1.S1_at	70.37	74.07	27	2e-14	44.1
CG-GI1f_004_H01	Mtr.37329.1.S1_at	54.84	74.19	31	2e-14	36.3
CG-GI1f_004_H01	Mtr.43786.1.S1_at	65.12	72.09	43	2e-44	65.0
CG-GI1f_004_H01	Mtr.43786.1.S1_at	64.52	74.19	31	2e-44	54.1
CG-GI1f_004_H01	Mtr.43786.1.S1_at	66.67	88.89	27	2e-44	51.0
CG-GI1f_004_H01	Mtr.43786.1.S1_at	55.17	82.76	29	2e-44	47.8
CG-GI1f_004_H01	Mtr.43786.1.S1_at	53.49	62.79	43	2e-19	51.0
CG-GI1f_004_H01	Mtr.43786.1.S1_at	60.00	68.00	25	2e-19	37.3
CG-GI1f_004_H01	Mtr.43786.1.S1_at	45.16	54.84	31	2e-19	30.9
CG-GI1f_004_H01	Mtr.43786.1.S1_at	41.67	66.67	24	3e-13	40.9
CG-GI1f_004_H01	Mtr.43786.1.S1_at	41.38	50.00	58	3e-13	38.6
CG-GI1f_004_H01	Mtr.43787.1.S1_at	70.37	92.59	27	1e-11	52.8
CG-GI1f_004_H01	Mtr.44810.1.S1_at	66.67	85.19	27	7e-14	49.1
CG-GI1f_004_H01	Mtr.44810.1.S1_at	57.89	84.21	19	7e-14	29.2
CG-GI1f_004_H01	Mtr.45594.1.S1_s_at	58.67	72.00	75	2e-64	115
CG-GI1f_004_H01	Mtr.45594.1.S1_s_at	61.11	77.78	72	2e-64	103
CG-GI1f_004_H01	Mtr.45594.1.S1_s_at	80.00	92.00	25	2e-64	48.2
CG-GI1f_004_H01	Mtr.45594.1.S1_s_at	47.30	64.86	74	3e-39	73.9
CG-GI1f_004_H01	Mtr.45594.1.S1_s_at	49.23	53.85	65	3e-39	68.9
CG-GI1f_004_H01	Mtr.45594.1.S1_s_at	66.67	70.83	24	3e-39	39.1
CG-GI1f_004_H01	Mtr.45594.1.S1_s_at	41.07	50.89	112	1e-21	68.4
CG-GI1f_004_H01	Mtr.45594.1.S1_s_at	34.62	53.85	52	1e-21	36.3
CG-GI1f_004_H01	Mtr.45594.1.S1_s_at	39.18	46.39	97	1e-18	62.9
CG-GI1f_004_H01	Mtr.45594.1.S1_s_at	35.94	51.56	64	1e-18	31.8
CG-GI1f_004_H01	Mtr.45750.1.S1_at	61.54	70.51	78	6e-67	124
CG-GI1f_004_H01	Mtr.45750.1.S1_at	58.33	73.61	72	6e-67	97.6
CG-GI1f_004_H01	Mtr.45750.1.S1_at	77.78	88.89	27	6e-67	54.1
CG-GI1f_004_H01	Mtr.45750.1.S1_at	50.72	56.52	69	4e-43	76.2
CG-GI1f_004_H01	Mtr.45750.1.S1_at	54.90	64.71	51	4e-43	52.4
CG-GI1f_004_H01	Mtr.45750.1.S1_at	50.00	68.42	38	4e-43	42.3
CG-GI1f_004_H01	Mtr.45750.1.S1_at	66.67	70.37	27	4e-43	42.3
CG-GI1f_004_H01	Mtr.45750.1.S1_at	47.06	64.71	51	2e-21	62.5
CG-GI1f_004_H01	Mtr.45750.1.S1_at	39.24	49.37	79	2e-21	44.6
CG-GI1f_004_H01	Mtr.45750.1.S1_at	49.09	63.64	55	1e-12	38.6
CG-GI1f_004_H01	Mtr.45750.1.S1_at	28.72	38.30	94	1e-12	28.1
CG-GI1f_004_H01	Mtr.45750.1.S1_at	50.00	68.75	16	1e-12	24.9
CG-GI1f_004_H01	Mtr.8512.1.S1_at	58.97	69.23	78	3e-66	122
CG-GI1f_004_H01	Mtr.8512.1.S1_at	56.94	75.00	72	3e-66	98.1
CG-GI1f_004_H01	Mtr.8512.1.S1_at	77.78	88.89	27	3e-66	54.1
CG-GI1f_004_H01	Mtr.8512.1.S1_at	48.65	55.41	74	1e-39	77.1
CG-GI1f_004_H01	Mtr.8512.1.S1_at	41.89	60.81	74	1e-39	65.2
CG-GI1f_004_H01	Mtr.8512.1.S1_at	66.67	70.37	27	1e-39	41.8
CG-GI1f_004_H01	Mtr.8512.1.S1_at	41.05	50.53	95	2e-24	59.3
CG-GI1f_004_H01	Mtr.8512.1.S1_at	36.25	50.00	80	2e-24	55.6
CG-GI1f_004_H01	Mtr.8512.1.S1_at	37.66	44.16	77	1e-14	42.8
CG-GI1f_004_H01	Mtr.8512.1.S1_at	39.13	53.62	69	1e-14	39.6
CG-GI1f_004_L14	Mtr.43062.1.S1_at	69.16	77.57	107	2e-48	112
CG-GI1f_004_L14	Mtr.43062.1.S1_at	70.27	83.78	37	2e-48	63.8
CG-GI1f_004_L14	Mtr.43062.1.S1_at	85.00	85.00	20	2e-48	43.7
CG-GI1f_004_L14	Mtr.43062.1.S1_at	80.56	83.33	36	8e-30	63.8
CG-GI1f_004_L14	Mtr.43062.1.S1_at	65.52	79.31	29	8e-30	45.1
CG-GI1f_004_L14	Mtr.43062.1.S1_at	55.56	77.78	27	8e-30	36.3
CG-GI1f_004_L14	Mtr.43062.1.S1_at	70.59	82.35	17	8e-30	30.9
CG-GI1f_004_P12	Mtr.27443.1.S1_at	39.62	61.32	106	3e-30	101
CG-GI1f_004_P12	Mtr.27443.1.S1_at	48.15	62.96	27	3e-30	32.7
CG-GI1f_004_P12	Mtr.38579.1.S1_at	73.61	80.56	72	1e-67	126
CG-GI1f_004_P12	Mtr.38579.1.S1_at	53.33	65.00	60	1e-67	72.5
CG-GI1f_004_P12	Mtr.38579.1.S1_at	63.64	84.85	33	1e-67	52.8
CG-GI1f_004_P12	Mtr.38579.1.S1_at	86.67	93.33	15	1e-67	35.0
CG-GI1f_004_P12	Mtr.38579.1.S1_at	64.71	76.47	17	1e-67	28.6
CG-GI1f_004_P12	Mtr.38579.1.S1_at	65.28	68.06	72	9e-34	97.7
CG-GI1f_004_P12	Mtr.38579.1.S1_at	53.12	62.50	32	9e-34	34.1
CG-GI1f_004_P12	Mtr.38579.1.S1_at	51.72	62.07	29	9e-34	33.1
CG-GI1f_004_P12	Mtr.38579.1.S1_at	39.19	54.05	74	5e-13	58.8
CG-GI1f_004_P12	Mtr.38579.1.S1_at	40.58	60.87	69	1e-11	53.8
CG-GI1f_004_P12	Mtr.38828.1.S1_at	54.74	68.61	137	1e-47	173
CG-GI1f_004_P12	Mtr.38828.1.S1_at	50.94	60.38	106	8e-26	100
CG-GI1f_004_P12	Mtr.38828.1.S1_at	30.21	48.96	96	4e-12	55.6
CG-GI1f_004_P12	Mtr.38828.1.S1_at	32.81	43.75	64	6e-12	46.0
CG-GI1f_004_P12	Mtr.38828.1.S1_at	57.14	78.57	14	6e-12	27.2
CG-GI1f_004_P12	Mtr.9176.1.S1_at	60.26	67.95	78	8e-27	104
CG-GI1f_004_P12	Mtr.9176.1.S1_at	56.25	61.25	80	1e-21	87.2
CG-GI1f_005_D16	Mtr.38858.1.S1_at	90.54	93.24	74	2e-47	161
CG-GI1f_005_D16	Mtr.38858.1.S1_at	100.00	100.00	10	2e-47	24.9
CG-GI1f_005_D16	Mtr.38858.1.S1_at	90.91	100.00	11	2e-47	23.5
CG-GI1f_005_D16	Mtr.38858.1.S1_at	95.95	97.30	74	3e-37	133
CG-GI1f_005_D16	Mtr.38858.1.S1_at	90.91	100.00	11	3e-37	24.0
CG-GI1f_005_D16	Mtr.38858.1.S1_at	81.82	90.91	11	3e-37	21.7
CG-GI1f_005_D16	Mtr.38858.1.S1_at	95.95	95.95	74	3e-36	132
CG-GI1f_005_D16	Mtr.38858.1.S1_at	88.89	88.89	9	3e-36	22.1
CG-GI1f_005_D16	Mtr.38858.1.S1_at	89.04	93.15	73	5e-35	130
CG-GI1f_005_D16	Mtr.38858.1.S1_at	90.54	94.59	74	4e-33	124
CG-GI1f_005_D16	Mtr.38858.1.S1_at	88.52	90.16	61	2e-23	92.3
CG-GI1f_005_E14	Mtr.35518.1.S1_at	30.19	54.72	53	1e-13	45.5
CG-GI1f_005_E14	Mtr.35518.1.S1_at	50.00	75.00	20	1e-13	31.3
# 1 hits found
CG-GI1f_005_H05	Mtr.37912.1.S1_at	47.83	63.04	92	6e-38	98.2
CG-GI1f_005_H05	Mtr.37912.1.S1_at	45.45	86.36	22	6e-38	35.9
CG-GI1f_005_H05	Mtr.37912.1.S1_at	48.28	55.17	29	6e-38	34.1
CG-GI1f_005_H05	Mtr.37912.1.S1_at	44.00	56.00	25	6e-38	28.1
CG-GI1f_005_H05	Mtr.37912.1.S1_at	42.86	49.45	91	3e-11	52.4
CG-GI1f_006_C13	Mtr.19069.1.S1_s_at	51.56	64.06	64	2e-58	85.4
CG-GI1f_006_C13	Mtr.19069.1.S1_s_at	45.83	79.17	48	2e-58	63.8
CG-GI1f_006_C13	Mtr.19069.1.S1_s_at	51.22	73.17	41	2e-58	57.0
CG-GI1f_006_C13	Mtr.19069.1.S1_s_at	72.41	82.76	29	2e-58	51.0
CG-GI1f_006_C13	Mtr.19069.1.S1_s_at	68.42	78.95	19	2e-58	31.8
CG-GI1f_006_C13	Mtr.19069.1.S1_s_at	45.00	46.67	60	2e-25	57.0
CG-GI1f_006_C13	Mtr.19069.1.S1_s_at	53.85	65.38	26	2e-25	42.8
CG-GI1f_006_C13	Mtr.19069.1.S1_s_at	50.00	55.00	40	2e-25	30.9
CG-GI1f_006_C13	Mtr.19069.1.S1_s_at	41.67	66.67	24	2e-25	27.6
CG-GI1f_006_C13	Mtr.19069.1.S1_s_at	35.09	47.37	57	9e-13	46.0
CG-GI1f_006_C13	Mtr.19069.1.S1_s_at	42.42	51.52	33	9e-13	29.5
CG-GI1f_006_C13	Mtr.27782.1.S1_at	46.88	60.94	64	1e-22	77.6
CG-GI1f_006_C13	Mtr.27782.1.S1_at	75.00	87.50	16	1e-22	29.9
CG-GI1f_006_C13	Mtr.37329.1.S1_at	47.73	72.73	44	1e-25	56.5
CG-GI1f_006_C13	Mtr.37329.1.S1_at	64.29	75.00	28	1e-25	45.1
CG-GI1f_006_C13	Mtr.37329.1.S1_at	76.47	94.12	17	1e-25	38.2
CG-GI1f_006_C13	Mtr.43786.1.S1_at	46.15	67.03	91	1e-49	99.1
CG-GI1f_006_C13	Mtr.43786.1.S1_at	64.52	77.42	31	1e-49	54.7
CG-GI1f_006_C13	Mtr.43786.1.S1_at	59.09	72.73	22	1e-49	37.7
CG-GI1f_006_C13	Mtr.43786.1.S1_at	65.22	82.61	23	1e-49	37.3
CG-GI1f_006_C13	Mtr.43786.1.S1_at	54.55	59.09	22	1e-49	29.5
CG-GI1f_006_C13	Mtr.43786.1.S1_at	56.45	67.74	62	1e-21	66.1
CG-GI1f_006_C13	Mtr.43786.1.S1_at	48.39	54.84	31	1e-21	30.9
CG-GI1f_006_C13	Mtr.43786.1.S1_at	39.47	47.37	38	1e-21	30.4
CG-GI1f_006_C13	Mtr.43787.1.S1_at	40.00	63.16	95	1e-22	89.5
CG-GI1f_006_C13	Mtr.43787.1.S1_at	51.72	63.79	58	3e-12	54.7
CG-GI1f_006_C13	Mtr.44810.1.S1_at	41.35	66.35	104	4e-27	104
CG-GI1f_006_C13	Mtr.44810.1.S1_at	50.82	62.30	61	2e-12	55.6
CG-GI1f_006_C13	Mtr.45594.1.S1_s_at	50.00	64.06	64	1e-37	83.5
CG-GI1f_006_C13	Mtr.45594.1.S1_s_at	58.54	75.61	41	1e-37	61.6
CG-GI1f_006_C13	Mtr.45594.1.S1_s_at	68.42	78.95	19	1e-37	31.8
CG-GI1f_006_C13	Mtr.45594.1.S1_s_at	41.67	45.00	60	9e-16	48.3
CG-GI1f_006_C13	Mtr.45594.1.S1_s_at	50.00	53.85	26	9e-16	36.8
CG-GI1f_006_C13	Mtr.45750.1.S1_at	53.12	64.06	64	1e-58	86.8
CG-GI1f_006_C13	Mtr.45750.1.S1_at	45.83	77.08	48	1e-58	62.5
CG-GI1f_006_C13	Mtr.45750.1.S1_at	57.50	72.50	40	1e-58	58.8
CG-GI1f_006_C13	Mtr.45750.1.S1_at	68.97	82.76	29	1e-58	50.1
CG-GI1f_006_C13	Mtr.45750.1.S1_at	68.42	78.95	19	1e-58	31.8
CG-GI1f_006_C13	Mtr.45750.1.S1_at	43.55	46.77	62	5e-24	55.6
CG-GI1f_006_C13	Mtr.45750.1.S1_at	63.33	70.00	30	5e-24	40.5
CG-GI1f_006_C13	Mtr.45750.1.S1_at	50.00	55.00	40	5e-24	30.9
CG-GI1f_006_C13	Mtr.45750.1.S1_at	37.50	66.67	24	5e-24	26.3
CG-GI1f_006_C13	Mtr.45750.1.S1_at	41.18	54.90	51	9e-12	53.8
CG-GI1f_006_C13	Mtr.8512.1.S1_at	53.12	64.06	64	3e-64	87.2
CG-GI1f_006_C13	Mtr.8512.1.S1_at	46.38	66.67	69	3e-64	78.5
CG-GI1f_006_C13	Mtr.8512.1.S1_at	53.66	75.61	41	3e-64	59.7
CG-GI1f_006_C13	Mtr.8512.1.S1_at	75.00	85.71	28	3e-64	53.3
CG-GI1f_006_C13	Mtr.8512.1.S1_at	68.42	78.95	19	3e-64	31.8
CG-GI1f_006_C13	Mtr.8512.1.S1_at	42.19	43.75	64	1e-18	47.8
CG-GI1f_006_C13	Mtr.8512.1.S1_at	46.88	53.12	32	1e-18	36.8
CG-GI1f_006_C13	Mtr.8512.1.S1_at	48.15	70.37	27	1e-18	33.6
CG-GI1f_006_C13	Mtr.8512.1.S1_at	39.22	52.94	51	2e-17	46.4
CG-GI1f_006_C13	Mtr.8512.1.S1_at	31.34	46.27	67	2e-17	36.8
CG-GI1f_006_C13	Mtr.8512.1.S1_at	39.53	48.84	43	2e-17	30.9
CG-GI1f_006_C13	Mtr.8512.1.S1_at	37.78	53.33	45	2e-11	35.9
CG-GI1f_006_C13	Mtr.8512.1.S1_at	36.36	60.00	55	2e-11	29.5
CG-GI1f_006_C13	Mtr.8512.1.S1_at	59.26	62.96	27	2e-11	27.6
CG-GI1f_006_F06	Mtr.43062.1.S1_at	78.57	88.10	42	2e-37	85.8
CG-GI1f_006_F06	Mtr.43062.1.S1_at	77.50	80.00	40	2e-37	72.5
CG-GI1f_006_F06	Mtr.43062.1.S1_at	70.27	78.38	37	2e-26	61.1
CG-GI1f_006_F06	Mtr.43062.1.S1_at	73.53	85.29	34	2e-26	59.7
CG-GI1f_006_F12	Mtr.31212.1.S1_at	93.88	95.92	49	2e-43	114
CG-GI1f_006_F12	Mtr.31212.1.S1_at	87.10	87.10	31	2e-43	61.6
CG-GI1f_006_F12	Mtr.31212.1.S1_at	93.88	97.96	49	2e-41	125
CG-GI1f_006_F12	Mtr.31212.1.S1_at	100.00	100.00	12	2e-41	36.8
CG-GI1f_006_F12	Mtr.31212.1.S1_at	100.00	100.00	9	2e-41	24.9
CG-GI1f_006_F12	Mtr.31212.1.S1_at	97.44	100.00	39	4e-31	88.6
CG-GI1f_006_F12	Mtr.31212.1.S1_at	100.00	100.00	17	4e-31	46.0
CG-GI1f_006_F12	Mtr.31212.1.S1_at	87.23	89.36	47	5e-30	102
CG-GI1f_006_F12	Mtr.31212.1.S1_at	96.00	100.00	25	5e-30	28.1
CG-GI1f_006_F12	Mtr.31212.1.S1_at	94.87	94.87	39	3e-26	82.2
CG-GI1f_006_F12	Mtr.31212.1.S1_at	87.50	91.67	24	3e-26	35.9
CG-GI1f_006_F12	Mtr.31212.1.S1_at	100.00	100.00	37	2e-20	79.9
CG-GI1f_006_I20	Mtr.12170.1.S1_at	31.91	51.06	47	6e-13	41.8
CG-GI1f_006_I20	Mtr.12170.1.S1_at	31.58	52.63	38	6e-13	32.7
CG-GI1f_006_I20	Mtr.12632.1.S1_at	37.50	58.33	48	1e-16	49.2
CG-GI1f_006_I20	Mtr.12632.1.S1_at	37.78	51.11	45	1e-16	40.0
CG-GI1f_006_I20	Mtr.13368.1.S1_at	40.91	61.36	44	1e-14	57.0
CG-GI1f_006_I20	Mtr.13368.1.S1_at	46.67	73.33	15	1e-14	24.4
CG-GI1f_006_I20	Mtr.14172.1.S1_at	38.78	67.35	49	4e-17	54.7
CG-GI1f_006_I20	Mtr.14172.1.S1_at	29.27	56.10	41	4e-17	35.9
CG-GI1f_006_I20	Mtr.23217.1.S1_at	36.36	59.09	44	8e-12	48.7
CG-GI1f_006_I20	Mtr.23217.1.S1_at	46.67	73.33	15	8e-12	23.5
CG-GI1f_006_I20	Mtr.38814.1.S1_at	48.94	65.96	47	2e-20	61.6
CG-GI1f_006_I20	Mtr.38814.1.S1_at	39.02	51.22	41	2e-20	39.6
CG-GI1f_006_I20	Mtr.41459.1.S1_at	33.33	52.94	51	4e-12	49.2
CG-GI1f_006_I20	Mtr.41459.1.S1_at	46.67	73.33	15	4e-12	23.5
CG-GI1f_006_I20	Mtr.47491.1.S1_s_at	33.33	52.94	51	6e-12	49.2
CG-GI1f_006_I20	Mtr.47491.1.S1_s_at	46.67	73.33	15	6e-12	23.5
CG-GI1f_006_I20	Mtr.47494.1.S1_at	37.25	56.86	51	6e-16	55.1
CG-GI1f_006_I20	Mtr.47494.1.S1_at	29.27	48.78	41	6e-16	31.3
CG-GI1f_006_I20	Mtr.47498.1.S1_s_at	40.91	61.36	44	2e-14	57.0
CG-GI1f_006_I20	Mtr.47498.1.S1_s_at	46.67	73.33	15	2e-14	24.4
CG-GI1f_006_I20	Mtr.7314.1.S1_at	38.30	59.57	47	5e-11	49.6
CG-GI1f_006_K04	Mtr.19069.1.S1_s_at	78.33	90.00	60	2e-68	126
CG-GI1f_006_K04	Mtr.19069.1.S1_s_at	58.82	74.51	51	2e-68	72.5
CG-GI1f_006_K04	Mtr.19069.1.S1_s_at	51.16	74.42	43	2e-68	59.7
CG-GI1f_006_K04	Mtr.19069.1.S1_s_at	60.71	71.43	28	2e-68	41.4
CG-GI1f_006_K04	Mtr.19069.1.S1_s_at	49.15	66.10	59	7e-33	68.9
CG-GI1f_006_K04	Mtr.19069.1.S1_s_at	84.21	94.74	19	7e-33	39.6
CG-GI1f_006_K04	Mtr.19069.1.S1_s_at	58.62	58.62	29	7e-33	35.9
CG-GI1f_006_K04	Mtr.19069.1.S1_s_at	58.06	61.29	31	7e-33	34.1
CG-GI1f_006_K04	Mtr.19069.1.S1_s_at	67.24	74.14	58	4e-28	66.1
CG-GI1f_006_K04	Mtr.19069.1.S1_s_at	41.67	58.33	36	4e-28	35.4
CG-GI1f_006_K04	Mtr.19069.1.S1_s_at	39.47	55.26	38	4e-28	33.1
CG-GI1f_006_K04	Mtr.19069.1.S1_s_at	60.00	65.00	20	4e-28	27.2
CG-GI1f_006_K04	Mtr.19069.1.S1_s_at	50.00	55.36	56	5e-20	46.4
CG-GI1f_006_K04	Mtr.19069.1.S1_s_at	44.74	60.53	38	5e-20	33.6
CG-GI1f_006_K04	Mtr.19069.1.S1_s_at	44.83	55.17	29	5e-20	30.4
CG-GI1f_006_K04	Mtr.19069.1.S1_s_at	52.17	56.52	23	5e-20	23.5
CG-GI1f_006_K04	Mtr.19069.1.S1_s_at	46.30	59.26	54	5e-17	43.2
CG-GI1f_006_K04	Mtr.19069.1.S1_s_at	50.00	72.73	22	5e-17	28.6
CG-GI1f_006_K04	Mtr.19069.1.S1_s_at	42.11	52.63	38	5e-17	27.6
CG-GI1f_006_K04	Mtr.19069.1.S1_s_at	57.14	78.57	14	5e-17	24.0
CG-GI1f_006_K04	Mtr.37329.1.S1_at	75.00	91.67	72	1e-62	146
CG-GI1f_006_K04	Mtr.37329.1.S1_at	56.10	78.05	41	1e-62	61.6
CG-GI1f_006_K04	Mtr.37329.1.S1_at	58.62	68.97	29	1e-62	41.4
CG-GI1f_006_K04	Mtr.37329.1.S1_at	45.45	77.27	22	1e-62	30.4
CG-GI1f_006_K04	Mtr.37329.1.S1_at	45.83	62.50	72	1e-33	74.8
CG-GI1f_006_K04	Mtr.37329.1.S1_at	42.50	62.50	40	1e-33	40.5
CG-GI1f_006_K04	Mtr.37329.1.S1_at	73.68	84.21	19	1e-33	34.1
CG-GI1f_006_K04	Mtr.37329.1.S1_at	55.17	55.17	29	1e-33	31.3
CG-GI1f_006_K04	Mtr.37329.1.S1_at	75.68	75.68	37	7e-28	67.5
CG-GI1f_006_K04	Mtr.37329.1.S1_at	50.00	60.00	40	7e-28	34.1
CG-GI1f_006_K04	Mtr.37329.1.S1_at	78.57	85.71	14	7e-28	27.2
CG-GI1f_006_K04	Mtr.37329.1.S1_at	55.00	65.00	20	7e-28	24.9
CG-GI1f_006_K04	Mtr.37329.1.S1_at	45.83	58.33	24	7e-28	23.5
CG-GI1f_006_K04	Mtr.37329.1.S1_at	57.45	76.60	47	3e-21	68.9
CG-GI1f_006_K04	Mtr.37329.1.S1_at	46.15	53.85	39	3e-21	35.0
CG-GI1f_006_K04	Mtr.37329.1.S1_at	45.83	62.50	72	4e-18	63.4
CG-GI1f_006_K04	Mtr.37329.1.S1_at	40.48	57.14	42	4e-18	29.9
CG-GI1f_006_K04	Mtr.37329.1.S1_at	44.29	55.71	70	5e-15	52.8
CG-GI1f_006_K04	Mtr.37329.1.S1_at	58.06	61.29	31	5e-15	32.2
CG-GI1f_006_K04	Mtr.37329.1.S1_at	45.71	54.29	70	9e-12	53.3
CG-GI1f_006_K04	Mtr.43786.1.S1_at	62.84	76.35	148	1e-70	229
CG-GI1f_006_K04	Mtr.43786.1.S1_at	55.17	65.52	29	1e-70	40.5
CG-GI1f_006_K04	Mtr.43786.1.S1_at	64.71	73.53	68	2e-26	76.2
CG-GI1f_006_K04	Mtr.43786.1.S1_at	46.43	57.14	28	2e-26	34.5
CG-GI1f_006_K04	Mtr.43786.1.S1_at	48.57	60.00	35	2e-26	32.7
CG-GI1f_006_K04	Mtr.43786.1.S1_at	41.79	55.22	67	1e-12	56.5
CG-GI1f_006_K04	Mtr.43786.1.S1_at	41.54	55.38	65	4e-12	50.6
CG-GI1f_006_K04	Mtr.43786.1.S1_at	39.13	60.87	23	4e-12	22.6
CG-GI1f_006_K04	Mtr.43787.1.S1_at	67.82	77.01	87	7e-63	145
CG-GI1f_006_K04	Mtr.43787.1.S1_at	56.45	74.19	62	7e-63	88.1
CG-GI1f_006_K04	Mtr.43787.1.S1_at	61.11	61.11	18	7e-63	28.6
CG-GI1f_006_K04	Mtr.43787.1.S1_at	66.18	75.00	68	2e-22	82.2
CG-GI1f_006_K04	Mtr.43787.1.S1_at	48.39	54.84	31	2e-22	27.6
CG-GI1f_006_K04	Mtr.43787.1.S1_at	46.27	58.21	67	2e-16	62.5
CG-GI1f_006_K04	Mtr.43787.1.S1_at	54.84	58.06	31	2e-16	24.9
CG-GI1f_006_K04	Mtr.43787.1.S1_at	44.62	63.08	65	5e-16	57.4
CG-GI1f_006_K04	Mtr.43787.1.S1_at	37.78	53.33	45	5e-16	28.6
CG-GI1f_006_K04	Mtr.43787.1.S1_at	50.00	57.81	64	6e-12	53.8
CG-GI1f_006_K04	Mtr.44810.1.S1_at	60.13	78.43	153	2e-72	235
CG-GI1f_006_K04	Mtr.44810.1.S1_at	58.62	65.52	29	2e-72	40.5
CG-GI1f_006_K04	Mtr.44810.1.S1_at	34.00	50.67	150	6e-32	100
CG-GI1f_006_K04	Mtr.44810.1.S1_at	63.16	68.42	19	6e-32	30.9
CG-GI1f_006_K04	Mtr.44810.1.S1_at	52.17	65.22	23	6e-32	26.7
CG-GI1f_006_K04	Mtr.44810.1.S1_at	69.23	71.79	39	8e-27	60.2
CG-GI1f_006_K04	Mtr.44810.1.S1_at	35.62	46.58	73	8e-27	36.8
CG-GI1f_006_K04	Mtr.44810.1.S1_at	54.55	63.64	22	8e-27	27.2
CG-GI1f_006_K04	Mtr.44810.1.S1_at	73.33	80.00	15	8e-27	26.7
CG-GI1f_006_K04	Mtr.44810.1.S1_at	75.00	83.33	12	8e-27	22.6
CG-GI1f_006_K04	Mtr.44810.1.S1_at	42.11	52.63	133	9e-26	92.7
CG-GI1f_006_K04	Mtr.44810.1.S1_at	52.17	60.87	23	9e-26	26.3
CG-GI1f_006_K04	Mtr.44810.1.S1_at	35.98	49.39	164	1e-21	79.9
CG-GI1f_006_K04	Mtr.44810.1.S1_at	57.89	63.16	19	1e-21	25.4
CG-GI1f_006_K04	Mtr.44810.1.S1_at	42.42	51.52	66	7e-15	44.6
CG-GI1f_006_K04	Mtr.44810.1.S1_at	47.50	55.00	40	7e-15	33.1
CG-GI1f_006_K04	Mtr.44810.1.S1_at	57.89	57.89	19	7e-15	24.4
CG-GI1f_006_K04	Mtr.45594.1.S1_s_at	78.79	87.88	33	6e-22	63.4
CG-GI1f_006_K04	Mtr.45594.1.S1_s_at	64.29	71.43	28	6e-22	42.8
CG-GI1f_006_K04	Mtr.45594.1.S1_s_at	51.52	63.64	33	3e-12	37.3
CG-GI1f_006_K04	Mtr.45594.1.S1_s_at	58.62	58.62	29	3e-12	35.9
CG-GI1f_006_K04	Mtr.45750.1.S1_at	78.33	90.00	60	1e-67	126
CG-GI1f_006_K04	Mtr.45750.1.S1_at	56.86	74.51	51	1e-67	71.6
CG-GI1f_006_K04	Mtr.45750.1.S1_at	51.16	72.09	43	1e-67	58.3
CG-GI1f_006_K04	Mtr.45750.1.S1_at	60.71	67.86	28	1e-67	40.5
CG-GI1f_006_K04	Mtr.45750.1.S1_at	49.15	66.10	59	3e-32	68.9
CG-GI1f_006_K04	Mtr.45750.1.S1_at	83.33	94.44	18	3e-32	37.3
CG-GI1f_006_K04	Mtr.45750.1.S1_at	58.62	58.62	29	3e-32	35.9
CG-GI1f_006_K04	Mtr.45750.1.S1_at	58.06	61.29	31	3e-32	34.1
CG-GI1f_006_K04	Mtr.45750.1.S1_at	67.24	74.14	58	1e-27	66.1
CG-GI1f_006_K04	Mtr.45750.1.S1_at	38.89	58.33	36	1e-27	34.1
CG-GI1f_006_K04	Mtr.45750.1.S1_at	39.47	55.26	38	1e-27	33.1
CG-GI1f_006_K04	Mtr.45750.1.S1_at	60.00	65.00	20	1e-27	27.2
CG-GI1f_006_K04	Mtr.45750.1.S1_at	50.00	55.36	56	5e-20	46.4
CG-GI1f_006_K04	Mtr.45750.1.S1_at	44.74	60.53	38	5e-20	33.6
CG-GI1f_006_K04	Mtr.45750.1.S1_at	44.83	55.17	29	5e-20	30.4
CG-GI1f_006_K04	Mtr.45750.1.S1_at	52.17	56.52	23	5e-20	23.5
CG-GI1f_006_K04	Mtr.45750.1.S1_at	46.30	59.26	54	5e-17	43.2
CG-GI1f_006_K04	Mtr.45750.1.S1_at	50.00	72.73	22	5e-17	28.6
CG-GI1f_006_K04	Mtr.45750.1.S1_at	42.11	52.63	38	5e-17	27.6
CG-GI1f_006_K04	Mtr.45750.1.S1_at	57.14	78.57	14	5e-17	24.0
CG-GI1f_006_K04	Mtr.8512.1.S1_at	76.06	91.55	71	3e-77	146
CG-GI1f_006_K04	Mtr.8512.1.S1_at	72.97	89.19	37	3e-77	72.1
CG-GI1f_006_K04	Mtr.8512.1.S1_at	57.45	72.34	47	3e-77	69.3
CG-GI1f_006_K04	Mtr.8512.1.S1_at	60.71	71.43	28	3e-77	41.4
CG-GI1f_006_K04	Mtr.8512.1.S1_at	50.72	63.77	69	2e-38	79.4
CG-GI1f_006_K04	Mtr.8512.1.S1_at	31.08	48.65	74	2e-38	45.1
CG-GI1f_006_K04	Mtr.8512.1.S1_at	37.14	68.57	35	2e-38	37.3
CG-GI1f_006_K04	Mtr.8512.1.S1_at	58.62	58.62	29	2e-38	35.9
CG-GI1f_006_K04	Mtr.8512.1.S1_at	74.36	76.92	39	2e-33	67.5
CG-GI1f_006_K04	Mtr.8512.1.S1_at	37.66	48.05	77	2e-33	41.8
CG-GI1f_006_K04	Mtr.8512.1.S1_at	78.95	84.21	19	2e-33	35.9
CG-GI1f_006_K04	Mtr.8512.1.S1_at	60.00	65.00	20	2e-33	27.2
CG-GI1f_006_K04	Mtr.8512.1.S1_at	71.43	78.57	14	2e-33	24.9
CG-GI1f_006_K04	Mtr.8512.1.S1_at	44.44	61.11	72	1e-24	61.1
CG-GI1f_006_K04	Mtr.8512.1.S1_at	34.29	45.71	70	1e-24	38.6
CG-GI1f_006_K04	Mtr.8512.1.S1_at	50.00	72.73	22	1e-24	27.2
CG-GI1f_006_K04	Mtr.8512.1.S1_at	52.17	56.52	23	1e-24	23.5
CG-GI1f_006_K04	Mtr.8512.1.S1_at	46.97	56.06	66	8e-17	57.0
CG-GI1f_006_K04	Mtr.8512.1.S1_at	53.85	64.10	39	8e-17	35.9
CG-GI1f_006_K04	Mtr.8512.1.S1_at	49.25	56.72	67	7e-16	53.8
CG-GI1f_006_K04	Mtr.8512.1.S1_at	36.21	48.28	58	7e-16	35.9
CG-GI1f_006_K19	Mtr.35466.1.S1_at	48.00	78.00	50	2e-19	77.1
CG-GI1f_006_K19	Mtr.37028.1.S1_at	50.00	68.52	54	2e-17	71.2
CG-GI1f_006_K19	Mtr.4380.1.S1_at	50.00	69.64	56	3e-18	73.5
CG-GI1f_006_K19	Mtr.4380.1.S1_at	46.43	62.50	56	3e-11	50.1
CG-GI1f_006_M09	Mtr.43062.1.S1_at	77.08	84.38	96	4e-67	172
CG-GI1f_006_M09	Mtr.43062.1.S1_at	78.57	88.10	42	4e-67	85.8
CG-GI1f_006_M09	Mtr.43062.1.S1_at	68.82	77.42	93	4e-48	135
CG-GI1f_006_M09	Mtr.43062.1.S1_at	73.53	85.29	34	4e-48	59.7
CG-GI1f_006_M09	Mtr.43062.1.S1_at	41.30	58.70	46	4e-15	39.1
CG-GI1f_006_M09	Mtr.43062.1.S1_at	41.18	52.94	34	4e-15	32.7
CG-GI1f_006_M09	Mtr.43062.1.S1_at	31.67	41.67	60	4e-15	29.0
CG-GI1f_006_M09	Mtr.43062.1.S1_at	31.86	47.79	113	1e-14	63.8
CG-GI1f_006_M09	Mtr.43062.1.S1_at	45.24	69.05	42	6e-12	49.2
CG-GI1f_006_M09	Mtr.43062.1.S1_at	35.00	52.50	40	6e-12	24.0
CG-GI1f_006_M14	Mtr.11892.1.S1_at	86.61	93.70	127	4e-80	280
CG-GI1f_006_M14	Mtr.11892.1.S1_at	80.16	87.30	126	1e-64	228
CG-GI1f_006_M14	Mtr.11892.1.S1_at	55.91	69.29	127	3e-41	150
CG-GI1f_006_M14	Mtr.11892.1.S1_at	52.80	64.80	125	1e-35	132
CG-GI1f_006_M14	Mtr.11892.1.S1_at	53.54	64.57	127	3e-35	131
CG-GI1f_006_M14	Mtr.11892.1.S1_at	52.46	59.84	122	1e-31	118
CG-GI1f_006_M14	Mtr.36018.1.S1_at	85.15	91.09	101	4e-63	221
CG-GI1f_006_M14	Mtr.36018.1.S1_at	74.51	81.37	102	2e-48	172
CG-GI1f_006_M14	Mtr.36018.1.S1_at	47.00	62.00	100	4e-26	99.1
CG-GI1f_006_M14	Mtr.36018.1.S1_at	46.53	55.45	101	8e-23	88.1
CG-GI1f_006_M14	Mtr.36018.1.S1_at	46.67	63.33	60	1e-20	63.8
CG-GI1f_006_M14	Mtr.36018.1.S1_at	64.29	71.43	28	1e-20	35.4
CG-GI1f_006_M14	Mtr.36018.1.S1_at	44.33	52.58	97	3e-18	73.0
CG-GI1f_006_M14	Mtr.49716.1.S1_at	81.75	86.51	126	9e-74	259
CG-GI1f_006_M14	Mtr.49716.1.S1_at	72.58	80.65	124	4e-56	200
CG-GI1f_006_M14	Mtr.49716.1.S1_at	53.23	66.13	124	4e-35	130
CG-GI1f_006_M14	Mtr.49716.1.S1_at	52.46	61.48	122	3e-33	124
CG-GI1f_006_M14	Mtr.49716.1.S1_at	54.10	63.11	122	5e-31	116
CG-GI1f_006_M14	Mtr.49716.1.S1_at	53.33	62.67	75	2e-30	81.3
CG-GI1f_006_M14	Mtr.49716.1.S1_at	54.35	73.91	46	2e-30	53.3
CG-GI1f_006_N15	Mtr.31234.1.S1_at	25.00	58.93	56	2e-18	44.6
CG-GI1f_006_N15	Mtr.31234.1.S1_at	56.52	91.30	23	2e-18	43.2
CG-GI1f_006_N15	Mtr.31234.1.S1_at	75.00	100.00	8	2e-18	23.5
CG-GI1f_006_N15	Mtr.32129.1.S1_at	42.37	57.63	59	2e-32	59.3
CG-GI1f_006_N15	Mtr.32129.1.S1_at	58.82	76.47	34	2e-32	56.1
CG-GI1f_006_N15	Mtr.32129.1.S1_at	48.28	65.52	29	2e-32	33.1
CG-GI1f_006_N15	Mtr.32129.1.S1_at	57.89	63.16	19	2e-32	27.6
CG-GI1f_006_N15	Mtr.38579.1.S1_at	40.58	56.52	69	7e-41	63.8
CG-GI1f_006_N15	Mtr.38579.1.S1_at	38.98	55.93	59	7e-41	56.1
CG-GI1f_006_N15	Mtr.38579.1.S1_at	55.88	76.47	34	7e-41	54.7
CG-GI1f_006_N15	Mtr.38579.1.S1_at	57.89	78.95	19	7e-41	31.8
CG-GI1f_006_N15	Mtr.38579.1.S1_at	48.94	48.94	47	4e-12	38.2
CG-GI1f_006_N15	Mtr.38579.1.S1_at	48.39	54.84	31	4e-12	28.6
CG-GI1f_006_N15	Mtr.38579.1.S1_at	60.00	80.00	10	4e-12	23.5
CG-GI1f_006_N15	Mtr.5856.1.S1_at	49.09	67.27	55	7e-32	67.0
CG-GI1f_006_N15	Mtr.5856.1.S1_at	60.61	69.70	33	7e-32	55.1
CG-GI1f_006_N15	Mtr.5856.1.S1_at	61.11	83.33	18	7e-32	35.0
CG-GI1f_006_N15	Mtr.7714.1.S1_at	40.00	60.00	55	6e-12	53.3
CG-N01f_006_H01	Mtr.24556.1.S1_at	47.62	64.29	42	2e-11	52.8
CG-N01f_006_H01	Mtr.29993.1.S1_at	50.00	66.67	42	5e-13	57.0
CG-N01f_011_E12	Mtr.40569.1.S1_at	53.57	72.62	84	9e-35	110
CG-N01f_011_E12	Mtr.40569.1.S1_at	88.89	94.44	18	9e-35	39.7
CG-N01f_011_E12	Mtr.40569.1.S1_at	43.75	48.75	80	1e-14	57.9
CG-N01f_011_E12	Mtr.40569.1.S1_at	52.38	61.90	21	1e-14	24.0
CG-N01f_013_A07	Mtr.17764.1.S1_at	36.84	73.68	38	2e-16	46.9
CG-N01f_013_A07	Mtr.17764.1.S1_at	41.46	63.41	41	2e-16	41.4
CG-N01f_013_A07	Mtr.36985.1.S1_s_at	34.62	59.62	52	1e-19	49.6
CG-N01f_013_A07	Mtr.36985.1.S1_s_at	39.47	73.68	38	1e-19	47.8
CG-N01f_013_A07	Mtr.36985.1.S1_at	34.62	59.62	52	1e-19	49.6
CG-N01f_013_A07	Mtr.36985.1.S1_at	39.47	73.68	38	1e-19	47.8
CG-N01f_013_A07	Mtr.37112.1.S1_at	54.17	83.33	72	3e-30	113
CG-N01f_013_A07	Mtr.37112.1.S1_at	46.48	60.56	71	5e-15	62.9
CG-N01f_013_A07	Mtr.46057.1.S1_at	31.58	73.68	38	2e-16	45.5
CG-N01f_013_A07	Mtr.46057.1.S1_at	41.46	65.85	41	2e-16	42.3
CG-N01f_013_A07	Mtr.47098.1.S1_at	55.56	81.11	90	9e-38	140
CG-N01f_013_A07	Mtr.47098.1.S1_at	52.87	65.52	87	1e-19	79.9
CG-N01f_013_A07	Mtr.47098.1.S1_at	29.11	56.96	79	3e-11	52.4
CG-N01f_013_A07	Mtr.50194.1.S1_at	34.62	59.62	52	4e-19	49.6
CG-N01f_013_A07	Mtr.50194.1.S1_at	39.47	73.68	38	4e-19	47.8
CG-N02f_003_F12	Mtr.28297.1.S1_at	58.46	79.23	130	1e-55	198
CG-N02f_003_F12	Mtr.28297.1.S1_at	50.77	61.54	130	3e-34	127
CG-N02f_003_F12	Mtr.28297.1.S1_at	34.88	56.59	129	6e-19	76.7
CG-N02f_003_F12	Mtr.28297.1.S1_at	53.49	65.12	43	3e-14	50.6
CG-N02f_003_F12	Mtr.28297.1.S1_at	33.33	44.44	54	3e-14	29.0
CG-N02f_006_B21	Mtr.37912.1.S1_at	68.23	83.85	192	7e-94	326
CG-N02f_006_B21	Mtr.37912.1.S1_at	62.31	69.35	199	2e-64	229
CG-N02f_006_B21	Mtr.37912.1.S1_at	42.11	59.21	152	3e-42	134
CG-N02f_006_B21	Mtr.37912.1.S1_at	63.64	75.76	33	3e-42	40.9
CG-N02f_006_B21	Mtr.37912.1.S1_at	39.35	51.61	155	6e-34	118
CG-N02f_006_B21	Mtr.37912.1.S1_at	52.00	68.00	25	6e-34	28.6
CG-N02f_006_B21	Mtr.37912.1.S1_at	46.04	58.99	139	1e-25	91.8
CG-N02f_006_B21	Mtr.37912.1.S1_at	44.44	74.07	27	1e-25	27.6
CG-N02f_006_B21	Mtr.37912.1.S1_at	45.65	56.52	46	3e-18	36.8
CG-N02f_006_B21	Mtr.37912.1.S1_at	41.30	56.52	46	3e-18	33.1
CG-N02f_006_B21	Mtr.37912.1.S1_at	68.42	73.68	19	3e-18	32.7
CG-N02f_006_B21	Mtr.37912.1.S1_at	47.83	60.87	23	3e-18	25.4
CG-N02f_006_H07	Mtr.27798.1.S1_at	46.30	64.81	54	7e-36	68.9
CG-N02f_006_H07	Mtr.27798.1.S1_at	55.56	77.78	36	7e-36	55.6
CG-N02f_006_H07	Mtr.27798.1.S1_at	55.56	70.37	27	7e-36	46.4
CG-N02f_006_H07	Mtr.31225.1.S1_at	40.00	52.00	75	1e-15	65.7
CG-N02f_006_H07	Mtr.40285.1.S1_at	40.23	60.92	87	1e-39	90.4
CG-N02f_006_H07	Mtr.40285.1.S1_at	39.56	50.55	91	1e-39	77.1
CG-N02f_006_H07	Mtr.40285.1.S1_at	30.38	49.37	79	8e-15	37.7
CG-N02f_006_H07	Mtr.40285.1.S1_at	60.71	64.29	28	8e-15	36.3
CG-N02f_006_H07	Mtr.40285.1.S1_at	48.15	51.85	27	8e-15	26.3
CG-N02f_006_H07	Mtr.40285.1.S1_at	60.61	87.88	33	3e-13	59.7
CG-N02f_006_H07	Mtr.40286.1.S1_at	37.62	52.48	101	4e-22	88.6
CG-N02f_006_H07	Mtr.50853.1.S1_s_at	44.27	63.36	131	5e-67	153
CG-N02f_006_H07	Mtr.50853.1.S1_s_at	32.95	54.55	88	5e-67	77.1
CG-N02f_006_H07	Mtr.50853.1.S1_s_at	53.12	68.75	32	5e-67	46.4
CG-N02f_006_H07	Mtr.50853.1.S1_s_at	37.61	48.62	109	2e-23	75.8
CG-N02f_006_H07	Mtr.50853.1.S1_s_at	39.22	47.06	51	2e-23	36.3
CG-N02f_006_H07	Mtr.50853.1.S1_s_at	30.56	52.78	108	3e-15	65.7
CG-N02f_007_C14	Mtr.11343.1.S1_at	82.18	92.08	101	4e-101	220
CG-N02f_007_C14	Mtr.11343.1.S1_at	63.16	86.32	95	4e-101	151
CG-N02f_007_C14	Mtr.11343.1.S1_at	54.00	65.00	100	7e-62	127
CG-N02f_007_C14	Mtr.11343.1.S1_at	61.22	69.39	98	7e-62	113
CG-N02f_007_C14	Mtr.11343.1.S1_at	79.22	83.12	77	4e-53	116
CG-N02f_007_C14	Mtr.11343.1.S1_at	49.44	61.80	89	4e-53	95.0
CG-N02f_007_C14	Mtr.11343.1.S1_at	55.21	62.50	96	1e-42	101
CG-N02f_007_C14	Mtr.11343.1.S1_at	50.00	61.63	86	1e-42	74.4
CG-N02f_007_C14	Mtr.11343.1.S1_at	56.58	72.37	76	7e-42	90.0
CG-N02f_007_C14	Mtr.11343.1.S1_at	50.52	59.79	97	7e-42	84.0
CG-N02f_007_C14	Mtr.11343.1.S1_at	51.58	58.95	95	6e-38	86.3
CG-N02f_007_C14	Mtr.11343.1.S1_at	46.81	56.38	94	6e-38	74.4
CG-N02f_007_C14	Mtr.4797.1.S1_s_at	72.22	86.11	36	1e-17	72.1
CG-N02f_007_N11	Mtr.27208.1.S1_at	50.00	68.52	54	9e-18	40.5
CG-N02f_007_N11	Mtr.27208.1.S1_at	37.04	46.30	54	9e-18	39.6
CG-N02f_007_N11	Mtr.27208.1.S1_at	48.00	60.00	25	9e-18	28.6
CG-N02f_007_N11	Mtr.27208.1.S1_at	49.09	60.00	55	2e-14	61.6
CG-N02f_009_D05	Mtr.20346.1.S1_at	37.50	62.50	72	6e-30	68.0
CG-N02f_009_D05	Mtr.20346.1.S1_at	43.10	58.62	58	6e-30	64.8
CG-N02f_009_D05	Mtr.24556.1.S1_at	52.70	68.92	222	1e-88	309
CG-N02f_009_D05	Mtr.24556.1.S1_at	47.65	58.24	170	1e-36	136
CG-N02f_009_D05	Mtr.24556.1.S1_at	30.46	49.75	197	1e-28	110
CG-N02f_009_D05	Mtr.24556.1.S1_at	43.33	58.33	60	9e-19	54.7
CG-N02f_009_D05	Mtr.24556.1.S1_at	39.34	55.74	61	9e-19	45.1
CG-N02f_009_D05	Mtr.24556.1.S1_at	40.98	50.82	61	5e-13	38.6
CG-N02f_009_D05	Mtr.24556.1.S1_at	41.38	51.72	58	5e-13	38.2
CG-N02f_009_D05	Mtr.29993.1.S1_at	56.47	72.94	170	7e-74	259
CG-N02f_009_D05	Mtr.29993.1.S1_at	56.00	62.40	125	1e-33	125
CG-N02f_009_D05	Mtr.29993.1.S1_at	42.42	63.64	66	4e-26	70.7
CG-N02f_009_D05	Mtr.29993.1.S1_at	48.48	81.82	33	4e-26	51.9
CG-N02f_009_D05	Mtr.29993.1.S1_at	53.49	67.44	43	2e-17	56.5
CG-N02f_009_D05	Mtr.29993.1.S1_at	43.24	67.57	37	2e-17	36.3
CG-N02f_009_D05	Mtr.40734.1.S1_at	44.44	65.08	63	7e-29	82.6
CG-N02f_009_D05	Mtr.40734.1.S1_at	38.30	59.57	47	7e-29	47.8
CG-N02f_009_D05	Mtr.49672.1.S1_s_at	40.38	71.15	52	6e-14	61.6
CG-N02f_009_D05	Mtr.49672.1.S1_s_at	33.33	49.38	81	4e-13	58.8
CG-N02f_009_D05	Mtr.49679.1.S1_at	39.74	55.13	78	4e-31	74.4
CG-N02f_009_D05	Mtr.49679.1.S1_at	37.50	59.72	72	4e-31	63.8
CG-N02f_009_D05	Mtr.4987.1.S1_at	43.40	58.49	53	1e-12	55.1
CG-N02f_009_D05	Mtr.9007.1.S1_at	46.58	58.90	73	3e-30	84.5
CG-N02f_009_D05	Mtr.9007.1.S1_at	39.13	63.04	46	3e-30	51.0
CG-N02f_009_I10	Mtr.24203.1.S1_at	43.14	52.94	51	4e-13	50.6
CG-N02f_009_I10	Mtr.24203.1.S1_at	55.56	72.22	18	4e-13	25.4
CG-N02f_009_I10	Mtr.46166.1.S1_at	39.13	52.17	69	6e-14	60.6
CG-N02f_009_L20	Mtr.41706.1.S1_at	74.65	90.14	71	1e-30	73.5
CG-N02f_009_L20	Mtr.41706.1.S1_at	62.96	85.19	27	1e-30	46.0
CG-N02f_009_L20	Mtr.41706.1.S1_at	41.94	67.74	31	1e-30	33.6
CG-N02f_009_L20	Mtr.41706.1.S1_at	69.35	75.81	62	3e-28	89.0
CG-N02f_009_L20	Mtr.41706.1.S1_at	57.14	71.43	28	3e-28	40.9
CG-N02f_009_L20	Mtr.41706.1.S1_at	52.31	60.00	65	1e-20	67.5
CG-N02f_009_L20	Mtr.41706.1.S1_at	48.15	70.37	27	1e-20	29.9
CG-N02f_009_L20	Mtr.41706.1.S1_at	55.56	66.67	18	1e-20	25.8
CG-N02f_009_L20	Mtr.41706.1.S1_at	52.31	60.00	65	3e-19	78.5
CG-N02f_009_L20	Mtr.41706.1.S1_at	51.72	67.24	58	7e-18	65.2
CG-N02f_009_L20	Mtr.41706.1.S1_at	50.00	65.38	26	7e-18	29.9
CG-N02f_009_L20	Mtr.41706.1.S1_at	56.36	65.45	55	6e-13	57.4
CG-N02f_010_H13	Mtr.31873.1.S1_at	67.44	79.07	43	2e-18	73.9
CG-N02f_010_H13	Mtr.31873.1.S1_at	66.67	83.33	36	4e-15	62.5
CG-N02f_010_H13	Mtr.31873.1.S1_at	58.54	68.29	41	4e-15	62.5
CG-N02f_010_H13	Mtr.31873.1.S1_at	54.35	65.22	46	9e-12	51.5
CG-N02f_011_A22	Mtr.27783.1.S1_s_at	36.17	55.32	47	6e-11	49.6
CG-N02f_011_P19	Mtr.20645.1.S1_at	71.43	87.76	49	2e-42	86.3
CG-N02f_011_P19	Mtr.20645.1.S1_at	63.04	78.26	46	2e-42	69.8
CG-N02f_011_P19	Mtr.20645.1.S1_at	54.17	75.00	24	2e-42	37.3
CG-N02f_011_P19	Mtr.20645.1.S1_at	69.39	77.55	49	7e-24	76.2
CG-N02f_011_P19	Mtr.20645.1.S1_at	41.46	56.10	41	7e-24	36.3
CG-N02f_011_P19	Mtr.20645.1.S1_at	41.86	53.49	43	4e-11	36.8
CG-N02f_011_P19	Mtr.20645.1.S1_at	52.00	68.00	25	4e-11	32.2
CG-N02f_013_O21	Mtr.15957.1.S1_at	44.35	61.74	115	9e-35	114
CG-N02f_013_O21	Mtr.15957.1.S1_at	41.86	53.49	43	9e-35	34.5
CG-N02f_013_O21	Mtr.37204.1.S1_at	62.75	77.45	102	1e-44	161
CG-N02f_013_O21	Mtr.37204.1.S1_at	53.47	61.39	101	1e-19	79.0
CG-N02f_013_O21	Mtr.37204.1.S1_at	35.92	53.40	103	1e-15	65.2
CG-N02f_013_P06	Mtr.18815.1.S1_at	44.78	65.67	67	4e-16	70.3
CG-N02f_013_P06	Mtr.18815.1.S1_at	29.85	52.24	67	1e-13	46.2
CG-N02f_013_P06	Mtr.18815.1.S1_at	39.13	73.91	23	1e-13	27.5
CG-N02f_013_P06	Mtr.18815.1.S1_at	35.00	70.00	20	1e-13	23.4
CG-N02f_013_P06	Mtr.18815.1.S1_at	34.51	48.67	113	7e-13	59.7
CG-N02f_013_P06	Mtr.51195.1.S1_at	85.35	92.99	157	3e-81	269
CG-N02f_013_P06	Mtr.51195.1.S1_at	47.22	61.11	36	3e-81	36.6
CG-N02f_013_P06	Mtr.51195.1.S1_at	65.66	78.31	166	3e-75	251
CG-N02f_013_P06	Mtr.51195.1.S1_at	48.57	54.29	35	3e-75	35.0
CG-N02f_013_P06	Mtr.51195.1.S1_at	44.97	61.07	149	2e-37	139
CG-N02f_013_P06	Mtr.51195.1.S1_at	48.12	67.67	133	9e-29	111
CG-N02f_013_P06	Mtr.51195.1.S1_at	42.98	50.88	114	2e-19	80.3
CG-N02f_013_P06	Mtr.51195.1.S1_at	45.76	54.24	59	4e-14	41.4
CG-N02f_013_P06	Mtr.51195.1.S1_at	41.30	60.87	46	4e-14	40.0
CG-N02f_016_B10	Mtr.10642.1.S1_at	40.43	59.57	47	3e-22	48.3
CG-N02f_016_B10	Mtr.10642.1.S1_at	66.67	74.07	27	3e-22	46.9
CG-N02f_016_B10	Mtr.10642.1.S1_at	45.83	58.33	24	3e-22	29.5
CG-N02f_016_B10	Mtr.27180.1.S1_s_at	72.22	77.78	18	7e-12	32.7
CG-N02f_016_B10	Mtr.27180.1.S1_s_at	45.83	58.33	24	7e-12	29.5
CG-N02f_016_B10	Mtr.27180.1.S1_s_at	40.74	59.26	27	7e-12	28.1
CG-N02f_020_L03	Mtr.12632.1.S1_at	37.97	58.23	79	1e-28	72.1
CG-N02f_020_L03	Mtr.12632.1.S1_at	30.16	49.21	63	1e-28	37.3
CG-N02f_020_L03	Mtr.12632.1.S1_at	36.84	50.00	38	1e-28	31.3
CG-N02f_020_L03	Mtr.12632.1.S1_at	52.94	64.71	17	1e-28	24.4
CG-N02f_020_L03	Mtr.13368.1.S1_at	32.94	52.94	85	2e-17	62.0
CG-N02f_020_L03	Mtr.13368.1.S1_at	29.17	47.92	48	2e-17	29.5
CG-N02f_020_L03	Mtr.14172.1.S1_at	43.10	58.62	58	7e-22	54.7
CG-N02f_020_L03	Mtr.14172.1.S1_at	34.69	61.22	49	7e-22	38.6
CG-N02f_020_L03	Mtr.14172.1.S1_at	41.38	55.17	29	7e-22	30.9
CG-N02f_020_L03	Mtr.23217.1.S1_at	32.10	49.38	81	4e-16	51.0
CG-N02f_020_L03	Mtr.23217.1.S1_at	23.68	50.00	76	4e-16	36.3
CG-N02f_020_L03	Mtr.38814.1.S1_at	41.67	55.95	84	2e-17	72.1
CG-N02f_020_L03	Mtr.41459.1.S1_at	35.37	54.88	82	7e-20	66.1
CG-N02f_020_L03	Mtr.41459.1.S1_at	43.75	62.50	32	7e-20	33.1
CG-N02f_020_L03	Mtr.47491.1.S1_s_at	35.37	54.88	82	1e-19	66.1
CG-N02f_020_L03	Mtr.47491.1.S1_s_at	43.75	62.50	32	1e-19	33.1
CG-N02f_020_L03	Mtr.47494.1.S1_at	38.55	54.22	83	9e-19	67.5
CG-N02f_020_L03	Mtr.47494.1.S1_at	23.08	44.23	52	9e-19	29.0
CG-N02f_020_L03	Mtr.47498.1.S1_s_at	32.94	52.94	85	3e-17	62.0
CG-N02f_020_L03	Mtr.47498.1.S1_s_at	29.17	47.92	48	3e-17	29.5
CG-N02f_020_L03	Mtr.7314.1.S1_at	35.53	53.95	76	2e-15	57.4
CG-N02f_020_L03	Mtr.7314.1.S1_at	32.43	51.35	37	2e-15	26.3
CG-N02f_022_A05	Mtr.43382.1.S1_at	43.48	65.22	69	7e-20	81.7
CG-N02f_023_G20	Mtr.27208.1.S1_at	55.32	65.96	47	2e-41	73.9
CG-N02f_023_G20	Mtr.27208.1.S1_at	48.44	68.75	64	2e-41	73.5
CG-N02f_023_G20	Mtr.27208.1.S1_at	75.00	83.33	24	2e-41	45.5
CG-N02f_023_G20	Mtr.27208.1.S1_at	44.62	47.69	65	7e-20	44.6
CG-N02f_023_G20	Mtr.27208.1.S1_at	58.62	65.52	29	7e-20	38.2
CG-N02f_023_G20	Mtr.27208.1.S1_at	43.59	58.97	39	7e-20	36.3
CG-N02f_024_E09	Mtr.35466.1.S1_at	50.00	76.00	50	5e-20	79.4
CG-N02f_024_E09	Mtr.37028.1.S1_at	47.54	63.93	61	1e-18	74.8
CG-N02f_024_E09	Mtr.4380.1.S1_at	43.48	62.32	69	2e-19	77.6
CG-N02f_029_A03	Mtr.27637.1.S1_at	61.45	77.11	83	1e-34	127
CG-N02f_029_A03	Mtr.27637.1.S1_at	47.37	59.21	76	1e-19	78.0
CG-N02f_029_A03	Mtr.27637.1.S1_at	56.36	61.82	55	8e-14	58.8
CG-N02f_029_A03	Mtr.27637.1.S1_at	48.89	75.56	45	7e-13	55.6
CG-N02f_029_A03	Mtr.27637.1.S1_at	54.17	62.50	48	9e-12	51.9
CG-N02f_029_A03	Mtr.27637.1.S1_at	44.74	61.84	76	9e-12	51.9
CG-N02f_029_A03	Mtr.28297.1.S1_at	52.50	60.00	40	6e-11	50.1
CG-N02f_029_I17	Mtr.21492.1.S1_at	83.08	90.77	65	6e-26	100
CG-N02f_029_I17	Mtr.43947.1.S1_at	76.19	88.10	84	1e-30	115
CG-N02f_029_I17	Mtr.43947.1.S1_at	81.48	88.89	27	5e-15	57.0
CG-N02f_029_I17	Mtr.43947.1.S1_at	64.71	76.47	17	5e-15	24.9
CG-N02f_032_E13	Mtr.11970.1.S1_at	48.94	61.70	47	3e-12	53.6
CG-N02f_033_B01	Mtr.11970.1.S1_at	37.50	59.72	72	6e-15	61.6
CG-N02f_033_B01	Mtr.16214.1.S1_at	91.36	97.53	81	1e-50	181
CG-N02f_033_B01	Mtr.16214.1.S1_at	76.54	81.48	81	2e-35	131
CG-N02f_033_B01	Mtr.16214.1.S1_at	53.66	69.51	82	2e-30	114
CG-N02f_033_B01	Mtr.16214.1.S1_at	55.56	70.37	54	1e-14	62.0
CG-N02f_033_B01	Mtr.16214.1.S1_at	55.88	66.18	68	7e-14	59.3
CG-N02f_033_B01	Mtr.20259.1.S1_at	36.92	55.38	65	7e-12	53.8
CG-N02f_033_B01	Mtr.20292.1.S1_at	33.33	52.17	69	6e-11	50.1
CG-N02f_033_B01	Mtr.24165.1.S1_at	41.03	66.67	39	5e-11	39.6
CG-N02f_033_B01	Mtr.24165.1.S1_at	47.37	84.21	19	5e-11	28.6
CG-N02f_033_B01	Mtr.24465.1.S1_at	34.85	60.61	66	8e-13	56.5
CG-N02f_033_B01	Mtr.24465.1.S1_x_at	34.85	60.61	66	8e-13	56.5
CG-N02f_033_B01	Mtr.38791.1.S1_at	43.08	67.69	65	5e-15	62.9
CG-N02f_033_B01	Mtr.45646.1.S1_at	37.88	68.18	66	1e-15	65.7
CG-N02f_033_B01	Mtr.46484.1.S1_at	39.71	61.76	68	3e-15	64.8
CG-N02f_033_B01	Mtr.50698.1.S1_at	35.94	70.31	64	2e-14	61.6
CG-N02f_035_F01	Mtr.24556.1.S1_at	64.20	76.54	81	1e-58	136
CG-N02f_035_F01	Mtr.24556.1.S1_at	37.50	65.62	64	1e-58	64.3
CG-N02f_035_F01	Mtr.24556.1.S1_at	62.07	86.21	29	1e-58	47.8
CG-N02f_035_F01	Mtr.24556.1.S1_at	52.44	60.98	82	9e-19	77.6
CG-N02f_035_F01	Mtr.35322.1.S1_x_at	56.96	73.42	79	5e-33	122
CG-N02f_035_F01	Mtr.35322.1.S1_x_at	52.05	56.16	73	2e-15	64.8
CG-N02f_035_F01	Mtr.42515.1.S1_at	45.76	70.34	118	5e-71	145
CG-N02f_035_F01	Mtr.42515.1.S1_at	57.32	75.61	82	5e-71	125
CG-N02f_035_F01	Mtr.42515.1.S1_at	52.70	58.11	74	5e-24	68.9
CG-N02f_035_F01	Mtr.42515.1.S1_at	50.00	64.29	28	5e-24	32.7
CG-N02f_035_F01	Mtr.42515.1.S1_at	35.48	58.06	31	5e-24	29.0
CG-N02f_035_F01	Mtr.42709.1.S1_at	50.43	66.96	115	1e-61	144
CG-N02f_035_F01	Mtr.42709.1.S1_at	39.58	61.46	96	1e-61	95.0
CG-N02f_035_F01	Mtr.42709.1.S1_at	44.44	55.56	90	1e-21	68.0
CG-N02f_035_F01	Mtr.42709.1.S1_at	28.09	50.56	89	1e-21	37.7
CG-N02f_036_D06	Mtr.32735.1.S1_at	60.00	76.67	90	2e-36	134
CG-N02f_037_N04	Mtr.25298.1.S1_at	39.62	71.70	53	3e-15	62.5
CG-N02f_037_N04	Mtr.25298.1.S1_at	75.00	75.00	12	3e-15	21.7
CG-N02f_038_I22	Mtr.38714.1.S1_at	62.07	74.71	87	1e-61	128
CG-N02f_038_I22	Mtr.38714.1.S1_at	39.39	57.58	66	1e-61	68.0
CG-N02f_038_I22	Mtr.38714.1.S1_at	53.49	74.42	43	1e-61	62.9
CG-N02f_038_I22	Mtr.38714.1.S1_at	47.47	59.60	99	2e-22	84.0
CG-N02f_038_I22	Mtr.38714.1.S1_at	33.33	36.51	63	2e-22	24.9
CG-N02f_038_I22	Mtr.38714.1.S1_at	35.71	55.71	70	5e-17	54.2
CG-N02f_038_I22	Mtr.38714.1.S1_at	38.89	44.44	72	5e-17	36.3
CG-N02f_038_I22	Mtr.38714.1.S1_at	42.22	55.56	45	5e-11	41.4
CG-N02f_038_I22	Mtr.38714.1.S1_at	32.84	43.28	67	5e-11	28.6
CG-N02f_039_C07	Mtr.11145.1.S1_at	50.29	63.58	173	6e-53	191
CG-N02f_039_C07	Mtr.11145.1.S1_at	41.98	50.38	131	1e-25	87.7
CG-N02f_039_C07	Mtr.11145.1.S1_at	44.12	52.94	34	1e-25	32.2
CG-N02f_039_C07	Mtr.24203.1.S1_at	51.00	70.00	100	3e-45	111
CG-N02f_039_C07	Mtr.24203.1.S1_at	55.56	68.52	54	3e-45	73.5
CG-N02f_039_C07	Mtr.37835.1.S1_at	28.42	42.11	95	1e-16	53.8
CG-N02f_039_C07	Mtr.37835.1.S1_at	34.78	41.30	46	1e-16	38.6
CG-N02f_039_C07	Mtr.4975.1.S1_s_at	28.42	42.11	95	1e-15	53.8
CG-N02f_039_C07	Mtr.4975.1.S1_s_at	40.00	50.00	30	1e-15	33.1
CG-R01f_011_E02	Mtr.24642.1.S1_at	35.38	63.08	65	8e-14	60.6
CG-R01f_011_E02	Mtr.31955.1.S1_at	43.86	59.65	57	1e-11	51.9
CG-R01f_014_H04	Mtr.15957.1.S1_at	49.02	66.67	51	8e-16	65.2
CG-R01f_014_H04	Mtr.37204.1.S1_at	60.53	77.63	76	4e-32	118
CG-R01f_014_H04	Mtr.37204.1.S1_at	60.00	61.43	70	6e-18	71.6
CG-R01f_014_H04	Mtr.37204.1.S1_at	40.28	65.28	72	4e-16	65.7
CG-R02f_003_L23	Mtr.27798.1.S1_at	41.86	62.79	43	5e-31	54.7
CG-R02f_003_L23	Mtr.27798.1.S1_at	53.33	80.00	30	5e-31	50.1
CG-R02f_003_L23	Mtr.27798.1.S1_at	50.00	69.44	36	5e-31	49.6
CG-R02f_003_L23	Mtr.40285.1.S1_at	61.36	75.00	88	2e-65	136
CG-R02f_003_L23	Mtr.40285.1.S1_at	63.08	78.46	65	2e-65	110
CG-R02f_003_L23	Mtr.40285.1.S1_at	90.00	100.00	10	2e-65	25.4
CG-R02f_003_L23	Mtr.40285.1.S1_at	49.23	55.38	65	7e-24	64.3
CG-R02f_003_L23	Mtr.40285.1.S1_at	34.52	50.00	84	7e-24	50.1
CG-R02f_003_L23	Mtr.40285.1.S1_at	43.81	54.29	105	4e-17	72.5
CG-R02f_003_L23	Mtr.40286.1.S1_at	61.70	74.47	47	1e-18	76.7
CG-R02f_003_L23	Mtr.50853.1.S1_s_at	48.08	65.38	52	2e-30	69.3
CG-R02f_003_L23	Mtr.50853.1.S1_s_at	28.57	53.57	84	2e-30	66.1
CG-R02f_008_C09	Mtr.4925.1.S1_at	55.56	73.33	45	3e-31	62.5
CG-R02f_008_C09	Mtr.4925.1.S1_at	57.50	65.00	40	3e-31	52.8
CG-R02f_008_C09	Mtr.4925.1.S1_at	64.71	76.47	17	3e-31	35.0
CG-R02f_008_C09	Mtr.4925.1.S1_at	72.73	81.82	11	3e-31	23.5
CG-R02f_010_E14	Mtr.7291.1.S1_at	48.31	67.42	89	2e-35	104
CG-R02f_010_E14	Mtr.7291.1.S1_at	34.04	70.21	47	2e-35	47.3
CG-R02f_011_F06	Mtr.50087.1.S1_at	56.36	70.91	55	6e-23	84.0
CG-R02f_011_F06	Mtr.50087.1.S1_at	71.43	92.86	14	6e-23	27.2
CG-R02f_011_F06	Mtr.50087.1.S1_at	55.56	55.56	54	4e-13	46.9
CG-R02f_011_F06	Mtr.50087.1.S1_at	40.00	56.67	30	4e-13	25.8
CG-R02f_011_F06	Mtr.50087.1.S1_at	66.67	75.00	12	4e-13	22.6
CG-R02f_011_O12	Mtr.12881.1.S1_at	65.80	77.32	269	2e-123	424
CG-R02f_011_O12	Mtr.12881.1.S1_at	63.60	74.12	228	1e-83	292
CG-R02f_011_O12	Mtr.12881.1.S1_at	41.15	55.31	226	5e-51	184
CG-R02f_011_O12	Mtr.12881.1.S1_at	38.98	59.32	177	3e-36	118
CG-R02f_011_O12	Mtr.12881.1.S1_at	58.06	67.74	31	3e-36	36.8
CG-R02f_011_O12	Mtr.12881.1.S1_at	44.00	55.20	125	1e-28	86.3
CG-R02f_011_O12	Mtr.12881.1.S1_at	38.36	46.58	73	1e-28	43.2
CG-R02f_011_O12	Mtr.12881.1.S1_at	44.44	50.51	99	1e-13	60.6
CG-R02f_013_N12	Mtr.31229.1.S1_at	27.71	49.40	83	4e-11	51.0
CG-R02f_013_N12	Mtr.42519.1.S1_at	64.71	78.43	51	7e-21	78.5
CG-R02f_013_N12	Mtr.42519.1.S1_at	53.33	66.67	15	7e-21	23.1
CG-R02f_013_N12	Mtr.42519.1.S1_at	50.77	56.92	65	9e-15	62.0
CG-R02f_014_H16	Mtr.13887.1.S1_at	62.32	76.09	138	6e-58	206
CG-R02f_014_H16	Mtr.13887.1.S1_at	50.00	61.54	104	2e-30	100
CG-R02f_014_H16	Mtr.13887.1.S1_at	77.78	83.33	18	2e-30	33.6
CG-R02f_014_H16	Mtr.13887.1.S1_at	39.85	57.14	133	1e-14	62.5
CG-R02f_015_I16	Mtr.20346.1.S1_at	52.56	73.08	78	7e-39	115
CG-R02f_015_I16	Mtr.20346.1.S1_at	51.35	67.57	37	7e-39	46.9
CG-R02f_015_I16	Mtr.20346.1.S1_at	44.26	52.46	61	3e-12	54.2
CG-R02f_015_I16	Mtr.24556.1.S1_at	47.83	69.57	69	9e-32	99.6
CG-R02f_015_I16	Mtr.24556.1.S1_at	38.10	59.52	42	9e-32	40.5
CG-R02f_015_I16	Mtr.24556.1.S1_at	50.00	56.00	50	1e-12	57.0
CG-R02f_015_I16	Mtr.29993.1.S1_at	47.83	71.01	69	1e-34	101
CG-R02f_015_I16	Mtr.29993.1.S1_at	46.15	61.54	39	1e-34	47.3
CG-R02f_015_I16	Mtr.29993.1.S1_at	52.00	58.00	50	2e-18	60.2
CG-R02f_015_I16	Mtr.29993.1.S1_at	41.03	53.85	39	2e-18	34.1
CG-R02f_015_I16	Mtr.40734.1.S1_at	66.67	82.58	132	6e-66	233
CG-R02f_015_I16	Mtr.40734.1.S1_at	59.02	60.66	61	2e-28	79.0
CG-R02f_015_I16	Mtr.40734.1.S1_at	55.26	65.79	38	2e-28	49.6
CG-R02f_015_I16	Mtr.49672.1.S1_s_at	60.71	82.14	56	1e-33	99.1
CG-R02f_015_I16	Mtr.49672.1.S1_s_at	45.24	59.52	42	1e-33	44.1
CG-R02f_015_I16	Mtr.49672.1.S1_s_at	45.45	72.73	22	1e-33	26.3
CG-R02f_015_I16	Mtr.49672.1.S1_s_at	55.10	61.22	49	4e-14	62.0
CG-R02f_015_I16	Mtr.49672.1.S1_s_at	37.50	48.61	72	4e-11	51.9
CG-R02f_015_I16	Mtr.49679.1.S1_at	56.41	76.92	78	4e-41	126
CG-R02f_015_I16	Mtr.49679.1.S1_at	48.65	67.57	37	4e-41	45.1
CG-R02f_015_I16	Mtr.49679.1.S1_at	47.54	60.66	61	2e-16	69.8
CG-R02f_015_I16	Mtr.9007.1.S1_at	67.14	87.14	70	9e-46	134
CG-R02f_015_I16	Mtr.9007.1.S1_at	50.00	60.00	40	9e-46	52.4
CG-R02f_015_I16	Mtr.9007.1.S1_at	59.70	67.16	67	1e-25	90.9
CG-R02f_015_I16	Mtr.9007.1.S1_at	40.00	52.50	40	1e-25	28.6
CG-R02f_017_E07	Mtr.45327.1.S1_at	42.16	61.76	102	7e-31	101
CG-R02f_017_E07	Mtr.45327.1.S1_at	43.48	69.57	23	7e-31	29.0
CG-R02f_017_E07	Mtr.45327.1.S1_at	58.82	70.59	17	7e-31	27.6
CG-R02f_018_A17	Mtr.40995.1.S1_at	70.37	80.25	81	1e-55	138
CG-R02f_018_A17	Mtr.40995.1.S1_at	56.67	63.33	60	1e-55	77.1
CG-R02f_018_A17	Mtr.40995.1.S1_at	46.15	57.69	26	1e-55	29.5
CG-R02f_018_A17	Mtr.40995.1.S1_at	74.19	82.26	62	4e-45	101
CG-R02f_018_A17	Mtr.40995.1.S1_at	44.83	51.72	58	4e-45	54.7
CG-R02f_018_A17	Mtr.40995.1.S1_at	50.00	64.29	42	4e-45	52.8
CG-R02f_018_A17	Mtr.40995.1.S1_at	57.41	72.22	54	3e-26	76.2
CG-R02f_018_A17	Mtr.40995.1.S1_at	43.40	58.49	53	3e-26	42.3
CG-R02f_018_A17	Mtr.40995.1.S1_at	25.00	52.78	36	3e-26	26.3
CG-R02f_018_A17	Mtr.40995.1.S1_at	40.00	60.00	60	1e-18	58.8
CG-R02f_018_A17	Mtr.40995.1.S1_at	38.78	46.94	49	1e-18	40.5
CG-R02f_024_F04	Mtr.27798.1.S1_at	39.22	62.75	51	5e-38	62.0
CG-R02f_024_F04	Mtr.27798.1.S1_at	51.22	73.17	41	5e-38	58.3
CG-R02f_024_F04	Mtr.27798.1.S1_at	43.18	70.45	44	5e-38	57.9
CG-R02f_024_F04	Mtr.31225.1.S1_at	64.29	75.00	28	6e-15	49.2
CG-R02f_024_F04	Mtr.31225.1.S1_at	34.21	52.63	38	6e-15	33.1
CG-R02f_024_F04	Mtr.40285.1.S1_at	59.41	74.71	170	2e-76	261
CG-R02f_024_F04	Mtr.40285.1.S1_at	28.95	50.00	38	2e-76	29.0
CG-R02f_024_F04	Mtr.40285.1.S1_at	60.00	66.09	115	2e-37	139
CG-R02f_024_F04	Mtr.40285.1.S1_at	31.21	53.19	141	1e-16	71.2
CG-R02f_024_F04	Mtr.40286.1.S1_at	64.71	74.51	51	2e-26	86.8
CG-R02f_024_F04	Mtr.40286.1.S1_at	33.33	53.85	39	2e-26	35.4
CG-R02f_024_F04	Mtr.40286.1.S1_at	69.23	74.36	39	6e-12	54.2
CG-R02f_024_F04	Mtr.40286.1.S1_at	44.00	48.00	25	6e-12	21.7
CG-R02f_024_F04	Mtr.50853.1.S1_s_at	33.33	58.33	84	5e-33	77.1
CG-R02f_024_F04	Mtr.50853.1.S1_s_at	45.24	69.05	42	5e-33	60.6
CG-R02f_024_F04	Mtr.50853.1.S1_s_at	34.78	65.22	23	5e-33	24.4
CG-R02f_026_O09	Mtr.45518.1.S1_at	91.24	97.81	137	4e-84	291
CG-R02f_026_O09	Mtr.45518.1.S1_at	40.00	60.00	20	4e-84	22.6
CG-R02f_026_O09	Mtr.45518.1.S1_at	72.26	78.83	137	2e-54	194
CG-R02f_026_O09	Mtr.45518.1.S1_at	45.65	54.35	138	9e-26	99.6
CG-R02f_026_O09	Mtr.45518.1.S1_at	44.00	61.00	100	2e-21	84.9
CG-R02f_026_O09	Mtr.45518.1.S1_at	41.61	54.01	137	4e-21	84.0
CG-R02f_026_O09	Mtr.45518.1.S1_at	45.90	50.82	61	1e-13	49.6
CG-R02f_026_O09	Mtr.45518.1.S1_at	53.85	57.69	26	1e-13	30.4
CG-R02f_029_G08	Mtr.15957.1.S1_at	41.94	53.23	62	2e-13	57.9
CG-R02f_029_G08	Mtr.37204.1.S1_at	51.47	64.71	68	2e-19	77.1
CG-R02f_029_L20	Mtr.42981.1.S1_s_at	42.17	60.24	83	2e-44	85.8
CG-R02f_029_L20	Mtr.42981.1.S1_s_at	71.88	87.50	32	2e-44	63.4
CG-R02f_029_L20	Mtr.42981.1.S1_s_at	57.58	78.79	33	2e-44	50.1
CG-R02f_029_L20	Mtr.42981.1.S1_s_at	37.18	46.15	78	9e-14	45.5
CG-R02f_029_L20	Mtr.42981.1.S1_s_at	53.12	56.25	32	9e-14	34.5
CG-R02f_030_A01	Mtr.12632.1.S1_at	34.45	53.78	119	2e-24	96.4
CG-R02f_030_A01	Mtr.14172.1.S1_at	42.34	64.86	111	5e-34	127
CG-R02f_030_A01	Mtr.2309.1.S1_at	48.54	70.87	103	4e-36	133
CG-R02f_030_A01	Mtr.2309.1.S1_at	42.86	48.98	98	1e-15	65.7
CG-R02f_030_A01	Mtr.23217.1.S1_at	51.43	73.33	105	3e-38	142
CG-R02f_030_A01	Mtr.23217.1.S1_at	43.16	48.42	95	5e-14	61.6
CG-R02f_030_A01	Mtr.47491.1.S1_s_at	49.58	73.11	119	4e-43	158
CG-R02f_030_A01	Mtr.47491.1.S1_s_at	41.07	50.89	112	2e-17	73.0
CG-R02f_030_A01	Mtr.47494.1.S1_at	46.43	72.32	112	1e-37	140
CG-R02f_030_A01	Mtr.47494.1.S1_at	41.75	52.43	103	4e-20	72.5
CG-R02f_030_A01	Mtr.47494.1.S1_at	42.11	57.89	19	4e-20	28.1
CG-R02f_030_A01	Mtr.47498.1.S1_s_at	47.83	71.30	115	3e-37	138
CG-R02f_030_A01	Mtr.47498.1.S1_s_at	44.58	51.81	83	5e-14	61.6
CG-R02f_030_M17	Mtr.15957.1.S1_at	50.70	70.42	71	2e-24	94.5
CG-R02f_030_M17	Mtr.37204.1.S1_at	59.49	75.95	79	8e-42	122
CG-R02f_030_M17	Mtr.37204.1.S1_at	76.00	84.00	25	8e-42	49.6
CG-R02f_030_M17	Mtr.37204.1.S1_at	44.44	61.90	63	2e-19	56.5
CG-R02f_030_M17	Mtr.37204.1.S1_at	81.82	86.36	22	2e-19	40.0
CG-R02f_030_M17	Mtr.37204.1.S1_at	43.40	52.83	53	7e-13	42.3
CG-R02f_030_M17	Mtr.37204.1.S1_at	56.00	68.00	25	7e-13	31.8
CG-R02f_030_M17	Mtr.37204.1.S1_at	59.52	66.67	42	1e-11	51.5
CG-R02f_031_N10	Mtr.24556.1.S1_at	47.83	60.87	46	1e-18	57.9
CG-R02f_031_N10	Mtr.24556.1.S1_at	39.22	52.94	51	1e-18	36.3
CG-R02f_031_N10	Mtr.24556.1.S1_at	56.25	68.75	16	1e-18	24.9
CG-R02f_031_N10	Mtr.35322.1.S1_x_at	48.94	65.96	47	2e-14	61.1
CG-R02f_031_N10	Mtr.42515.1.S1_at	57.14	74.29	35	8e-16	54.7
CG-R02f_031_N10	Mtr.42515.1.S1_at	26.32	45.61	57	8e-16	33.1
CG-R02f_031_N10	Mtr.42709.1.S1_at	48.00	64.00	50	3e-19	60.2
CG-R02f_031_N10	Mtr.42709.1.S1_at	35.09	50.88	57	3e-19	40.0
CG-R02f_031_P21	Mtr.12632.1.S1_at	36.45	62.62	107	7e-19	70.7
CG-R02f_031_P21	Mtr.12632.1.S1_at	30.56	47.22	36	7e-19	26.3
CG-R02f_031_P21	Mtr.13368.1.S1_at	40.74	63.89	108	2e-19	79.0
CG-R02f_031_P21	Mtr.14172.1.S1_at	36.36	60.91	110	5e-24	95.0
CG-R02f_031_P21	Mtr.23217.1.S1_at	50.00	68.27	104	8e-33	95.9
CG-R02f_031_P21	Mtr.23217.1.S1_at	31.58	56.14	57	8e-33	47.8
CG-R02f_031_P21	Mtr.23217.1.S1_at	43.90	58.54	82	1e-17	73.9
CG-R02f_031_P21	Mtr.41459.1.S1_at	47.22	66.67	108	4e-24	94.5
CG-R02f_031_P21	Mtr.47491.1.S1_s_at	47.15	65.85	123	5e-35	111
CG-R02f_031_P21	Mtr.47491.1.S1_s_at	27.45	54.90	51	5e-35	40.0
CG-R02f_031_P21	Mtr.47494.1.S1_at	36.25	67.50	80	2e-30	80.3
CG-R02f_031_P21	Mtr.47494.1.S1_at	30.30	59.09	66	2e-30	55.6
CG-R02f_031_P21	Mtr.47494.1.S1_at	40.00	51.25	80	5e-13	57.9
CG-R02f_031_P21	Mtr.47494.1.S1_at	52.94	64.71	17	5e-13	22.1
CG-R02f_031_P21	Mtr.47498.1.S1_s_at	40.74	63.89	108	1e-29	79.0
CG-R02f_031_P21	Mtr.47498.1.S1_s_at	31.25	57.81	64	1e-29	54.2
CG-R02f_033_C11	Mtr.31911.1.S1_at	38.18	58.18	55	4e-11	50.6
CG-R02f_034_F01	Mtr.12632.1.S1_at	35.14	57.66	111	9e-30	95.5
CG-R02f_034_F01	Mtr.12632.1.S1_at	51.85	66.67	27	9e-30	38.6
CG-R02f_034_F01	Mtr.14172.1.S1_at	44.44	67.52	117	6e-40	138
CG-R02f_034_F01	Mtr.14172.1.S1_at	62.50	75.00	16	6e-40	29.9
CG-R02f_034_F01	Mtr.2309.1.S1_at	60.28	77.57	214	2e-92	321
CG-R02f_034_F01	Mtr.2309.1.S1_at	56.10	63.41	205	2e-60	215
CG-R02f_034_F01	Mtr.2309.1.S1_at	43.24	57.43	148	1e-33	126
CG-R02f_034_F01	Mtr.2309.1.S1_at	37.62	50.99	202	2e-33	125
CG-R02f_034_F01	Mtr.2309.1.S1_at	39.31	50.29	173	2e-25	99.1
CG-R02f_034_F01	Mtr.2309.1.S1_at	41.77	48.73	158	6e-18	73.9
CG-R02f_034_F01	Mtr.23217.1.S1_at	60.38	79.72	212	3e-92	321
CG-R02f_034_F01	Mtr.23217.1.S1_at	55.45	60.40	202	3e-55	199
CG-R02f_034_F01	Mtr.23217.1.S1_at	44.50	54.45	191	4e-38	142
CG-R02f_034_F01	Mtr.23217.1.S1_at	39.00	54.50	200	6e-37	138
CG-R02f_034_F01	Mtr.23217.1.S1_at	44.74	55.26	190	9e-33	124
CG-R02f_034_F01	Mtr.23217.1.S1_at	45.21	49.32	73	6e-13	40.9
CG-R02f_034_F01	Mtr.23217.1.S1_at	43.48	49.28	69	6e-13	35.9
CG-R02f_034_F01	Mtr.47491.1.S1_s_at	48.94	72.87	188	2e-72	237
CG-R02f_034_F01	Mtr.47491.1.S1_s_at	44.12	55.88	34	2e-72	39.6
CG-R02f_034_F01	Mtr.47491.1.S1_s_at	47.43	57.14	175	2e-42	147
CG-R02f_034_F01	Mtr.47491.1.S1_s_at	62.50	75.00	16	2e-42	29.5
CG-R02f_034_F01	Mtr.47491.1.S1_s_at	43.14	56.86	51	8e-13	47.8
CG-R02f_034_F01	Mtr.47491.1.S1_s_at	34.69	51.02	49	8e-13	28.6
CG-R02f_034_F01	Mtr.47491.1.S1_s_at	39.24	51.90	79	1e-12	46.9
CG-R02f_034_F01	Mtr.47491.1.S1_s_at	40.00	52.50	40	1e-12	32.2
CG-R02f_034_F01	Mtr.47494.1.S1_at	54.59	73.39	218	7e-82	287
CG-R02f_034_F01	Mtr.47494.1.S1_at	46.98	59.05	232	3e-56	202
CG-R02f_034_F01	Mtr.47494.1.S1_at	41.29	55.48	155	5e-30	115
CG-R02f_034_F01	Mtr.47494.1.S1_at	49.25	68.66	67	1e-28	79.0
CG-R02f_034_F01	Mtr.47494.1.S1_at	46.88	54.69	64	1e-28	51.0
CG-R02f_034_F01	Mtr.47494.1.S1_at	43.21	51.85	81	2e-20	53.3
CG-R02f_034_F01	Mtr.47494.1.S1_at	43.94	51.52	66	2e-20	48.7
CG-R02f_034_F01	Mtr.47494.1.S1_at	44.44	59.26	54	7e-14	40.9
CG-R02f_034_F01	Mtr.47494.1.S1_at	47.06	56.86	51	7e-14	39.1
CG-R02f_034_F01	Mtr.47498.1.S1_s_at	52.61	75.36	211	2e-76	269
CG-R02f_034_F01	Mtr.47498.1.S1_s_at	46.52	57.22	187	3e-42	155
CG-R02f_034_F01	Mtr.47498.1.S1_s_at	39.76	59.04	83	7e-18	74.8
CG-R02f_034_F01	Mtr.47498.1.S1_s_at	34.85	51.52	66	3e-15	36.3
CG-R02f_034_F01	Mtr.47498.1.S1_s_at	44.19	55.81	43	3e-15	32.7
CG-R02f_034_F01	Mtr.47498.1.S1_s_at	30.65	48.39	62	3e-15	32.2
CG-R02f_034_F01	Mtr.47498.1.S1_s_at	39.13	46.74	92	8e-13	46.9
CG-R02f_034_F01	Mtr.47498.1.S1_s_at	43.59	56.41	39	8e-13	29.5
CG-R02f_036_H21	Mtr.15957.1.S1_at	43.28	59.70	67	6e-23	68.4
CG-R02f_036_H21	Mtr.15957.1.S1_at	44.74	65.79	38	6e-23	40.5
CG-R02f_036_H21	Mtr.37204.1.S1_at	40.62	57.29	96	2e-21	84.0
CG-R02f_036_H21	Mtr.37204.1.S1_at	50.00	57.14	56	5e-13	48.7
CG-R02f_036_H21	Mtr.37204.1.S1_at	41.03	53.85	39	5e-13	25.8
CG-R02f_036_N08	Mtr.11507.1.S1_at	48.72	64.10	39	4e-11	51.0
CG-R02f_036_N08	Mtr.12170.1.S1_at	46.46	63.78	127	1e-36	135
CG-R02f_036_N08	Mtr.12170.1.S1_at	43.14	50.00	102	2e-18	74.8
CG-R02f_036_N08	Mtr.12632.1.S1_at	46.15	63.46	52	9e-35	66.6
CG-R02f_036_N08	Mtr.12632.1.S1_at	42.86	66.07	56	9e-35	62.0
CG-R02f_036_N08	Mtr.12632.1.S1_at	44.44	58.33	36	9e-35	40.0
CG-R02f_036_N08	Mtr.12632.1.S1_at	36.54	48.08	52	8e-11	32.2
CG-R02f_036_N08	Mtr.12632.1.S1_at	64.71	64.71	17	8e-11	29.0
CG-R02f_036_N08	Mtr.12632.1.S1_at	39.47	44.74	38	8e-11	24.9
CG-R02f_036_N08	Mtr.13213.1.S1_at	44.44	61.11	36	1e-13	41.8
CG-R02f_036_N08	Mtr.13213.1.S1_at	25.00	48.68	76	1e-13	36.3
CG-R02f_036_N08	Mtr.13368.1.S1_at	61.70	76.60	94	1e-55	154
CG-R02f_036_N08	Mtr.13368.1.S1_at	46.15	76.92	52	1e-55	65.7
CG-R02f_036_N08	Mtr.13368.1.S1_at	56.04	58.24	91	3e-31	92.3
CG-R02f_036_N08	Mtr.13368.1.S1_at	43.40	54.72	53	3e-31	45.5
CG-R02f_036_N08	Mtr.13368.1.S1_at	39.36	55.32	94	4e-20	74.4
CG-R02f_036_N08	Mtr.13368.1.S1_at	48.08	51.92	52	4e-20	25.8
CG-R02f_036_N08	Mtr.14172.1.S1_at	50.49	70.87	103	4e-48	135
CG-R02f_036_N08	Mtr.14172.1.S1_at	47.83	63.04	46	4e-48	59.7
CG-R02f_036_N08	Mtr.14172.1.S1_at	50.00	56.67	60	8e-18	52.4
CG-R02f_036_N08	Mtr.14172.1.S1_at	52.94	61.76	34	8e-18	40.9
CG-R02f_036_N08	Mtr.23217.1.S1_at	57.55	74.53	106	6e-67	168
CG-R02f_036_N08	Mtr.23217.1.S1_at	63.16	80.70	57	6e-67	90.0
CG-R02f_036_N08	Mtr.23217.1.S1_at	57.58	60.61	99	8e-35	105
CG-R02f_036_N08	Mtr.23217.1.S1_at	46.30	55.56	54	8e-35	44.6
CG-R02f_036_N08	Mtr.23217.1.S1_at	40.18	57.14	112	4e-28	97.3
CG-R02f_036_N08	Mtr.23217.1.S1_at	62.50	62.50	24	4e-28	30.9
CG-R02f_036_N08	Mtr.23217.1.S1_at	45.45	59.09	66	2e-21	51.5
CG-R02f_036_N08	Mtr.23217.1.S1_at	54.76	69.05	42	2e-21	43.2
CG-R02f_036_N08	Mtr.23217.1.S1_at	45.00	57.50	40	2e-21	28.1
CG-R02f_036_N08	Mtr.38814.1.S1_at	43.88	56.12	98	3e-33	105
CG-R02f_036_N08	Mtr.38814.1.S1_at	45.71	71.43	35	3e-33	39.6
CG-R02f_036_N08	Mtr.41459.1.S1_at	58.42	74.26	101	2e-62	159
CG-R02f_036_N08	Mtr.41459.1.S1_at	60.38	83.02	53	2e-62	83.1
CG-R02f_036_N08	Mtr.41459.1.S1_at	48.80	56.00	125	2e-30	96.4
CG-R02f_036_N08	Mtr.41459.1.S1_at	70.83	75.00	24	2e-30	38.6
CG-R02f_036_N08	Mtr.41459.1.S1_at	28.18	46.36	110	3e-16	55.6
CG-R02f_036_N08	Mtr.41459.1.S1_at	47.83	69.57	23	3e-16	31.3
CG-R02f_036_N08	Mtr.47491.1.S1_s_at	58.42	74.26	101	4e-62	159
CG-R02f_036_N08	Mtr.47491.1.S1_s_at	60.38	83.02	53	4e-62	83.1
CG-R02f_036_N08	Mtr.47491.1.S1_s_at	48.80	56.00	125	4e-30	96.4
CG-R02f_036_N08	Mtr.47491.1.S1_s_at	70.83	75.00	24	4e-30	38.6
CG-R02f_036_N08	Mtr.47491.1.S1_s_at	28.18	46.36	110	6e-16	55.6
CG-R02f_036_N08	Mtr.47491.1.S1_s_at	47.83	69.57	23	6e-16	31.3
CG-R02f_036_N08	Mtr.47494.1.S1_at	62.26	75.47	106	5e-61	172
CG-R02f_036_N08	Mtr.47494.1.S1_at	46.43	73.21	56	5e-61	66.1
CG-R02f_036_N08	Mtr.47494.1.S1_at	57.73	65.98	97	4e-35	110
CG-R02f_036_N08	Mtr.47494.1.S1_at	41.82	47.27	55	4e-35	40.9
CG-R02f_036_N08	Mtr.47494.1.S1_at	40.59	58.42	101	3e-22	89.0
CG-R02f_036_N08	Mtr.47494.1.S1_at	43.28	62.69	67	3e-17	54.7
CG-R02f_036_N08	Mtr.47494.1.S1_at	41.67	54.17	48	3e-17	30.4
CG-R02f_036_N08	Mtr.47494.1.S1_at	45.45	59.09	22	3e-17	23.1
CG-R02f_036_N08	Mtr.47498.1.S1_s_at	62.75	77.45	102	2e-60	171
CG-R02f_036_N08	Mtr.47498.1.S1_s_at	46.15	76.92	52	2e-60	65.7
CG-R02f_036_N08	Mtr.47498.1.S1_s_at	57.58	59.60	99	2e-34	104
CG-R02f_036_N08	Mtr.47498.1.S1_s_at	43.40	54.72	53	2e-34	45.5
CG-R02f_036_N08	Mtr.47498.1.S1_s_at	41.24	56.70	97	7e-22	81.3
CG-R02f_036_N08	Mtr.47498.1.S1_s_at	48.08	51.92	52	7e-22	25.8
CG-R02f_036_N08	Mtr.7314.1.S1_at	36.36	56.36	55	1e-18	55.1
CG-R02f_036_N08	Mtr.7314.1.S1_at	50.00	80.00	20	1e-18	31.8
CG-R02f_036_N08	Mtr.7314.1.S1_at	41.38	51.72	29	1e-18	24.0
CG-R02f_036_N08	Mtr.8479.1.S1_at	40.68	55.93	59	2e-19	57.9
CG-R02f_036_N08	Mtr.8479.1.S1_at	25.71	48.57	70	2e-19	40.9
CG-R02f_036_O05	Mtr.16214.1.S1_at	56.90	74.14	58	5e-33	84.0
CG-R02f_036_O05	Mtr.16214.1.S1_at	48.94	74.47	47	5e-33	60.2
CG-R02f_036_O05	Mtr.16214.1.S1_at	46.55	62.07	58	3e-13	53.3
CG-R02f_036_O05	Mtr.16214.1.S1_at	50.00	68.18	22	3e-13	24.0
CG-R02f_036_O05	Mtr.17343.1.S1_at	27.47	42.86	91	9e-14	50.1
CG-R02f_036_O05	Mtr.17343.1.S1_at	46.15	69.23	26	9e-14	29.5
CG-R02f_036_O05	Mtr.19870.1.S1_at	45.90	65.57	61	6e-17	67.0
CG-R02f_036_O05	Mtr.19870.1.S1_at	53.33	66.67	15	6e-17	23.5
CG-R02f_036_O05	Mtr.20259.1.S1_at	56.36	72.73	55	8e-30	76.7
CG-R02f_036_O05	Mtr.20259.1.S1_at	40.43	59.57	47	8e-30	50.6
CG-R02f_036_O05	Mtr.20259.1.S1_at	47.37	68.42	19	8e-30	24.9
CG-R02f_036_O05	Mtr.20292.1.S1_at	47.06	64.71	51	1e-25	55.1
CG-R02f_036_O05	Mtr.20292.1.S1_at	37.50	64.29	56	1e-25	53.3
CG-R02f_036_O05	Mtr.20292.1.S1_at	57.89	73.68	19	1e-25	29.0
CG-R02f_036_O05	Mtr.20746.1.S1_s_at	43.94	57.58	66	6e-25	67.5
CG-R02f_036_O05	Mtr.20746.1.S1_s_at	44.12	67.65	34	6e-25	43.2
CG-R02f_036_O05	Mtr.20746.1.S1_s_at	72.73	90.91	11	6e-25	23.5
CG-R02f_036_O05	Mtr.24165.1.S1_at	42.11	65.26	95	5e-43	101
CG-R02f_036_O05	Mtr.24165.1.S1_at	50.00	71.15	52	5e-43	67.0
CG-R02f_036_O05	Mtr.24165.1.S1_at	37.93	55.17	29	5e-43	27.2
CG-R02f_036_O05	Mtr.24165.1.S1_at	39.29	47.62	84	3e-15	50.1
CG-R02f_036_O05	Mtr.24165.1.S1_at	44.44	69.44	36	3e-15	34.1
CG-R02f_036_O05	Mtr.24465.1.S1_at	46.99	67.47	83	4e-34	94.1
CG-R02f_036_O05	Mtr.24465.1.S1_at	46.67	71.11	45	4e-34	54.7
CG-R02f_036_O05	Mtr.24465.1.S1_x_at	46.99	67.47	83	4e-34	94.1
CG-R02f_036_O05	Mtr.24465.1.S1_x_at	46.67	71.11	45	4e-34	54.7
CG-R02f_036_O05	Mtr.38791.1.S1_at	44.44	84.44	45	2e-27	59.7
CG-R02f_036_O05	Mtr.38791.1.S1_at	52.38	69.05	42	2e-27	50.1
CG-R02f_036_O05	Mtr.38791.1.S1_at	42.86	64.29	28	2e-27	33.1
CG-R02f_036_O05	Mtr.45646.1.S1_at	50.00	73.21	56	3e-28	73.9
CG-R02f_036_O05	Mtr.45646.1.S1_at	47.73	63.64	44	3e-28	46.0
CG-R02f_036_O05	Mtr.45646.1.S1_at	52.38	71.43	21	3e-28	26.7
CG-R02f_036_O05	Mtr.50698.1.S1_at	45.45	63.64	66	3e-30	71.2
CG-R02f_036_O05	Mtr.50698.1.S1_at	43.18	70.45	44	3e-30	51.9
CG-R02f_036_O05	Mtr.50698.1.S1_at	57.89	84.21	19	3e-30	30.4
CG-R02f_036_O05	Mtr.51442.1.S1_at	44.79	60.42	96	2e-28	102
CG-R02f_036_O05	Mtr.51442.1.S1_at	47.62	76.19	21	2e-28	26.7
CG-R02f_044_P04	Mtr.24556.1.S1_at	43.66	57.75	71	7e-19	78.0
CG-R02f_044_P04	Mtr.35322.1.S1_x_at	43.66	54.93	71	8e-19	75.8
CG-R02f_044_P04	Mtr.42515.1.S1_at	47.89	60.56	71	2e-20	82.2
CG-R02f_044_P04	Mtr.42709.1.S1_at	46.97	59.09	66	3e-21	74.4
CG-R02f_044_P04	Mtr.42709.1.S1_at	28.00	52.00	50	3e-21	32.2
CG-R02f_045_J11	Mtr.31291.1.S1_at	55.36	69.64	112	5e-61	144
CG-R02f_045_J11	Mtr.31291.1.S1_at	81.40	90.70	43	5e-61	92.7
CG-R02f_045_J11	Mtr.31291.1.S1_at	56.92	61.54	65	2e-35	78.0
CG-R02f_045_J11	Mtr.31291.1.S1_at	69.57	76.09	46	2e-35	73.5
CG-R02f_045_J11	Mtr.31291.1.S1_at	36.00	50.67	75	2e-14	52.4
CG-R02f_045_J11	Mtr.31291.1.S1_at	40.00	53.33	30	2e-14	28.1
CG-R02f_045_J11	Mtr.31291.1.S1_at	37.93	56.90	58	7e-14	40.9
CG-R02f_045_J11	Mtr.31291.1.S1_at	38.46	66.67	39	7e-14	37.7
CG-R02f_045_K10	Mtr.37204.1.S1_at	32.14	47.62	84	4e-11	49.6
CG-R02f_046_B11	Mtr.8863.1.S1_at	60.00	72.50	40	1e-12	57.0
CG-R02f_046_L20	Mtr.12170.1.S1_at	43.28	55.22	67	1e-17	72.1
CG-R02f_046_L20	Mtr.12632.1.S1_at	50.00	74.60	126	9e-39	143
CG-R02f_046_L20	Mtr.12632.1.S1_at	56.76	63.51	74	5e-23	82.6
CG-R02f_046_L20	Mtr.12632.1.S1_at	36.73	44.90	49	5e-23	28.1
CG-R02f_046_L20	Mtr.13368.1.S1_at	43.31	63.69	157	2e-38	141
CG-R02f_046_L20	Mtr.13368.1.S1_at	43.02	53.49	86	3e-18	61.1
CG-R02f_046_L20	Mtr.13368.1.S1_at	36.21	44.83	58	3e-18	32.2
CG-R02f_046_L20	Mtr.14172.1.S1_at	55.00	77.50	80	3e-43	103
CG-R02f_046_L20	Mtr.14172.1.S1_at	51.11	73.33	45	3e-43	66.2
CG-R02f_046_L20	Mtr.14172.1.S1_at	42.31	50.00	26	3e-43	27.5
CG-R02f_046_L20	Mtr.14172.1.S1_at	44.57	53.26	92	1e-20	71.2
CG-R02f_046_L20	Mtr.14172.1.S1_at	40.74	62.96	27	1e-20	31.3
CG-R02f_046_L20	Mtr.23217.1.S1_at	44.08	61.18	152	2e-38	142
CG-R02f_046_L20	Mtr.23217.1.S1_at	42.50	55.00	80	5e-20	64.8
CG-R02f_046_L20	Mtr.23217.1.S1_at	42.31	46.15	52	5e-20	35.4
CG-R02f_046_L20	Mtr.38814.1.S1_at	68.60	76.86	121	1e-45	165
CG-R02f_046_L20	Mtr.38814.1.S1_at	62.81	67.77	121	1e-42	155
CG-R02f_046_L20	Mtr.38814.1.S1_at	43.86	53.51	114	2e-25	98.2
CG-R02f_046_L20	Mtr.38814.1.S1_at	42.50	50.00	120	1e-16	69.3
CG-R02f_046_L20	Mtr.38814.1.S1_at	37.31	53.73	67	3e-12	43.2
CG-R02f_046_L20	Mtr.38814.1.S1_at	50.00	69.23	26	3e-12	29.9
CG-R02f_046_L20	Mtr.41459.1.S1_at	41.77	60.76	158	4e-37	137
CG-R02f_046_L20	Mtr.41459.1.S1_at	47.50	56.25	80	1e-19	63.4
CG-R02f_046_L20	Mtr.41459.1.S1_at	42.31	44.23	52	1e-19	34.5
CG-R02f_046_L20	Mtr.47491.1.S1_s_at	40.24	60.37	164	6e-37	137
CG-R02f_046_L20	Mtr.47491.1.S1_s_at	47.50	56.25	80	2e-19	63.4
CG-R02f_046_L20	Mtr.47491.1.S1_s_at	42.31	44.23	52	2e-19	34.5
CG-R02f_046_L20	Mtr.47494.1.S1_at	40.13	61.15	157	2e-37	139
CG-R02f_046_L20	Mtr.47494.1.S1_at	36.54	42.31	156	3e-17	72.1
CG-R02f_046_L20	Mtr.47498.1.S1_s_at	43.31	63.69	157	3e-38	141
CG-R02f_046_L20	Mtr.47498.1.S1_s_at	43.02	53.49	86	6e-18	61.1
CG-R02f_046_L20	Mtr.47498.1.S1_s_at	36.21	44.83	58	6e-18	32.2
CG-R02f_046_L20	Mtr.7314.1.S1_at	42.47	58.90	73	2e-16	67.5
CG-R02f_046_P19	Mtr.11145.1.S1_at	40.00	65.00	40	2e-13	45.2
CG-R02f_046_P19	Mtr.11145.1.S1_at	25.93	51.85	54	2e-13	32.9
CG-R02f_046_P19	Mtr.24203.1.S1_at	37.50	62.50	40	3e-13	42.0
CG-R02f_046_P19	Mtr.24203.1.S1_at	32.08	47.17	53	3e-13	35.2
CG-R02f_046_P19	Mtr.37835.1.S1_at	48.78	58.54	41	3e-11	46.1
CG-R02f_046_P19	Mtr.37835.1.S1_at	30.23	46.51	43	3e-11	23.8
CG-R02f_046_P19	Mtr.37835.1.S1_at	81.82	90.91	11	3e-11	22.9
CG-R02f_046_P19	Mtr.42500.1.S1_at	33.33	53.03	66	1e-13	59.8
CG-R02f_046_P19	Mtr.46166.1.S1_at	41.67	52.78	72	2e-16	69.8
CG-R02f_047_E06	Mtr.22903.1.S1_at	85.71	93.88	49	1e-29	111
CG-R02f_047_E06	Mtr.22903.1.S1_at	77.08	85.42	48	9e-22	85.4
CG-R02f_047_E06	Mtr.22903.1.S1_at	57.45	76.60	47	3e-13	57.0
CG-R02f_047_E06	Mtr.22903.1.S1_at	48.94	68.09	47	1e-12	54.7
CG-R02f_047_E06	Mtr.22903.1.S1_at	56.52	65.22	46	7e-12	52.4
CG-R02f_047_E06	Mtr.22903.1.S1_at	50.00	58.70	46	4e-11	50.1
CG-J07f_005_J20	Mtr.37835.1.S1_at	35.29	64.71	51	3e-12	55.6
CG-J07f_005_J20	Mtr.4975.1.S1_s_at	35.29	64.71	51	1e-12	55.6
CGCL373Contig1	Mtr.29623.1.S1_at	41.10	56.16	73	7e-33	76.7
CGCL373Contig1	Mtr.29623.1.S1_at	47.27	63.64	55	7e-33	66.1
CGCL373Contig1	Mtr.29623.1.S1_at	47.54	57.38	61	5e-17	54.7
CGCL373Contig1	Mtr.29623.1.S1_at	32.14	53.57	56	5e-17	34.5
CGCL489Contig1	Mtr.13963.1.S1_at	86.36	95.45	22	2e-36	53.8
CGCL489Contig1	Mtr.13963.1.S1_at	56.25	81.25	32	2e-36	52.4
CGCL489Contig1	Mtr.13963.1.S1_at	51.85	74.07	27	2e-36	36.3
CGCL489Contig1	Mtr.13963.1.S1_at	46.15	73.08	26	2e-36	34.1
CGCL489Contig1	Mtr.13963.1.S1_at	43.75	59.38	32	2e-36	31.3
CGCL489Contig1	Mtr.13963.1.S1_at	78.26	91.30	23	8e-12	41.4
CGCL489Contig1	Mtr.13963.1.S1_at	51.61	54.84	31	8e-12	30.9
CGCL489Contig1	Mtr.2296.1.S1_at	36.92	56.92	65	1e-17	64.3
CGCL489Contig1	Mtr.2296.1.S1_at	48.00	68.00	25	1e-17	27.2
CGCL489Contig1	Mtr.27443.1.S1_at	41.89	70.27	74	2e-25	81.3
CGCL489Contig1	Mtr.27443.1.S1_at	75.00	93.75	16	2e-25	36.8
CGCL489Contig1	Mtr.27443.1.S1_at	55.88	64.71	34	5e-12	44.1
CGCL489Contig1	Mtr.27443.1.S1_at	64.71	76.47	17	5e-12	28.6
CGCL489Contig1	Mtr.36009.1.S1_at	43.90	53.66	41	7e-14	48.3
CGCL489Contig1	Mtr.36009.1.S1_at	46.15	65.38	26	7e-14	30.9
CGCL489Contig1	Mtr.38828.1.S1_at	80.56	93.52	108	3e-123	223
CGCL489Contig1	Mtr.38828.1.S1_at	69.88	80.72	83	3e-123	141
CGCL489Contig1	Mtr.38828.1.S1_at	56.14	75.44	57	3e-123	78.5
CGCL489Contig1	Mtr.38828.1.S1_at	65.38	73.08	26	3e-123	41.4
CGCL489Contig1	Mtr.38828.1.S1_at	68.52	76.85	108	4e-81	158
CGCL489Contig1	Mtr.38828.1.S1_at	62.16	74.32	74	4e-81	103
CGCL489Contig1	Mtr.38828.1.S1_at	51.85	57.41	54	4e-81	50.1
CGCL489Contig1	Mtr.38828.1.S1_at	54.55	57.58	33	4e-81	30.9
CGCL489Contig1	Mtr.38828.1.S1_at	40.00	54.29	70	6e-40	65.7
CGCL489Contig1	Mtr.38828.1.S1_at	48.21	57.14	56	6e-40	48.7
CGCL489Contig1	Mtr.38828.1.S1_at	47.06	64.71	34	6e-40	46.4
CGCL489Contig1	Mtr.38828.1.S1_at	38.46	53.85	39	6e-40	34.1
CGCL489Contig1	Mtr.38828.1.S1_at	42.86	71.43	21	6e-40	25.8
CGCL489Contig1	Mtr.38828.1.S1_at	41.00	61.00	100	7e-33	84.5
CGCL489Contig1	Mtr.38828.1.S1_at	41.18	47.06	34	7e-33	30.9
CGCL489Contig1	Mtr.38828.1.S1_at	44.12	58.82	34	7e-33	30.4
CGCL489Contig1	Mtr.38828.1.S1_at	36.00	60.00	25	7e-33	25.8
CGCL489Contig1	Mtr.38828.1.S1_at	55.00	75.00	20	7e-33	24.9
CGCL489Contig1	Mtr.38828.1.S1_at	44.07	54.24	59	2e-12	39.1
CGCL489Contig1	Mtr.38828.1.S1_at	44.74	57.89	38	2e-12	31.8
CGCL489Contig1	Mtr.38828.1.S1_at	54.55	68.18	22	2e-12	27.6
CGCL489Contig1	Mtr.9176.1.S1_at	78.90	92.66	109	3e-127	225
CGCL489Contig1	Mtr.9176.1.S1_at	68.75	78.75	80	3e-127	130
CGCL489Contig1	Mtr.9176.1.S1_at	60.00	72.73	55	3e-127	75.8
CGCL489Contig1	Mtr.9176.1.S1_at	54.84	74.19	31	3e-127	44.6
CGCL489Contig1	Mtr.9176.1.S1_at	64.00	80.00	25	3e-127	40.5
CGCL489Contig1	Mtr.9176.1.S1_at	62.16	70.27	111	3e-66	134
CGCL489Contig1	Mtr.9176.1.S1_at	67.12	73.97	73	3e-66	105
CGCL489Contig1	Mtr.9176.1.S1_at	45.95	64.86	37	3e-66	32.2
CGCL489Contig1	Mtr.9176.1.S1_at	61.11	72.22	18	3e-66	29.0
CGCL489Contig1	Mtr.9176.1.S1_at	38.67	53.33	75	3e-33	58.8
CGCL489Contig1	Mtr.9176.1.S1_at	43.64	63.64	55	3e-33	58.3
CGCL489Contig1	Mtr.9176.1.S1_at	38.46	56.41	39	3e-33	32.2
CGCL489Contig1	Mtr.9176.1.S1_at	50.00	66.67	30	3e-33	31.3
CGCL489Contig1	Mtr.9176.1.S1_at	38.53	58.72	109	3e-28	87.2
CGCL489Contig1	Mtr.9176.1.S1_at	48.57	65.71	35	3e-28	41.4
CGCL504Contig1	Mtr.13963.1.S1_at	32.10	55.56	81	3e-15	56.1
CGCL504Contig1	Mtr.13963.1.S1_at	37.50	43.75	32	3e-15	26.7
CGCL504Contig1	Mtr.38828.1.S1_at	38.30	74.47	47	3e-11	51.9
CGCL504Contig1	Mtr.9176.1.S1_at	47.92	75.00	48	3e-13	57.9
CGCL504Contig1	Mtr.9176.1.S1_at	87.50	100.00	8	3e-13	21.7
CGCL560Contig1	Mtr.36016.1.S1_at	63.79	77.59	58	1e-36	101
CGCL560Contig1	Mtr.36016.1.S1_at	58.82	79.41	34	1e-36	53.3
CGCL560Contig1	Mtr.36016.1.S1_at	52.63	66.67	57	3e-18	51.5
CGCL560Contig1	Mtr.36016.1.S1_at	60.00	72.00	25	3e-18	40.9
CGCL560Contig1	Mtr.36016.1.S1_at	41.67	54.17	48	1e-12	37.7
CGCL560Contig1	Mtr.36016.1.S1_at	78.95	78.95	19	1e-12	35.9
CGCL1116Contig1	Mtr.7346.1.S1_at	75.27	91.40	93	7e-55	174
CGCL1116Contig1	Mtr.7346.1.S1_at	78.95	94.74	19	7e-55	41.4
CGCL1116Contig1	Mtr.7346.1.S1_at	80.00	85.00	80	8e-50	160
CGCL1116Contig1	Mtr.7346.1.S1_at	71.43	80.95	21	8e-50	38.2
CGCL1116Contig1	Mtr.7346.1.S1_at	75.29	82.35	85	2e-48	156
CGCL1116Contig1	Mtr.7346.1.S1_at	88.89	88.89	18	2e-48	37.3
CGCL1116Contig1	Mtr.7346.1.S1_at	81.82	82.95	88	2e-40	131
CGCL1116Contig1	Mtr.7346.1.S1_at	83.33	83.33	18	2e-40	35.9
CGCL1116Contig1	Mtr.7346.1.S1_at	78.57	84.52	84	1e-37	122
CGCL1116Contig1	Mtr.7346.1.S1_at	88.24	94.12	17	1e-37	35.0
CGCL1116Contig1	Mtr.7346.1.S1_at	80.39	84.31	51	2e-27	95.0
CGCL1116Contig1	Mtr.7346.1.S1_at	86.67	86.67	15	2e-27	28.6
CGCL1255Contig1	Mtr.19069.1.S1_s_at	64.29	80.00	140	1e-91	229
CGCL1255Contig1	Mtr.19069.1.S1_s_at	47.92	77.08	48	1e-91	65.2
CGCL1255Contig1	Mtr.19069.1.S1_s_at	59.57	72.34	47	1e-91	64.8
CGCL1255Contig1	Mtr.19069.1.S1_s_at	42.14	57.14	140	9e-41	119
CGCL1255Contig1	Mtr.19069.1.S1_s_at	51.28	61.54	39	9e-41	35.4
CGCL1255Contig1	Mtr.19069.1.S1_s_at	52.50	57.50	40	9e-41	33.6
CGCL1255Contig1	Mtr.19069.1.S1_s_at	69.09	70.91	55	8e-35	84.5
CGCL1255Contig1	Mtr.19069.1.S1_s_at	55.81	62.79	43	8e-35	51.0
CGCL1255Contig1	Mtr.19069.1.S1_s_at	41.18	58.82	34	8e-35	32.7
CGCL1255Contig1	Mtr.19069.1.S1_s_at	43.55	53.23	62	6e-15	48.3
CGCL1255Contig1	Mtr.19069.1.S1_s_at	45.83	50.00	48	6e-15	35.0
CGCL1255Contig1	Mtr.19069.1.S1_s_at	42.86	50.00	56	2e-11	41.4
CGCL1255Contig1	Mtr.19069.1.S1_s_at	58.33	75.00	24	2e-11	33.1
CGCL1255Contig1	Mtr.37329.1.S1_at	67.27	84.55	110	3e-79	198
CGCL1255Contig1	Mtr.37329.1.S1_at	42.37	62.71	59	3e-79	60.2
CGCL1255Contig1	Mtr.37329.1.S1_at	54.35	67.39	46	3e-79	58.8
CGCL1255Contig1	Mtr.37329.1.S1_at	46.73	57.94	107	2e-35	97.3
CGCL1255Contig1	Mtr.37329.1.S1_at	55.00	67.50	40	2e-35	42.8
CGCL1255Contig1	Mtr.37329.1.S1_at	37.50	48.44	64	2e-35	29.9
CGCL1255Contig1	Mtr.37329.1.S1_at	62.12	66.67	66	4e-33	90.4
CGCL1255Contig1	Mtr.37329.1.S1_at	48.57	60.00	35	4e-33	34.5
CGCL1255Contig1	Mtr.37329.1.S1_at	62.96	62.96	27	4e-33	27.2
CGCL1255Contig1	Mtr.37329.1.S1_at	44.44	52.78	36	4e-33	26.7
CGCL1255Contig1	Mtr.37329.1.S1_at	44.86	55.14	107	5e-21	64.3
CGCL1255Contig1	Mtr.37329.1.S1_at	44.83	62.07	29	5e-21	29.5
CGCL1255Contig1	Mtr.37329.1.S1_at	46.15	65.38	26	5e-21	26.7
CGCL1255Contig1	Mtr.37329.1.S1_at	45.31	59.38	64	3e-15	60.6
CGCL1255Contig1	Mtr.37329.1.S1_at	47.83	60.87	23	3e-15	23.1
CGCL1255Contig1	Mtr.43786.1.S1_at	56.94	73.21	209	2e-94	297
CGCL1255Contig1	Mtr.43786.1.S1_at	55.00	65.00	40	2e-94	51.9
CGCL1255Contig1	Mtr.43786.1.S1_at	55.48	67.12	146	2e-50	164
CGCL1255Contig1	Mtr.43786.1.S1_at	46.15	58.97	39	2e-50	41.8
CGCL1255Contig1	Mtr.43786.1.S1_at	40.19	54.21	107	4e-26	83.5
CGCL1255Contig1	Mtr.43786.1.S1_at	25.81	50.00	62	4e-26	37.3
CGCL1255Contig1	Mtr.43787.1.S1_at	62.86	77.14	105	5e-69	171
CGCL1255Contig1	Mtr.43787.1.S1_at	46.34	68.29	82	5e-69	93.2
CGCL1255Contig1	Mtr.43787.1.S1_at	55.56	65.43	81	5e-36	93.2
CGCL1255Contig1	Mtr.43787.1.S1_at	55.17	67.24	58	5e-36	60.6
CGCL1255Contig1	Mtr.43787.1.S1_at	45.45	57.95	88	1e-23	75.8
CGCL1255Contig1	Mtr.43787.1.S1_at	35.19	53.70	54	1e-23	36.3
CGCL1255Contig1	Mtr.44810.1.S1_at	51.66	72.99	211	5e-78	273
CGCL1255Contig1	Mtr.44810.1.S1_at	51.01	59.06	149	7e-36	133
CGCL1255Contig1	Mtr.44810.1.S1_at	32.02	51.72	203	2e-30	115
CGCL1255Contig1	Mtr.44810.1.S1_at	32.45	47.68	151	3e-16	68.4
CGCL1255Contig1	Mtr.44810.1.S1_at	35.07	47.76	134	9e-15	63.4
CGCL1255Contig1	Mtr.45594.1.S1_s_at	65.79	79.82	114	9e-51	182
CGCL1255Contig1	Mtr.45594.1.S1_s_at	45.13	58.41	113	9e-26	100
CGCL1255Contig1	Mtr.45594.1.S1_s_at	74.07	77.78	27	1e-17	47.8
CGCL1255Contig1	Mtr.45594.1.S1_s_at	50.00	58.70	46	1e-17	43.7
CGCL1255Contig1	Mtr.45594.1.S1_s_at	42.00	52.00	100	3e-12	55.1
CGCL1255Contig1	Mtr.45594.1.S1_s_at	41.27	50.79	63	8e-12	46.0
CGCL1255Contig1	Mtr.45594.1.S1_s_at	48.00	56.00	25	8e-12	25.8
CGCL1255Contig1	Mtr.45594.1.S1_s_at	39.00	45.00	100	1e-11	52.8
CGCL1255Contig1	Mtr.45750.1.S1_at	65.00	78.57	140	1e-90	228
CGCL1255Contig1	Mtr.45750.1.S1_at	47.92	75.00	48	1e-90	63.8
CGCL1255Contig1	Mtr.45750.1.S1_at	57.45	72.34	47	1e-90	63.8
CGCL1255Contig1	Mtr.45750.1.S1_at	46.46	61.62	99	5e-44	97.7
CGCL1255Contig1	Mtr.45750.1.S1_at	58.70	63.04	46	5e-44	52.4
CGCL1255Contig1	Mtr.45750.1.S1_at	46.94	53.06	49	5e-44	34.1
CGCL1255Contig1	Mtr.45750.1.S1_at	48.72	58.97	39	5e-44	32.7
CGCL1255Contig1	Mtr.45750.1.S1_at	69.09	70.91	55	1e-24	84.5
CGCL1255Contig1	Mtr.45750.1.S1_at	38.24	58.82	34	1e-24	31.3
CGCL1255Contig1	Mtr.8512.1.S1_at	64.47	80.26	152	1e-100	250
CGCL1255Contig1	Mtr.8512.1.S1_at	41.03	61.54	78	1e-100	75.8
CGCL1255Contig1	Mtr.8512.1.S1_at	70.27	78.38	37	1e-100	64.3
CGCL1255Contig1	Mtr.8512.1.S1_at	68.18	71.21	66	6e-38	98.7
CGCL1255Contig1	Mtr.8512.1.S1_at	51.16	58.14	43	6e-38	41.8
CGCL1255Contig1	Mtr.8512.1.S1_at	47.06	64.71	34	6e-38	38.6
CGCL1255Contig1	Mtr.8512.1.S1_at	40.79	55.92	152	9e-38	120
CGCL1255Contig1	Mtr.8512.1.S1_at	59.38	71.88	32	9e-38	40.5
CGCL1255Contig1	Mtr.8512.1.S1_at	45.31	62.50	64	1e-29	64.3
CGCL1255Contig1	Mtr.8512.1.S1_at	41.94	51.61	62	1e-29	45.5
CGCL1255Contig1	Mtr.8512.1.S1_at	29.85	46.27	67	1e-29	29.5
CGCL1255Contig1	Mtr.8512.1.S1_at	48.15	66.67	27	1e-29	28.6
CGCL1255Contig1	Mtr.8512.1.S1_at	46.67	55.00	60	2e-13	46.0
CGCL1255Contig1	Mtr.8512.1.S1_at	50.00	65.38	26	2e-13	32.2
CGCL1362Contig1	Mtr.12170.1.S1_at	56.10	75.61	41	9e-20	68.0
CGCL1362Contig1	Mtr.12170.1.S1_at	45.83	66.67	24	9e-20	29.5
CGCL1362Contig1	Mtr.12632.1.S1_at	57.14	71.43	35	1e-11	53.3
CGCL1362Contig1	Mtr.14172.1.S1_at	76.92	84.62	78	1e-42	156
CGCL1362Contig1	Mtr.14172.1.S1_at	66.67	74.36	78	7e-30	113
CGCL1362Contig1	Mtr.14172.1.S1_at	54.67	64.00	75	2e-22	89.0
CGCL1362Contig1	Mtr.14172.1.S1_at	40.91	56.06	66	2e-13	58.8
CGCL1362Contig1	Mtr.14172.1.S1_at	43.75	56.25	64	7e-11	50.6
CGCL1362Contig1	Mtr.23217.1.S1_at	46.34	65.85	41	4e-11	51.5
CGCL1362Contig1	Mtr.41459.1.S1_at	44.44	62.22	45	8e-12	52.8
CGCL1362Contig1	Mtr.47491.1.S1_s_at	44.44	62.22	45	1e-11	52.8
CGCL1362Contig1	Mtr.47494.1.S1_at	47.73	68.18	44	2e-12	56.1
CGCL1362Contig1	Mtr.47498.1.S1_s_at	40.91	63.64	44	5e-11	51.0
CGCL1775Contig1	Mtr.19069.1.S1_s_at	75.97	86.36	154	1e-114	291
CGCL1775Contig1	Mtr.19069.1.S1_s_at	75.61	80.49	41	1e-114	74.2
CGCL1775Contig1	Mtr.19069.1.S1_s_at	46.81	63.83	47	1e-114	57.7
CGCL1775Contig1	Mtr.19069.1.S1_s_at	60.00	68.00	25	1e-114	32.2
CGCL1775Contig1	Mtr.19069.1.S1_s_at	65.56	70.86	151	9e-75	209
CGCL1775Contig1	Mtr.19069.1.S1_s_at	57.14	69.05	42	9e-75	50.6
CGCL1775Contig1	Mtr.19069.1.S1_s_at	31.82	54.55	44	9e-75	34.5
CGCL1775Contig1	Mtr.19069.1.S1_s_at	38.46	61.54	26	9e-75	27.2
CGCL1775Contig1	Mtr.19069.1.S1_s_at	42.76	60.53	152	3e-38	107
CGCL1775Contig1	Mtr.19069.1.S1_s_at	51.72	72.41	29	3e-38	39.6
CGCL1775Contig1	Mtr.19069.1.S1_s_at	48.84	55.81	43	3e-38	33.1
CGCL1775Contig1	Mtr.19069.1.S1_s_at	43.48	54.35	138	4e-32	95.9
CGCL1775Contig1	Mtr.19069.1.S1_s_at	47.37	60.53	38	4e-32	33.1
CGCL1775Contig1	Mtr.19069.1.S1_s_at	40.00	48.89	45	4e-32	29.9
CGCL1775Contig1	Mtr.19069.1.S1_s_at	47.00	55.00	100	7e-19	69.8
CGCL1775Contig1	Mtr.19069.1.S1_s_at	43.33	60.00	30	7e-19	26.7
CGCL1775Contig1	Mtr.37329.1.S1_at	80.91	89.09	110	3e-92	228
CGCL1775Contig1	Mtr.37329.1.S1_at	75.68	83.78	37	3e-92	70.5
CGCL1775Contig1	Mtr.37329.1.S1_at	50.00	72.73	44	3e-92	62.3
CGCL1775Contig1	Mtr.37329.1.S1_at	72.22	75.00	108	1e-65	172
CGCL1775Contig1	Mtr.37329.1.S1_at	65.00	75.00	40	1e-65	57.9
CGCL1775Contig1	Mtr.37329.1.S1_at	38.64	59.09	44	1e-65	41.4
CGCL1775Contig1	Mtr.37329.1.S1_at	50.00	63.64	110	1e-31	104
CGCL1775Contig1	Mtr.37329.1.S1_at	50.00	57.89	38	1e-31	35.0
CGCL1775Contig1	Mtr.37329.1.S1_at	50.47	65.42	107	3e-28	90.0
CGCL1775Contig1	Mtr.37329.1.S1_at	52.50	57.50	40	3e-28	37.7
CGCL1775Contig1	Mtr.37329.1.S1_at	51.61	59.14	93	1e-19	79.9
CGCL1775Contig1	Mtr.43786.1.S1_at	71.17	88.29	111	1e-101	213
CGCL1775Contig1	Mtr.43786.1.S1_at	44.55	61.39	101	1e-101	107
CGCL1775Contig1	Mtr.43786.1.S1_at	63.04	84.78	46	1e-101	71.9
CGCL1775Contig1	Mtr.43786.1.S1_at	58.48	67.25	171	4e-64	202
CGCL1775Contig1	Mtr.43786.1.S1_at	52.27	56.82	44	4e-64	46.0
CGCL1775Contig1	Mtr.43786.1.S1_at	43.68	58.62	87	1e-19	69.8
CGCL1775Contig1	Mtr.43786.1.S1_at	46.67	53.33	30	1e-19	29.5
CGCL1775Contig1	Mtr.43786.1.S1_at	46.30	62.96	54	3e-18	58.3
CGCL1775Contig1	Mtr.43786.1.S1_at	28.12	50.00	64	3e-18	35.9
CGCL1775Contig1	Mtr.43786.1.S1_at	46.15	53.85	91	7e-14	61.1
CGCL1775Contig1	Mtr.43787.1.S1_at	75.00	87.50	88	7e-70	171
CGCL1775Contig1	Mtr.43787.1.S1_at	43.48	60.87	92	7e-70	95.2
CGCL1775Contig1	Mtr.43787.1.S1_at	58.65	67.31	104	2e-44	127
CGCL1775Contig1	Mtr.43787.1.S1_at	60.00	75.56	45	2e-44	53.8
CGCL1775Contig1	Mtr.43787.1.S1_at	45.35	59.30	86	2e-21	67.0
CGCL1775Contig1	Mtr.43787.1.S1_at	53.33	63.33	30	2e-21	37.7
CGCL1775Contig1	Mtr.43787.1.S1_at	48.15	62.96	54	4e-20	60.6
CGCL1775Contig1	Mtr.43787.1.S1_at	37.29	54.24	59	4e-20	39.6
CGCL1775Contig1	Mtr.43787.1.S1_at	49.43	57.47	87	1e-15	66.1
CGCL1775Contig1	Mtr.44810.1.S1_at	61.79	77.36	212	2e-93	324
CGCL1775Contig1	Mtr.44810.1.S1_at	60.33	66.30	184	3e-62	221
CGCL1775Contig1	Mtr.44810.1.S1_at	39.58	58.33	96	1e-36	82.2
CGCL1775Contig1	Mtr.44810.1.S1_at	46.46	62.63	99	1e-36	73.9
CGCL1775Contig1	Mtr.44810.1.S1_at	49.41	58.82	85	1e-25	73.0
CGCL1775Contig1	Mtr.44810.1.S1_at	33.98	45.63	103	1e-25	46.0
CGCL1775Contig1	Mtr.44810.1.S1_at	67.74	77.42	31	1e-21	46.9
CGCL1775Contig1	Mtr.44810.1.S1_at	46.15	55.77	52	1e-21	40.5
CGCL1775Contig1	Mtr.44810.1.S1_at	57.69	61.54	26	1e-21	39.1
CGCL1775Contig1	Mtr.44810.1.S1_at	40.54	50.00	74	1e-10	50.1
CGCL1775Contig1	Mtr.45594.1.S1_s_at	77.78	84.92	126	3e-65	231
CGCL1775Contig1	Mtr.45594.1.S1_s_at	62.40	68.00	125	9e-42	153
CGCL1775Contig1	Mtr.45594.1.S1_s_at	48.41	64.29	126	7e-26	100
CGCL1775Contig1	Mtr.45594.1.S1_s_at	45.53	53.66	123	8e-24	93.6
CGCL1775Contig1	Mtr.45594.1.S1_s_at	57.41	64.81	54	5e-14	55.6
CGCL1775Contig1	Mtr.45594.1.S1_s_at	41.94	58.06	31	5e-14	24.0
CGCL1775Contig1	Mtr.45750.1.S1_at	74.68	85.06	154	6e-112	284
CGCL1775Contig1	Mtr.45750.1.S1_at	73.17	80.49	41	6e-112	73.3
CGCL1775Contig1	Mtr.45750.1.S1_at	46.81	61.70	47	6e-112	56.4
CGCL1775Contig1	Mtr.45750.1.S1_at	57.69	69.23	26	6e-112	32.6
CGCL1775Contig1	Mtr.45750.1.S1_at	66.23	70.86	151	3e-73	207
CGCL1775Contig1	Mtr.45750.1.S1_at	54.76	66.67	42	3e-73	47.8
CGCL1775Contig1	Mtr.45750.1.S1_at	31.82	54.55	44	3e-73	34.5
CGCL1775Contig1	Mtr.45750.1.S1_at	38.46	61.54	26	3e-73	26.7
CGCL1775Contig1	Mtr.45750.1.S1_at	43.84	52.74	146	1e-31	94.5
CGCL1775Contig1	Mtr.45750.1.S1_at	47.37	60.53	38	1e-31	33.1
CGCL1775Contig1	Mtr.45750.1.S1_at	40.00	48.89	45	1e-31	29.9
CGCL1775Contig1	Mtr.45750.1.S1_at	47.06	63.73	102	5e-31	78.5
CGCL1775Contig1	Mtr.45750.1.S1_at	48.28	72.41	29	5e-31	38.2
CGCL1775Contig1	Mtr.45750.1.S1_at	48.84	55.81	43	5e-31	33.1
CGCL1775Contig1	Mtr.45750.1.S1_at	35.71	46.43	28	5e-31	22.6
CGCL1775Contig1	Mtr.45750.1.S1_at	46.88	55.21	96	2e-17	65.2
CGCL1775Contig1	Mtr.45750.1.S1_at	43.33	60.00	30	2e-17	26.7
CGCL1775Contig1	Mtr.8512.1.S1_at	76.22	84.76	164	3e-126	308
CGCL1775Contig1	Mtr.8512.1.S1_at	48.72	62.82	78	3e-126	91.5
CGCL1775Contig1	Mtr.8512.1.S1_at	80.56	88.89	36	3e-126	75.6
CGCL1775Contig1	Mtr.8512.1.S1_at	64.20	69.75	162	4e-83	215
CGCL1775Contig1	Mtr.8512.1.S1_at	37.18	53.85	78	4e-83	60.6
CGCL1775Contig1	Mtr.8512.1.S1_at	71.88	81.25	32	4e-83	55.6
CGCL1775Contig1	Mtr.8512.1.S1_at	46.30	61.73	162	2e-48	127
CGCL1775Contig1	Mtr.8512.1.S1_at	45.76	54.24	59	2e-48	46.4
CGCL1775Contig1	Mtr.8512.1.S1_at	47.06	70.59	34	2e-48	40.9
CGCL1775Contig1	Mtr.8512.1.S1_at	48.18	60.91	110	2e-34	98.2
CGCL1775Contig1	Mtr.8512.1.S1_at	53.85	61.54	26	2e-34	30.9
CGCL1775Contig1	Mtr.8512.1.S1_at	48.48	54.55	33	2e-34	30.4
CGCL1775Contig1	Mtr.8512.1.S1_at	48.15	48.15	27	2e-34	24.9
CGCL1775Contig1	Mtr.8512.1.S1_at	49.12	55.26	114	4e-23	84.9
CGCL1775Contig1	Mtr.8512.1.S1_at	50.00	60.71	28	4e-23	26.3
CGCL1775Contig1	Mtr.8512.1.S1_at	56.00	72.00	25	7e-13	38.6
CGCL1775Contig1	Mtr.8512.1.S1_at	53.12	59.38	32	7e-13	27.2
CGCL1775Contig1	Mtr.8512.1.S1_at	56.00	64.00	25	7e-13	27.2
CGCL2623Contig1	Mtr.2296.1.S1_at	49.06	62.26	53	4e-15	63.8
CGCL2623Contig1	Mtr.27443.1.S1_at	50.00	71.79	78	3e-31	99.1
CGCL2623Contig1	Mtr.27443.1.S1_at	66.67	80.95	21	3e-31	38.2
CGCL2623Contig1	Mtr.38828.1.S1_at	75.49	85.29	102	5e-95	190
CGCL2623Contig1	Mtr.38828.1.S1_at	70.83	82.29	96	5e-95	161
CGCL2623Contig1	Mtr.38828.1.S1_at	64.13	73.91	92	5e-64	131
CGCL2623Contig1	Mtr.38828.1.S1_at	59.00	71.00	100	5e-64	116
CGCL2623Contig1	Mtr.38828.1.S1_at	46.07	59.55	89	2e-27	87.7
CGCL2623Contig1	Mtr.38828.1.S1_at	43.48	58.70	46	2e-27	40.9
CGCL2623Contig1	Mtr.38828.1.S1_at	36.36	51.52	66	7e-25	58.3
CGCL2623Contig1	Mtr.38828.1.S1_at	58.82	76.47	34	7e-25	47.3
CGCL2623Contig1	Mtr.38828.1.S1_at	41.03	46.15	39	7e-25	28.6
CGCL2623Contig1	Mtr.38828.1.S1_at	60.00	66.67	30	3e-12	38.2
CGCL2623Contig1	Mtr.38828.1.S1_at	43.24	48.65	37	3e-12	35.9
CGCL2623Contig1	Mtr.7714.1.S1_at	54.29	74.29	35	2e-15	51.0
CGCL2623Contig1	Mtr.7714.1.S1_at	48.00	72.00	25	2e-15	32.2
CGCL2623Contig1	Mtr.7714.1.S1_at	53.57	67.86	28	1e-10	35.0
CGCL2623Contig1	Mtr.7714.1.S1_at	52.00	68.00	25	1e-10	32.2
CGCL2623Contig1	Mtr.9176.1.S1_at	72.55	83.33	102	2e-88	184
CGCL2623Contig1	Mtr.9176.1.S1_at	73.17	82.93	82	2e-88	144
CGCL2623Contig1	Mtr.9176.1.S1_at	69.05	76.19	84	1e-61	122
CGCL2623Contig1	Mtr.9176.1.S1_at	59.80	71.57	102	1e-61	118
CGCL2623Contig1	Mtr.9176.1.S1_at	47.56	58.54	82	5e-34	84.5
CGCL2623Contig1	Mtr.9176.1.S1_at	34.02	51.55	97	5e-34	62.9
CGCL2623Contig1	Mtr.9176.1.S1_at	45.31	64.06	64	2e-24	72.1
CGCL2623Contig1	Mtr.9176.1.S1_at	43.18	59.09	44	2e-24	43.2
CGCL2835Contig1	Mtr.26976.1.S1_at	93.87	96.32	163	1e-100	347
CGCL2835Contig1	Mtr.26976.1.S1_at	88.96	92.02	163	5e-81	282
CGCL2835Contig1	Mtr.26976.1.S1_at	98.91	98.91	92	1e-79	193
CGCL2835Contig1	Mtr.26976.1.S1_at	89.09	89.09	55	1e-79	105
CGCL2835Contig1	Mtr.26976.1.S1_at	93.98	96.39	83	3e-77	186
CGCL2835Contig1	Mtr.26976.1.S1_at	78.79	81.82	66	3e-77	104
CGCL2835Contig1	Mtr.26976.1.S1_at	82.83	86.87	99	3e-77	177
CGCL2835Contig1	Mtr.26976.1.S1_at	100.00	100.00	47	3e-77	114
CGCL2835Contig1	Mtr.26976.1.S1_at	78.18	83.64	55	6e-58	90.0
CGCL2835Contig1	Mtr.26976.1.S1_at	100.00	100.00	37	6e-58	83.5
CGCL2835Contig1	Mtr.26976.1.S1_at	84.62	87.18	39	6e-58	71.6
CGCL2909Contig1	Mtr.3243.1.S1_at	81.25	87.50	32	2e-34	73.9
CGCL2909Contig1	Mtr.3243.1.S1_at	90.48	95.24	21	2e-34	45.1
CGCL2909Contig1	Mtr.3243.1.S1_at	89.47	94.74	19	2e-34	43.7
CGCL2909Contig1	Mtr.3243.1.S1_at	96.77	100.00	31	1e-31	77.1
CGCL2909Contig1	Mtr.3243.1.S1_at	67.86	82.14	28	1e-31	46.0
CGCL2909Contig1	Mtr.3243.1.S1_at	73.33	86.67	15	1e-31	29.9
CGCL2909Contig1	Mtr.3243.1.S1_at	90.62	93.75	32	2e-30	73.5
CGCL2909Contig1	Mtr.3243.1.S1_at	78.12	87.50	32	2e-30	69.3
CGCL2909Contig1	Mtr.3243.1.S1_at	72.00	84.00	25	2e-30	43.7
CGCL2909Contig1	Mtr.3243.1.S1_at	78.26	91.30	23	2e-30	40.5
CGCL2909Contig1	Mtr.3243.1.S1_at	76.19	85.71	21	2e-30	39.1
CGCL2909Contig1	Mtr.3243.1.S1_at	75.00	75.00	20	2e-30	31.8
CGCL2909Contig1	Mtr.3243.1.S1_at	92.00	96.00	25	6e-22	60.2
CGCL2909Contig1	Mtr.3243.1.S1_at	76.19	85.71	21	6e-22	37.3
CGCL2909Contig1	Mtr.3243.1.S1_at	88.89	100.00	9	6e-22	22.1
CGCL2909Contig1	Mtr.3243.1.S1_at	79.41	82.35	34	8e-20	63.8
CGCL2909Contig1	Mtr.3243.1.S1_at	63.16	78.95	19	8e-20	32.2
CGCL2909Contig1	Mtr.3243.1.S1_at	87.10	87.10	31	3e-18	61.1
CGCL2909Contig1	Mtr.3243.1.S1_at	84.62	92.31	13	3e-18	29.5
CGCL2909Contig1	Mtr.3243.1.S1_at	71.43	85.71	21	3e-15	46.4
CGCL2909Contig1	Mtr.3243.1.S1_at	91.67	91.67	12	3e-15	26.3
CGCL2909Contig1	Mtr.3243.1.S1_at	80.00	80.00	10	3e-15	24.0
CGCL2909Contig1	Mtr.3243.1.S1_at	78.12	78.12	32	6e-14	58.3
CGCL2909Contig1	Mtr.3243.1.S1_at	79.17	87.50	24	2e-13	56.5
CGCL2909Contig1	Mtr.3243.1.S1_at	86.21	96.55	29	8e-13	54.7
CGCL2909Contig1	Mtr.3243.1.S1_at	75.76	90.91	33	3e-12	52.8
CGCL2909Contig1	Mtr.3243.1.S1_at	84.00	88.00	25	5e-12	51.9
CGCL2909Contig1	Mtr.3243.1.S1_at	90.00	95.00	20	7e-12	46.9
CGCL2909Contig1	Mtr.3243.1.S1_at	88.89	100.00	9	7e-12	22.1
CGCL2909Contig1	Mtr.3243.1.S1_at	84.00	96.00	25	4e-11	49.2
CGCL2909Contig1	Mtr.36002.1.S1_a_at	87.10	93.55	31	1e-26	68.4
CGCL2909Contig1	Mtr.36002.1.S1_a_at	90.00	100.00	20	1e-26	49.2
CGCL2909Contig1	Mtr.36002.1.S1_a_at	90.00	100.00	20	4e-23	49.2
CGCL2909Contig1	Mtr.36002.1.S1_a_at	79.17	83.33	24	4e-23	46.0
CGCL2909Contig1	Mtr.36002.1.S1_a_at	90.00	100.00	10	4e-23	26.7
CGCL2909Contig1	Mtr.36002.1.S1_a_at	70.97	80.65	31	6e-22	60.2
CGCL2909Contig1	Mtr.36002.1.S1_a_at	85.00	85.00	20	6e-22	41.8
CGCL2909Contig1	Mtr.36002.1.S1_a_at	85.00	90.00	20	7e-21	45.5
CGCL2909Contig1	Mtr.36002.1.S1_a_at	73.33	93.33	15	7e-21	36.8
CGCL2909Contig1	Mtr.36002.1.S1_a_at	41.18	64.71	17	7e-21	23.5
CGCL2909Contig1	Mtr.36002.1.S1_a_at	87.50	100.00	8	7e-21	22.6
CGCL2909Contig1	Mtr.36002.1.S1_a_at	83.87	90.32	31	2e-20	66.1
CGCL2909Contig1	Mtr.36002.1.S1_a_at	91.67	100.00	12	2e-20	30.9
CGCL2909Contig1	Mtr.36002.1.S1_a_at	62.96	74.07	27	4e-20	44.6
CGCL2909Contig1	Mtr.36002.1.S1_a_at	78.26	78.26	23	4e-20	44.6
CGCL2909Contig1	Mtr.36002.1.S1_a_at	88.89	88.89	9	4e-20	22.1
CGCL2909Contig1	Mtr.36002.1.S1_a_at	80.65	83.87	31	1e-19	61.6
CGCL2909Contig1	Mtr.36002.1.S1_a_at	64.29	92.86	14	1e-19	32.7
CGCL2909Contig1	Mtr.36002.1.S1_a_at	90.00	90.00	20	7e-19	43.2
CGCL2909Contig1	Mtr.36002.1.S1_a_at	69.23	73.08	26	7e-19	42.3
CGCL2909Contig1	Mtr.36002.1.S1_a_at	88.89	88.89	9	7e-19	21.7
CGCL2909Contig1	Mtr.36002.1.S1_a_at	74.19	80.65	31	4e-18	53.3
CGCL2909Contig1	Mtr.36002.1.S1_a_at	85.00	90.00	20	4e-18	35.9
CGCL2909Contig1	Mtr.36002.1.S1_a_at	79.31	82.76	29	8e-15	60.6
CGCL2909Contig1	Mtr.36002.1.S1_a_at	82.76	89.66	29	3e-14	58.8
CGCL2909Contig1	Mtr.36002.1.S1_a_at	94.44	94.44	18	3e-14	42.8
CGCL2909Contig1	Mtr.36002.1.S1_a_at	85.71	100.00	14	3e-14	33.1
CGCL2909Contig1	Mtr.36002.1.S1_a_at	88.89	100.00	18	2e-13	46.0
CGCL2909Contig1	Mtr.36002.1.S1_a_at	64.71	70.59	17	2e-13	27.2
CGCL2909Contig1	Mtr.36002.1.S1_a_at	74.19	80.65	31	2e-13	46.0
CGCL2909Contig1	Mtr.36002.1.S1_a_at	90.00	100.00	10	2e-13	26.7
CGCL2909Contig1	Mtr.36002.1.S1_a_at	85.00	95.00	20	3e-13	45.5
CGCL2909Contig1	Mtr.36002.1.S1_a_at	90.00	100.00	10	3e-13	26.7
CGCL2909Contig1	Mtr.36002.1.S1_a_at	72.41	72.41	29	6e-13	48.7
CGCL2909Contig1	Mtr.36002.1.S1_a_at	87.50	100.00	8	6e-13	22.6
CGCL2909Contig1	Mtr.36002.1.S1_a_at	80.95	85.71	21	8e-13	43.7
CGCL2909Contig1	Mtr.36002.1.S1_a_at	83.33	91.67	12	8e-13	27.2
CGCL2909Contig1	Mtr.36002.1.S1_a_at	78.95	84.21	19	4e-12	42.3
CGCL2909Contig1	Mtr.36002.1.S1_a_at	71.43	78.57	14	4e-12	26.3
CGCL2909Contig1	Mtr.36002.1.S1_a_at	85.00	90.00	20	2e-11	35.4
CGCL2909Contig1	Mtr.36002.1.S1_a_at	64.00	76.00	25	2e-11	30.4
CGCL2909Contig1	Mtr.36002.1.S1_a_at	77.42	83.87	31	3e-11	48.7
CGCL2909Contig1	Mtr.36002.1.S1_a_at	75.00	100.00	16	6e-11	40.5
CGCL2909Contig1	Mtr.36002.1.S1_a_at	77.78	100.00	9	6e-11	24.0
CGCL2909Contig1	Mtr.36020.1.S1_a_at	90.91	100.00	22	5e-23	54.7
CGCL2909Contig1	Mtr.36020.1.S1_a_at	85.00	95.00	20	5e-23	46.9
CGCL2909Contig1	Mtr.36020.1.S1_a_at	88.89	100.00	9	5e-23	24.0
CGCL2909Contig1	Mtr.36020.1.S1_a_at	85.71	95.24	21	2e-19	49.2
CGCL2909Contig1	Mtr.36020.1.S1_a_at	85.00	95.00	20	2e-19	46.9
CGCL2909Contig1	Mtr.36020.1.S1_a_at	90.00	100.00	20	3e-19	49.2
CGCL2909Contig1	Mtr.36020.1.S1_a_at	88.24	94.12	17	3e-19	40.9
CGCL2909Contig1	Mtr.36020.1.S1_a_at	88.89	100.00	9	3e-19	22.1
CGCL2909Contig1	Mtr.36020.1.S1_a_at	88.24	94.12	17	5e-12	40.9
CGCL2909Contig1	Mtr.36020.1.S1_a_at	84.62	92.31	13	5e-12	29.9
CGCL2909Contig1	Mtr.36020.1.S1_a_at	86.36	95.45	22	6e-12	52.4
CGCL2996Contig1	Mtr.45893.1.S1_at	43.18	59.09	44	4e-23	52.8
CGCL2996Contig1	Mtr.45893.1.S1_at	36.59	65.85	41	4e-23	47.3
CGCL2996Contig1	Mtr.45893.1.S1_at	35.00	65.00	20	4e-23	26.7
CGCL478Contig1	Mtr.27798.1.S1_at	47.27	67.27	55	4e-37	73.5
CGCL478Contig1	Mtr.27798.1.S1_at	55.56	75.00	36	4e-37	54.7
CGCL478Contig1	Mtr.27798.1.S1_at	55.56	70.37	27	4e-37	47.8
CGCL478Contig1	Mtr.31225.1.S1_at	38.67	52.00	75	2e-14	62.9
CGCL478Contig1	Mtr.40285.1.S1_at	39.77	57.95	88	2e-43	89.0
CGCL478Contig1	Mtr.40285.1.S1_at	52.00	64.00	50	2e-43	70.7
CGCL478Contig1	Mtr.40285.1.S1_at	29.69	54.69	64	2e-43	47.8
CGCL478Contig1	Mtr.40285.1.S1_at	53.12	59.38	32	4e-16	36.3
CGCL478Contig1	Mtr.40285.1.S1_at	39.73	50.68	73	4e-16	35.0
CGCL478Contig1	Mtr.40285.1.S1_at	55.56	62.96	27	4e-16	34.5
CGCL478Contig1	Mtr.40285.1.S1_at	57.58	84.85	33	2e-12	57.9
CGCL478Contig1	Mtr.40286.1.S1_at	36.63	52.48	101	5e-28	86.3
CGCL478Contig1	Mtr.40286.1.S1_at	29.69	53.12	64	5e-28	46.0
CGCL478Contig1	Mtr.50853.1.S1_s_at	56.04	69.23	91	1e-94	141
CGCL478Contig1	Mtr.50853.1.S1_s_at	48.39	68.82	93	1e-94	126
CGCL478Contig1	Mtr.50853.1.S1_s_at	32.95	55.68	88	1e-94	77.6
CGCL478Contig1	Mtr.50853.1.S1_s_at	54.55	69.70	33	1e-94	48.7
CGCL478Contig1	Mtr.50853.1.S1_s_at	44.44	61.11	18	1e-94	24.0
CGCL478Contig1	Mtr.50853.1.S1_s_at	36.67	48.89	90	9e-29	62.5
CGCL478Contig1	Mtr.50853.1.S1_s_at	42.53	47.13	87	9e-29	57.0
CGCL478Contig1	Mtr.50853.1.S1_s_at	39.22	47.06	51	9e-29	36.3
CGCL478Contig1	Mtr.50853.1.S1_s_at	30.38	51.90	79	4e-14	47.3
CGCL478Contig1	Mtr.50853.1.S1_s_at	36.96	60.87	46	4e-14	38.2
CGCL920Contig1	Mtr.27443.1.S1_at	43.52	62.96	108	5e-34	112
CGCL920Contig1	Mtr.27443.1.S1_at	44.44	55.56	27	5e-34	28.4
CGCL920Contig1	Mtr.27443.1.S1_at	66.67	75.00	12	5e-34	23.8
CGCL920Contig1	Mtr.27443.1.S1_at	52.94	67.65	34	8e-16	45.1
CGCL920Contig1	Mtr.27443.1.S1_at	36.73	46.94	49	8e-16	27.6
CGCL920Contig1	Mtr.27443.1.S1_at	72.73	72.73	11	8e-16	24.0
CGCL920Contig1	Mtr.27443.1.S1_at	66.67	66.67	12	8e-16	22.1
CGCL920Contig1	Mtr.32129.1.S1_at	44.44	61.11	36	4e-14	43.4
CGCL920Contig1	Mtr.32129.1.S1_at	68.18	77.27	22	4e-14	29.3
CGCL920Contig1	Mtr.32129.1.S1_at	80.00	100.00	10	4e-14	24.3
CGCL920Contig1	Mtr.38579.1.S1_at	76.62	83.12	77	1e-76	139
CGCL920Contig1	Mtr.38579.1.S1_at	56.36	69.09	55	1e-76	79.3
CGCL920Contig1	Mtr.38579.1.S1_at	60.61	78.79	33	1e-76	50.2
CGCL920Contig1	Mtr.38579.1.S1_at	69.57	78.26	23	1e-76	32.0
CGCL920Contig1	Mtr.38579.1.S1_at	64.71	82.35	17	1e-76	29.7
CGCL920Contig1	Mtr.38579.1.S1_at	35.56	44.44	45	1e-76	25.8
CGCL920Contig1	Mtr.38579.1.S1_at	57.14	85.71	14	1e-76	25.2
CGCL920Contig1	Mtr.38579.1.S1_at	73.61	76.39	72	9e-53	115
CGCL920Contig1	Mtr.38579.1.S1_at	50.88	56.14	57	9e-53	58.3
CGCL920Contig1	Mtr.38579.1.S1_at	67.86	75.00	28	9e-53	44.1
CGCL920Contig1	Mtr.38579.1.S1_at	44.83	58.62	29	9e-53	29.5
CGCL920Contig1	Mtr.38579.1.S1_at	39.29	53.57	84	2e-30	73.4
CGCL920Contig1	Mtr.38579.1.S1_at	45.59	51.47	68	2e-30	50.6
CGCL920Contig1	Mtr.38579.1.S1_at	39.02	58.54	41	2e-30	37.3
CGCL920Contig1	Mtr.38579.1.S1_at	42.47	63.01	73	3e-29	70.7
CGCL920Contig1	Mtr.38579.1.S1_at	36.73	51.02	49	3e-29	37.7
CGCL920Contig1	Mtr.38579.1.S1_at	44.44	62.96	27	3e-29	28.1
CGCL920Contig1	Mtr.38579.1.S1_at	37.84	54.05	37	3e-29	24.0
CGCL920Contig1	Mtr.38579.1.S1_at	37.50	54.17	24	3e-29	23.1
CGCL920Contig1	Mtr.38828.1.S1_at	60.96	75.34	146	5e-64	216
CGCL920Contig1	Mtr.38828.1.S1_at	59.09	68.18	22	5e-64	32.5
CGCL920Contig1	Mtr.38828.1.S1_at	55.32	64.54	141	7e-44	161
CGCL920Contig1	Mtr.38828.1.S1_at	39.16	53.85	143	5e-28	108
CGCL920Contig1	Mtr.38828.1.S1_at	48.89	60.00	45	7e-17	46.0
CGCL920Contig1	Mtr.38828.1.S1_at	40.35	52.63	57	7e-17	44.6
CGCL920Contig1	Mtr.38828.1.S1_at	37.84	55.41	74	3e-12	42.3
CGCL920Contig1	Mtr.38828.1.S1_at	47.73	56.82	44	3e-12	32.2
CGCL920Contig1	Mtr.9176.1.S1_at	69.41	76.47	85	2e-40	136
CGCL920Contig1	Mtr.9176.1.S1_at	50.00	66.67	24	2e-40	32.9
CGCL920Contig1	Mtr.9176.1.S1_at	59.77	66.67	87	3e-27	105
CGCL920Contig1	Mtr.9176.1.S1_at	45.33	60.00	75	3e-19	79.4
CGCL920Contig1	Mtr.9176.1.S1_at	43.28	53.73	67	3e-12	56.1
CGCL1075Contig1	Mtr.19649.1.S1_at	31.88	55.07	69	6e-15	50.1
CGCL1075Contig1	Mtr.19649.1.S1_at	28.57	53.57	56	6e-15	32.7
CGCL1624Contig1	Mtr.35466.1.S1_at	44.90	73.47	49	2e-18	74.4
CGCL1624Contig1	Mtr.37028.1.S1_at	40.00	61.82	55	8e-16	65.7
CGCL1624Contig1	Mtr.4380.1.S1_at	39.22	62.75	51	2e-15	64.8
CGCL1763Contig1	Mtr.3805.1.S1_at	43.75	60.42	48	7e-12	53.3
CGCL1763Contig1	Mtr.44766.1.S1_at	33.33	45.83	72	2e-11	52.8
CGCL1763Contig1	Mtr.50799.1.S1_s_at	33.33	45.83	72	3e-11	52.8
CGCL1769Contig1	Mtr.19069.1.S1_s_at	70.52	81.50	173	5e-109	281
CGCL1769Contig1	Mtr.19069.1.S1_s_at	71.79	82.05	39	5e-109	70.0
CGCL1769Contig1	Mtr.19069.1.S1_s_at	51.16	76.74	43	5e-109	61.3
CGCL1769Contig1	Mtr.19069.1.S1_s_at	57.14	78.57	14	5e-109	24.0
CGCL1769Contig1	Mtr.19069.1.S1_s_at	60.59	67.06	170	5e-72	212
CGCL1769Contig1	Mtr.19069.1.S1_s_at	86.36	95.45	22	5e-72	46.0
CGCL1769Contig1	Mtr.19069.1.S1_s_at	57.14	60.00	35	5e-72	35.4
CGCL1769Contig1	Mtr.19069.1.S1_s_at	45.71	60.00	175	1e-54	166
CGCL1769Contig1	Mtr.19069.1.S1_s_at	41.67	58.33	36	1e-54	35.4
CGCL1769Contig1	Mtr.19069.1.S1_s_at	39.47	55.26	38	1e-54	33.1
CGCL1769Contig1	Mtr.19069.1.S1_s_at	45.68	54.32	162	9e-38	116
CGCL1769Contig1	Mtr.19069.1.S1_s_at	42.11	60.53	38	9e-38	31.8
CGCL1769Contig1	Mtr.19069.1.S1_s_at	44.83	55.17	29	9e-38	30.4
CGCL1769Contig1	Mtr.19069.1.S1_s_at	45.08	54.92	122	3e-30	85.4
CGCL1769Contig1	Mtr.19069.1.S1_s_at	42.11	55.26	38	3e-30	29.0
CGCL1769Contig1	Mtr.19069.1.S1_s_at	50.00	72.73	22	3e-30	28.6
CGCL1769Contig1	Mtr.19069.1.S1_s_at	30.00	40.00	30	3e-30	26.7
CGCL1769Contig1	Mtr.19069.1.S1_s_at	48.61	58.33	72	2e-25	59.7
CGCL1769Contig1	Mtr.19069.1.S1_s_at	47.83	56.52	46	2e-25	53.3
CGCL1769Contig1	Mtr.19069.1.S1_s_at	44.74	57.89	38	2e-25	28.1
CGCL1769Contig1	Mtr.37329.1.S1_at	78.38	92.79	111	2e-91	229
CGCL1769Contig1	Mtr.37329.1.S1_at	71.43	85.71	35	2e-91	66.3
CGCL1769Contig1	Mtr.37329.1.S1_at	56.10	80.49	41	2e-91	63.1
CGCL1769Contig1	Mtr.37329.1.S1_at	71.43	75.24	105	2e-57	160
CGCL1769Contig1	Mtr.37329.1.S1_at	76.00	84.00	25	2e-57	42.8
CGCL1769Contig1	Mtr.37329.1.S1_at	42.50	62.50	40	2e-57	40.5
CGCL1769Contig1	Mtr.37329.1.S1_at	50.00	68.52	108	4e-39	123
CGCL1769Contig1	Mtr.37329.1.S1_at	56.76	59.46	37	4e-39	35.0
CGCL1769Contig1	Mtr.37329.1.S1_at	45.83	58.33	24	4e-39	23.5
CGCL1769Contig1	Mtr.37329.1.S1_at	48.60	55.14	107	4e-30	84.9
CGCL1769Contig1	Mtr.37329.1.S1_at	46.15	56.41	39	4e-30	36.3
CGCL1769Contig1	Mtr.37329.1.S1_at	45.45	77.27	22	4e-30	30.4
CGCL1769Contig1	Mtr.37329.1.S1_at	44.44	59.26	108	1e-23	82.2
CGCL1769Contig1	Mtr.37329.1.S1_at	40.48	57.14	42	1e-23	29.9
CGCL1769Contig1	Mtr.37329.1.S1_at	47.19	57.30	89	8e-20	64.8
CGCL1769Contig1	Mtr.37329.1.S1_at	50.00	60.00	40	8e-20	34.5
CGCL1769Contig1	Mtr.43786.1.S1_at	65.61	79.89	189	3e-102	311
CGCL1769Contig1	Mtr.43786.1.S1_at	57.14	69.84	63	3e-102	64.0
CGCL1769Contig1	Mtr.43786.1.S1_at	61.82	72.73	110	2e-61	150
CGCL1769Contig1	Mtr.43786.1.S1_at	47.69	53.85	65	2e-61	60.2
CGCL1769Contig1	Mtr.43786.1.S1_at	52.50	65.00	40	2e-61	42.8
CGCL1769Contig1	Mtr.43786.1.S1_at	73.33	80.00	15	2e-61	22.6
CGCL1769Contig1	Mtr.43786.1.S1_at	38.89	56.48	108	2e-23	87.7
CGCL1769Contig1	Mtr.43786.1.S1_at	57.14	66.67	21	2e-23	24.0
CGCL1769Contig1	Mtr.43786.1.S1_at	38.46	53.85	104	9e-17	70.7
CGCL1769Contig1	Mtr.43786.1.S1_at	41.12	49.53	107	7e-14	61.1
CGCL1769Contig1	Mtr.43787.1.S1_at	70.48	80.95	105	9e-72	183
CGCL1769Contig1	Mtr.43787.1.S1_at	58.06	75.81	62	9e-72	90.5
CGCL1769Contig1	Mtr.43787.1.S1_at	62.22	73.33	90	7e-40	124
CGCL1769Contig1	Mtr.43787.1.S1_at	54.24	64.41	59	7e-40	42.3
CGCL1769Contig1	Mtr.43787.1.S1_at	46.59	62.50	88	3e-23	86.3
CGCL1769Contig1	Mtr.43787.1.S1_at	54.84	58.06	31	3e-23	24.4
CGCL1769Contig1	Mtr.43787.1.S1_at	41.86	61.63	86	2e-19	67.5
CGCL1769Contig1	Mtr.43787.1.S1_at	37.78	55.56	45	2e-19	29.9
CGCL1769Contig1	Mtr.43787.1.S1_at	49.43	57.47	87	7e-16	67.0
CGCL1769Contig1	Mtr.43787.1.S1_at	46.51	53.49	86	1e-12	56.1
CGCL1769Contig1	Mtr.44810.1.S1_at	63.78	81.08	185	9e-86	299
CGCL1769Contig1	Mtr.44810.1.S1_at	65.98	71.13	97	3e-49	133
CGCL1769Contig1	Mtr.44810.1.S1_at	53.85	62.82	78	3e-49	64.3
CGCL1769Contig1	Mtr.44810.1.S1_at	40.10	55.94	202	3e-43	158
CGCL1769Contig1	Mtr.44810.1.S1_at	42.14	52.14	140	2e-32	95.5
CGCL1769Contig1	Mtr.44810.1.S1_at	62.86	71.43	35	2e-32	46.4
CGCL1769Contig1	Mtr.44810.1.S1_at	39.01	52.20	182	5e-27	104
CGCL1769Contig1	Mtr.44810.1.S1_at	48.24	58.82	85	2e-22	71.2
CGCL1769Contig1	Mtr.44810.1.S1_at	35.62	46.58	73	2e-22	37.3
CGCL1769Contig1	Mtr.45594.1.S1_s_at	71.03	80.00	145	3e-62	221
CGCL1769Contig1	Mtr.45594.1.S1_s_at	57.34	65.03	143	1e-43	159
CGCL1769Contig1	Mtr.45594.1.S1_s_at	46.98	61.74	149	2e-39	145
CGCL1769Contig1	Mtr.45594.1.S1_s_at	45.26	52.55	137	1e-24	96.4
CGCL1769Contig1	Mtr.45594.1.S1_s_at	36.14	43.37	83	2e-19	60.6
CGCL1769Contig1	Mtr.45594.1.S1_s_at	50.00	61.76	34	2e-19	37.3
CGCL1769Contig1	Mtr.45594.1.S1_s_at	41.00	51.00	100	9e-13	57.0
CGCL1769Contig1	Mtr.45750.1.S1_at	70.52	80.35	173	1e-106	275
CGCL1769Contig1	Mtr.45750.1.S1_at	69.23	82.05	39	1e-106	69.1
CGCL1769Contig1	Mtr.45750.1.S1_at	51.16	74.42	43	1e-106	59.9
CGCL1769Contig1	Mtr.45750.1.S1_at	57.14	78.57	14	1e-106	24.0
CGCL1769Contig1	Mtr.45750.1.S1_at	60.23	65.50	171	2e-68	203
CGCL1769Contig1	Mtr.45750.1.S1_at	81.82	90.91	22	2e-68	43.2
CGCL1769Contig1	Mtr.45750.1.S1_at	57.14	60.00	35	2e-68	35.4
CGCL1769Contig1	Mtr.45750.1.S1_at	52.94	69.61	102	1e-47	125
CGCL1769Contig1	Mtr.45750.1.S1_at	34.92	46.03	63	1e-47	36.8
CGCL1769Contig1	Mtr.45750.1.S1_at	38.89	58.33	36	1e-47	34.1
CGCL1769Contig1	Mtr.45750.1.S1_at	39.47	55.26	38	1e-47	33.1
CGCL1769Contig1	Mtr.45750.1.S1_at	41.38	48.85	174	1e-34	105
CGCL1769Contig1	Mtr.45750.1.S1_at	42.11	60.53	38	1e-34	31.8
CGCL1769Contig1	Mtr.45750.1.S1_at	44.83	55.17	29	1e-34	30.4
CGCL1769Contig1	Mtr.45750.1.S1_at	42.62	54.10	122	6e-28	76.2
CGCL1769Contig1	Mtr.45750.1.S1_at	42.11	55.26	38	6e-28	29.0
CGCL1769Contig1	Mtr.45750.1.S1_at	50.00	72.73	22	6e-28	28.6
CGCL1769Contig1	Mtr.45750.1.S1_at	30.00	36.67	30	6e-28	28.1
CGCL1769Contig1	Mtr.45750.1.S1_at	48.61	58.33	72	3e-24	59.7
CGCL1769Contig1	Mtr.45750.1.S1_at	32.47	42.86	77	3e-24	49.6
[truncated: 978 more rows]

## Sheet: Cg versus Os Blast Result
Query ID	Subject IDS	% Identity	% Positives	Alignement length	e-value	bit score
CG-GI1f_001_E14	OS09G23640	58.97	75.21	117	1e-56	160
CG-GI1f_001_E14	OS09G23640	69.70	80.30	66	1e-56	64.3
CG-GI1f_001_E14	OS09G23640	47.86	55.56	117	3e-29	73.9
CG-GI1f_001_E14	OS09G23640	55.56	64.81	54	3e-29	58.8
CG-GI1f_001_E14	OS09G23640	27.01	43.80	137	9e-13	58.3
CG-GI1f_001_G11	OS10G34760	54.72	69.81	53	2e-25	72.1
CG-GI1f_001_G11	OS10G34760	65.22	69.57	23	2e-25	35.4
CG-GI1f_001_G11	OS10G34760	44.44	72.22	18	2e-25	27.2
CG-GI1f_001_J11	OS07G19040	77.78	87.13	171	3e-88	305
CG-GI1f_001_J11	OS07G19040	50.00	66.67	18	3e-88	23.1
CG-GI1f_001_J11	OS07G19040	69.41	73.53	170	2e-62	221
CG-GI1f_001_J11	OS07G19040	35.47	58.14	172	1e-28	109
CG-GI1f_001_J11	OS07G19040	34.74	48.42	95	1e-11	53.3
CG-GI1f_001_L09	OS09G28840	48.39	64.52	62	1e-28	73.9
CG-GI1f_001_L09	OS09G28840	43.24	67.57	37	1e-28	48.3
CG-GI1f_001_L09	OS09G28840	38.24	58.82	34	1e-28	31.8
CG-GI1f_001_L09	OS09G28840	57.58	78.79	33	3e-15	53.3
CG-GI1f_001_L09	OS09G28840	45.45	60.61	33	3e-15	31.3
CG-GI1f_001_L09	OS11G10750	41.67	68.75	48	4e-40	64.3
CG-GI1f_001_L09	OS11G10750	46.94	67.35	49	4e-40	62.5
CG-GI1f_001_L09	OS11G10750	51.28	71.79	39	4e-40	52.8
CG-GI1f_001_L09	OS11G10750	33.33	47.22	36	4e-40	24.4
CG-GI1f_001_L09	OS11G10750	40.82	48.98	49	2e-12	40.9
CG-GI1f_001_L09	OS11G10750	33.33	42.03	69	2e-12	26.3
CG-GI1f_001_L09	OS11G10750	36.84	47.37	38	2e-12	24.0
CG-GI1f_001_L09	OS02G42310	51.11	71.11	45	8e-22	62.5
CG-GI1f_001_L09	OS02G42310	35.00	62.50	40	8e-22	43.7
CG-GI1f_001_L09	OS10G01134	62.16	70.27	37	3e-32	60.6
CG-GI1f_001_L09	OS10G01134	46.67	60.00	45	3e-32	51.9
CG-GI1f_001_L09	OS10G01134	34.55	47.27	55	3e-32	46.9
CG-GI1f_001_L09	OS10G39560	54.17	70.83	48	7e-43	65.7
CG-GI1f_001_L09	OS10G39560	47.83	65.22	46	7e-43	60.2
CG-GI1f_001_L09	OS10G39560	54.05	75.68	37	7e-43	57.0
CG-GI1f_001_L09	OS10G39560	37.84	51.35	37	7e-43	30.4
CG-GI1f_001_L09	OS10G39560	76.92	92.31	13	3e-12	33.1
CG-GI1f_001_L09	OS10G39560	40.74	66.67	27	3e-12	32.2
CG-GI1f_001_L09	OS10G39560	43.75	50.00	48	3e-12	25.4
CG-GI1f_001_P04	OS04G13090	40.98	67.21	61	1e-38	73.5
CG-GI1f_001_P04	OS04G13090	47.83	60.87	46	1e-38	53.8
CG-GI1f_001_P04	OS04G13090	35.71	44.64	56	1e-38	36.8
CG-GI1f_001_P04	OS04G13090	73.68	78.95	19	1e-38	34.5
CG-GI1f_001_P04	OS04G13090	53.49	60.47	43	1e-20	51.9
CG-GI1f_001_P04	OS04G13090	41.86	65.12	43	1e-20	36.8
CG-GI1f_001_P04	OS04G13090	85.71	85.71	14	1e-20	30.4
CG-GI1f_001_P04	OS12G17540	55.38	63.08	65	6e-38	84.0
CG-GI1f_001_P04	OS12G17540	61.76	79.41	34	6e-38	62.0
CG-GI1f_001_P04	OS12G17540	59.09	63.64	22	6e-38	32.7
CG-GI1f_001_P04	OS12G17540	48.48	60.61	66	2e-21	62.0
CG-GI1f_001_P04	OS12G17540	72.00	72.00	25	2e-21	43.2
CG-GI1f_001_P04	OS04G12660	43.10	56.90	58	1e-19	59.3
CG-GI1f_001_P04	OS04G12660	73.68	84.21	19	1e-19	36.3
CG-GI1f_001_P04	OS04G12660	100.00	100.00	7	1e-19	24.4
CG-GI1f_001_P04	OS04G12660	93.33	93.33	15	3e-11	35.9
CG-GI1f_001_P04	OS04G12660	41.86	58.14	43	3e-11	34.1
CG-GI1f_001_P10	OS11G12740	34.78	49.28	69	8e-17	47.8
CG-GI1f_001_P10	OS11G12740	36.84	57.89	38	8e-17	40.5
CG-GI1f_001_P10	OS11G12740	36.00	52.00	25	8e-17	24.9
CG-GI1f_002_I03	OS01G57390	61.90	90.48	21	2e-14	45.1
CG-GI1f_002_I03	OS01G57390	50.00	63.64	22	2e-14	33.1
CG-GI1f_002_I03	OS01G57400	44.64	64.29	56	2e-18	73.5
CG-GI1f_003_A02	OS01G58640	36.21	67.24	58	9e-21	68.4
CG-GI1f_003_A02	OS01G58640	56.52	73.91	23	9e-21	35.4
CG-GI1f_003_I12	OS03G63930	58.49	81.13	53	8e-19	74.8
CG-GI1f_003_I12	OS03G63930	55.77	63.46	52	4e-11	49.2
CG-GI1f_003_I12	OS09G36860	60.38	83.02	53	2e-20	79.9
CG-GI1f_004_B01	OS11G12740	36.84	55.26	38	1e-15	37.3
CG-GI1f_004_B01	OS11G12740	32.56	51.16	43	1e-15	33.6
CG-GI1f_004_B01	OS11G12740	30.77	42.31	52	1e-15	31.8
CG-GI1f_004_E15	OS04G13090	66.96	80.36	112	8e-71	195
CG-GI1f_004_E15	OS04G13090	47.83	63.04	46	8e-71	55.1
CG-GI1f_004_E15	OS04G13090	65.22	82.61	23	8e-71	38.6
CG-GI1f_004_E15	OS04G13090	58.65	69.23	104	6e-46	136
CG-GI1f_004_E15	OS04G13090	39.53	65.12	43	6e-46	37.3
CG-GI1f_004_E15	OS04G13090	70.00	70.00	20	6e-46	31.8
CG-GI1f_004_E15	OS04G13090	39.47	51.32	76	2e-13	47.8
CG-GI1f_004_E15	OS04G13090	32.56	51.16	43	2e-13	23.5
CG-GI1f_004_E15	OS04G13090	88.89	100.00	9	2e-13	23.1
CG-GI1f_004_E15	OS12G17540	59.84	68.85	122	3e-73	181
CG-GI1f_004_E15	OS12G17540	54.05	63.51	74	3e-73	93.2
CG-GI1f_004_E15	OS12G17540	81.82	90.91	11	3e-73	23.5
CG-GI1f_004_E15	OS12G17540	51.18	57.48	127	2e-50	133
CG-GI1f_004_E15	OS12G17540	47.30	60.81	74	2e-50	69.3
CG-GI1f_004_E15	OS04G12660	47.92	66.67	48	2e-29	60.2
CG-GI1f_004_E15	OS04G12660	65.62	81.25	32	2e-29	55.1
CG-GI1f_004_E15	OS04G12660	60.87	86.96	23	2e-29	39.1
CG-GI1f_004_E15	OS04G12660	51.35	62.16	37	7e-22	42.3
CG-GI1f_004_E15	OS04G12660	93.33	93.33	15	7e-22	35.9
CG-GI1f_004_E15	OS04G12660	39.53	58.14	43	7e-22	34.5
CG-GI1f_004_E15	OS04G12660	92.86	100.00	14	7e-22	33.1
CG-GI1f_004_F11	OS11G26140	30.65	54.84	62	6e-13	45.1
CG-GI1f_004_F11	OS11G26140	23.33	46.67	60	6e-13	30.4
CG-GI1f_004_F11	OS01G36550	40.82	61.22	49	3e-16	46.0
CG-GI1f_004_F11	OS01G36550	31.67	51.67	60	3e-16	41.4
CG-GI1f_004_F11	OS01G21970	50.00	77.78	36	2e-16	49.6
CG-GI1f_004_F11	OS01G21970	29.23	49.23	65	2e-16	37.7
CG-GI1f_004_H01	OS04G13090	53.33	73.33	75	1e-60	118
CG-GI1f_004_H01	OS04G13090	81.48	92.59	27	1e-60	55.9
CG-GI1f_004_H01	OS04G13090	65.71	80.00	35	1e-60	54.6
CG-GI1f_004_H01	OS04G13090	51.72	79.31	29	1e-60	43.7
CG-GI1f_004_H01	OS04G13090	45.33	52.00	75	2e-36	80.3
CG-GI1f_004_H01	OS04G13090	64.71	70.59	34	2e-36	47.3
CG-GI1f_004_H01	OS04G13090	55.56	70.37	27	2e-36	37.3
CG-GI1f_004_H01	OS04G13090	44.83	51.72	29	2e-36	25.8
CG-GI1f_004_H01	OS04G13090	37.78	48.89	90	1e-19	55.1
CG-GI1f_004_H01	OS04G13090	39.22	52.94	51	1e-19	43.2
CG-GI1f_004_H01	OS12G17540	50.65	67.53	77	4e-63	114
CG-GI1f_004_H01	OS12G17540	57.14	71.43	70	4e-63	94.9
CG-GI1f_004_H01	OS12G17540	81.48	88.89	27	4e-63	54.1
CG-GI1f_004_H01	OS12G17540	44.00	50.67	75	1e-38	76.2
CG-GI1f_004_H01	OS12G17540	51.47	61.76	68	1e-38	66.1
CG-GI1f_004_H01	OS12G17540	59.26	66.67	27	1e-38	38.2
CG-GI1f_004_H01	OS04G12660	52.00	70.67	75	4e-50	114
CG-GI1f_004_H01	OS04G12660	62.86	77.14	35	4e-50	53.2
CG-GI1f_004_H01	OS04G12660	56.00	88.00	25	4e-50	39.2
CG-GI1f_004_H01	OS04G12660	40.74	62.96	27	4e-50	29.7
CG-GI1f_004_H01	OS04G12660	44.00	52.00	75	1e-29	76.7
CG-GI1f_004_H01	OS04G12660	64.71	70.59	34	1e-29	45.5
CG-GI1f_004_H01	OS04G12660	50.00	53.33	30	1e-29	27.6
CG-GI1f_004_H01	OS04G12660	46.00	56.00	50	9e-16	52.8
CG-GI1f_004_H01	OS04G12660	37.14	51.43	35	9e-16	26.7
CG-GI1f_004_H01	OS04G12660	38.10	61.90	21	9e-16	26.3
CG-GI1f_004_H01	OS04G12660	41.89	48.65	74	9e-13	46.0
CG-GI1f_004_H01	OS04G12660	36.36	45.45	44	9e-13	29.0
CG-GI1f_004_L14	OS04G10800	72.97	89.19	37	6e-33	74.8
CG-GI1f_004_L14	OS04G10800	52.94	76.47	34	6e-33	47.8
CG-GI1f_004_L14	OS04G10800	77.78	88.89	18	6e-33	40.0
CG-GI1f_004_L14	OS04G10800	43.24	75.68	37	6e-33	23.1
CG-GI1f_004_L14	OS04G10800	52.94	61.76	34	4e-14	39.1
CG-GI1f_004_L14	OS04G10800	44.44	55.56	36	4e-14	34.1
CG-GI1f_004_L14	OS04G10800	70.59	70.59	17	4e-14	29.5
CG-GI1f_004_P12	OS01G64850	55.05	71.56	109	2e-51	143
CG-GI1f_004_P12	OS01G64850	43.06	59.72	72	2e-51	68.4
CG-GI1f_004_P12	OS01G64850	47.52	57.43	101	3e-23	93.2
CG-GI1f_006_C13	OS04G13090	46.77	58.06	62	3e-39	76.2
CG-GI1f_006_C13	OS04G13090	48.98	71.43	49	3e-39	59.7
CG-GI1f_006_C13	OS04G13090	47.62	61.90	21	3e-39	29.0
CG-GI1f_006_C13	OS04G13090	61.11	77.78	18	3e-39	29.0
CG-GI1f_006_C13	OS04G13090	50.00	61.54	26	3e-39	29.0
CG-GI1f_006_C13	OS04G13090	46.00	48.00	50	1e-25	52.4
CG-GI1f_006_C13	OS04G13090	43.14	60.78	51	1e-25	40.5
CG-GI1f_006_C13	OS04G13090	63.64	68.18	22	1e-25	30.9
CG-GI1f_006_C13	OS04G13090	76.92	76.92	13	1e-25	27.2
CG-GI1f_006_C13	OS04G13090	70.59	76.47	17	1e-25	24.4
CG-GI1f_006_C13	OS12G17540	55.71	72.86	70	3e-53	93.6
CG-GI1f_006_C13	OS12G17540	43.75	54.69	64	3e-53	73.9
CG-GI1f_006_C13	OS12G17540	57.50	67.50	40	3e-53	57.0
CG-GI1f_006_C13	OS12G17540	70.59	82.35	17	3e-53	29.0
CG-GI1f_006_C13	OS12G17540	51.43	58.57	70	1e-32	63.8
CG-GI1f_006_C13	OS12G17540	38.33	43.33	60	1e-32	52.8
CG-GI1f_006_C13	OS12G17540	52.50	65.00	40	1e-32	37.7
CG-GI1f_006_C13	OS12G17540	64.71	76.47	17	1e-32	29.0
CG-GI1f_006_C13	OS04G12660	43.55	56.45	62	1e-34	71.2
CG-GI1f_006_C13	OS04G12660	48.98	75.51	49	1e-34	62.5
CG-GI1f_006_C13	OS04G12660	73.33	86.67	15	1e-34	28.1
CG-GI1f_006_C13	OS04G12660	55.56	72.22	18	1e-34	27.6
CG-GI1f_006_C13	OS04G12660	40.00	44.00	50	5e-22	43.7
CG-GI1f_006_C13	OS04G12660	46.67	57.78	45	5e-22	38.2
CG-GI1f_006_C13	OS04G12660	68.18	72.73	22	5e-22	34.5
CG-GI1f_006_C13	OS04G12660	68.75	81.25	16	5e-22	29.0
CG-GI1f_006_F06	OS04G10800	60.00	77.50	40	2e-27	64.8
CG-GI1f_006_F06	OS04G10800	57.89	78.95	38	2e-27	59.3
CG-GI1f_006_F06	OS04G10800	50.00	60.53	38	2e-13	40.9
CG-GI1f_006_F06	OS04G10800	45.71	54.29	35	2e-13	35.9
CG-GI1f_006_I20	OS08G43440	42.86	66.67	42	2e-20	55.1
CG-GI1f_006_I20	OS08G43440	46.15	56.41	39	2e-20	46.4
CG-GI1f_006_I20	OS01G50490	35.14	62.16	37	8e-16	44.6
CG-GI1f_006_I20	OS01G50490	36.84	55.26	38	8e-16	41.4
CG-GI1f_006_I20	OS06G41070	34.04	59.57	47	2e-16	47.8
CG-GI1f_006_I20	OS06G41070	38.89	61.11	36	2e-16	40.0
CG-GI1f_006_K04	OS04G13090	72.13	85.25	61	5e-55	119
CG-GI1f_006_K04	OS04G13090	59.52	71.43	42	5e-55	61.1
CG-GI1f_006_K04	OS04G13090	51.72	72.41	29	5e-55	39.6
CG-GI1f_006_K04	OS04G13090	72.22	88.89	18	5e-55	34.1
CG-GI1f_006_K04	OS04G13090	60.32	74.60	63	8e-19	65.7
CG-GI1f_006_K04	OS04G13090	32.56	55.81	43	8e-19	33.1
CG-GI1f_006_K04	OS04G13090	42.86	58.93	56	3e-16	62.9
CG-GI1f_006_K04	OS04G13090	42.86	60.00	35	3e-16	27.2
CG-GI1f_006_K04	OS04G13090	46.00	62.00	50	2e-13	48.7
CG-GI1f_006_K04	OS04G13090	34.69	55.10	49	2e-13	32.2
CG-GI1f_006_K04	OS04G13090	48.65	62.16	37	1e-11	45.5
CG-GI1f_006_K04	OS04G13090	30.77	42.31	52	1e-11	25.8
CG-GI1f_006_K04	OS12G17540	70.49	83.61	61	1e-61	114
CG-GI1f_006_K04	OS12G17540	56.76	67.57	74	1e-61	98.7
CG-GI1f_006_K04	OS12G17540	50.00	66.67	30	1e-61	39.6
CG-GI1f_006_K04	OS12G17540	81.82	90.91	11	1e-61	24.4
CG-GI1f_006_K04	OS12G17540	58.73	69.84	63	7e-25	59.7
CG-GI1f_006_K04	OS12G17540	30.77	52.31	65	7e-25	36.8
CG-GI1f_006_K04	OS12G17540	48.28	48.28	29	7e-25	31.3
CG-GI1f_006_K04	OS12G17540	75.00	83.33	12	7e-25	23.1
CG-GI1f_006_K04	OS12G17540	40.00	55.56	45	3e-15	42.3
CG-GI1f_006_K04	OS12G17540	32.00	53.33	75	3e-15	41.8
CG-GI1f_006_K04	OS04G12660	58.14	74.42	43	6e-29	64.3
CG-GI1f_006_K04	OS04G12660	73.33	86.67	15	6e-29	35.4
CG-GI1f_006_K04	OS04G12660	50.00	73.08	26	6e-29	35.4
CG-GI1f_006_K04	OS04G12660	66.67	94.44	18	6e-29	34.5
CG-GI1f_006_K13	OS03G63930	56.60	81.13	53	2e-18	73.9
CG-GI1f_006_K13	OS09G36860	58.49	83.02	53	5e-20	79.0
CG-GI1f_006_K19	OS01G57390	52.38	90.48	21	2e-13	44.1
CG-GI1f_006_K19	OS01G57390	47.37	73.68	19	2e-13	30.9
CG-GI1f_006_K19	OS01G57400	46.43	64.29	56	3e-18	72.5
CG-GI1f_006_M09	OS04G10800	72.41	86.21	58	6e-41	111
CG-GI1f_006_M09	OS04G10800	57.89	78.95	38	6e-41	59.3
CG-GI1f_006_M09	OS04G10800	60.38	64.15	53	6e-23	69.3
CG-GI1f_006_M09	OS04G10800	50.00	60.53	38	6e-23	40.9
CG-GI1f_006_M09	OS04G10800	36.84	54.39	57	5e-14	46.9
CG-GI1f_006_M09	OS04G10800	37.93	68.97	29	5e-14	33.1
CG-GI1f_006_M14	OS07G19040	79.10	85.07	67	3e-69	142
CG-GI1f_006_M14	OS07G19040	72.73	84.85	66	3e-69	122
CG-GI1f_006_M14	OS07G19040	72.06	77.94	68	5e-49	112
CG-GI1f_006_M14	OS07G19040	60.00	70.77	65	5e-49	84.0
CG-GI1f_006_M14	OS07G19040	33.77	50.65	77	2e-15	50.6
CG-GI1f_006_M14	OS07G19040	30.95	59.52	42	2e-15	33.1
CG-GI1f_006_N15	OS01G64850	56.60	66.04	53	2e-44	75.3
CG-GI1f_006_N15	OS01G64850	58.82	79.41	34	2e-44	58.8
CG-GI1f_006_N15	OS01G64850	50.00	66.67	30	2e-44	36.8
CG-GI1f_006_N15	OS01G64850	31.58	63.16	38	2e-44	36.3
CG-GI1f_006_N15	OS01G64850	75.00	91.67	12	2e-44	29.0
CG-GI1f_006_N15	OS01G64850	50.00	57.14	56	6e-20	54.2
CG-GI1f_006_N15	OS01G64850	51.52	60.61	33	6e-20	32.2
CG-GI1f_006_N15	OS01G64850	50.00	56.67	30	6e-20	31.8
CG-N02f_003_H04	OS04G04750	37.14	58.57	70	2e-26	65.2
CG-N02f_003_H04	OS04G04750	59.26	81.48	27	2e-26	45.5
CG-N02f_003_H04	OS04G04750	68.75	81.25	16	2e-26	28.6
CG-N02f_006_H07	OS09G28840	49.18	63.93	61	3e-28	73.0
CG-N02f_006_H07	OS09G28840	44.74	65.79	38	3e-28	50.1
CG-N02f_006_H07	OS09G28840	35.14	54.05	37	3e-28	29.9
CG-N02f_006_H07	OS09G28840	60.61	81.82	33	7e-12	55.1
CG-N02f_006_H07	OS11G10750	35.96	54.39	114	3e-47	91.8
CG-N02f_006_H07	OS11G10750	44.68	65.96	47	3e-47	64.3
CG-N02f_006_H07	OS11G10750	53.85	74.36	39	3e-47	54.7
CG-N02f_006_H07	OS11G10750	42.55	46.81	47	2e-13	40.9
CG-N02f_006_H07	OS11G10750	34.78	42.03	69	2e-13	27.6
CG-N02f_006_H07	OS11G10750	39.47	52.63	38	2e-13	26.3
CG-N02f_006_H07	OS02G42310	50.98	70.59	51	1e-23	67.5
CG-N02f_006_H07	OS02G42310	34.09	59.09	44	1e-23	45.1
CG-N02f_006_H07	OS10G01134	57.45	68.09	47	2e-35	71.6
CG-N02f_006_H07	OS10G01134	46.51	58.14	43	2e-35	49.6
CG-N02f_006_H07	OS10G01134	43.18	52.27	44	2e-35	48.7
CG-N02f_006_H07	OS10G39560	56.25	70.83	48	8e-46	68.4
CG-N02f_006_H07	OS10G39560	54.55	68.18	44	8e-46	64.8
CG-N02f_006_H07	OS10G39560	56.76	78.38	37	8e-46	58.8
CG-N02f_006_H07	OS10G39560	34.09	45.45	44	8e-46	31.3
CG-N02f_006_H07	OS10G39560	44.44	66.67	27	2e-13	33.6
CG-N02f_006_H07	OS10G39560	47.92	54.17	48	2e-13	30.9
CG-N02f_006_H07	OS10G39560	58.82	70.59	17	2e-13	30.4
CG-N02f_007_J15	OS04G50700	29.03	56.99	93	3e-17	70.7
CG-N02f_009_D05	OS10G18510	48.61	63.89	72	4e-45	99.6
CG-N02f_009_D05	OS10G18510	40.00	58.67	75	4e-45	81.7
CG-N02f_009_D05	OS10G18510	50.00	60.00	20	4e-45	22.1
CG-N02f_009_D05	OS10G18510	47.27	50.91	55	8e-19	51.9
CG-N02f_009_D05	OS10G18510	41.38	48.28	58	8e-19	44.6
CG-N02f_009_D05	OS10G18530	51.39	63.89	72	3e-46	101
CG-N02f_009_D05	OS10G18530	41.33	58.67	75	3e-46	82.6
CG-N02f_009_D05	OS10G18530	50.00	60.00	20	3e-46	22.1
CG-N02f_009_D05	OS10G18530	49.09	54.55	55	4e-22	59.7
CG-N02f_009_D05	OS10G18530	43.10	51.72	58	4e-22	46.9
CG-N02f_009_D05	OS01G45110	45.31	62.50	64	2e-26	76.7
CG-N02f_009_D05	OS01G45110	33.33	57.89	57	2e-26	46.0
CG-N02f_009_I10	OS02G41954	42.31	51.92	52	1e-12	56.5
CG-N02f_010_H13	OS07G34510	56.76	70.27	37	4e-11	52.8
CG-N02f_011_P19	OS02G42790	68.00	86.00	50	1e-27	82.2
CG-N02f_011_P19	OS02G42790	62.50	81.25	16	1e-27	31.8
CG-N02f_011_P19	OS02G42790	24.39	53.66	41	1e-27	29.0
CG-N02f_011_P19	OS02G42790	66.67	68.75	48	5e-17	70.7
CG-N02f_011_P19	OS02G42790	37.14	51.43	70	1e-13	59.7
CG-N02f_011_P19	OS10G40030	36.78	55.17	87	1e-12	56.1
CG-N02f_013_P06	OS09G23640	66.67	79.89	174	6e-64	228
CG-N02f_013_P06	OS09G23640	58.77	68.42	114	3e-39	136
CG-N02f_013_P06	OS09G23640	41.46	53.66	41	3e-39	29.9
CG-N02f_013_P06	OS09G23640	43.48	55.07	69	5e-18	66.6
CG-N02f_013_P06	OS09G23640	38.46	57.69	26	5e-18	28.1
CG-N02f_013_P06	OS09G23640	37.65	60.00	85	9e-15	65.2
CG-N02f_016_D06	OS01G50590	76.92	88.46	26	1e-11	52.8
CG-N02f_019_L21	OS05G30890	37.78	57.78	45	3e-15	40.5
CG-N02f_019_L21	OS05G30890	34.38	71.88	32	3e-15	35.4
CG-N02f_019_L21	OS05G30890	40.00	56.67	30	3e-15	31.3
CG-N02f_020_L03	OS08G43440	36.36	55.84	77	2e-14	63.4
CG-N02f_020_L03	OS01G50490	35.53	51.32	76	1e-20	62.9
CG-N02f_020_L03	OS01G50490	27.12	54.24	59	1e-20	39.6
CG-N02f_020_L03	OS06G41070	29.31	51.72	58	2e-12	38.6
CG-N02f_020_L03	OS06G41070	28.30	52.83	53	2e-12	35.9
CG-N02f_024_E09	OS01G57390	61.90	90.48	21	8e-14	46.0
CG-N02f_024_E09	OS01G57390	52.63	68.42	19	8e-14	30.4
CG-N02f_024_E09	OS01G57400	47.06	66.67	51	7e-18	71.6
CG-N02f_028_D11	OS04G39900	65.00	75.00	40	3e-17	71.2
CG-N02f_029_I17	OS02G52670	53.12	75.00	32	9e-11	48.7
CG-N02f_029_I17	OS05G41780	60.00	80.00	30	9e-11	48.7
CG-N02f_029_I17	OS08G36920	63.64	78.79	33	1e-13	58.8
CG-N02f_029_I17	OS08G36920	43.08	50.77	65	2e-11	51.0
CG-N02f_032_E13	OS04G39180	66.18	79.41	68	2e-27	106
CG-N02f_032_E13	OS04G39180	64.91	71.93	57	3e-20	82.2
CG-N02f_032_E13	OS04G39180	37.50	58.93	56	7e-12	54.2
CG-N02f_032_E13	OS04G39180	38.24	55.88	68	5e-11	51.5
CG-N02f_033_B01	OS01G65940	39.74	57.69	78	4e-16	67.0
CG-N02f_033_B01	OS08G24630	42.86	61.90	42	5e-11	43.2
CG-N02f_033_B01	OS08G24630	50.00	59.09	22	5e-11	24.4
CG-N02f_033_B01	OS01G36550	40.35	61.40	57	7e-13	56.5
CG-N02f_033_B01	OS01G21970	38.18	65.45	55	2e-13	57.4
CG-N02f_033_B01	OS12G41270	36.59	68.29	41	7e-11	41.8
CG-N02f_033_B01	OS12G41270	45.83	70.83	24	7e-11	26.7
CG-N02f_035_F01	OS10G18510	53.85	71.15	52	2e-19	75.3
CG-N02f_035_F01	OS10G18510	28.89	46.67	45	2e-19	26.7
CG-N02f_036_D06	OS01G65490	52.41	71.08	166	1e-77	228
CG-N02f_036_D06	OS01G65490	60.61	69.70	33	1e-77	51.9
CG-N02f_036_D06	OS01G65490	55.56	72.22	18	1e-77	31.8
CG-N02f_036_D06	OS01G65490	51.69	57.30	89	6e-26	82.6
CG-N02f_036_D06	OS01G65490	46.15	58.97	39	6e-26	40.9
CG-N02f_036_D06	OS01G65490	26.75	47.13	157	7e-15	64.3
CG-N02f_036_G20	OS01G12930	32.31	56.92	65	4e-13	53.3
CG-N02f_036_G20	OS01G12930	35.71	64.29	28	4e-13	30.4
CG-R01f_011_E02	OS03G40080	32.95	60.23	88	2e-15	66.6
CG-R01f_011_E02	OS11G04570	43.64	61.82	55	3e-19	57.9
CG-R01f_011_E02	OS11G04570	37.21	55.81	43	3e-19	40.5
CG-R01f_011_E02	OS11G04570	44.23	59.62	52	2e-14	54.2
CG-R01f_011_E02	OS11G04570	36.36	54.55	33	2e-14	28.1
CG-R01f_012_C02	OS05G22300	36.49	50.00	74	2e-20	62.5
CG-R01f_012_C02	OS05G22300	45.45	57.58	33	2e-20	38.6
CG-R01f_012_C02	OS05G22300	48.48	63.64	33	7e-11	37.7
CG-R01f_012_C02	OS05G22300	36.59	46.34	41	7e-11	30.9
CG-R02f_003_L23	OS09G28840	62.92	79.78	89	1e-61	149
CG-R02f_003_L23	OS09G28840	56.36	70.91	55	1e-61	77.6
CG-R02f_003_L23	OS09G28840	48.00	64.00	25	1e-61	31.3
CG-R02f_003_L23	OS09G28840	60.00	80.00	15	1e-61	27.2
CG-R02f_003_L23	OS09G28840	60.92	67.82	87	6e-35	102
CG-R02f_003_L23	OS09G28840	46.43	53.57	56	6e-35	48.7
CG-R02f_003_L23	OS11G10750	65.38	78.21	78	6e-65	136
CG-R02f_003_L23	OS11G10750	43.86	57.89	57	6e-65	64.8
CG-R02f_003_L23	OS11G10750	62.50	81.25	32	6e-65	53.3
CG-R02f_003_L23	OS11G10750	38.24	55.88	34	6e-65	34.1
CG-R02f_003_L23	OS11G10750	57.14	61.04	77	2e-38	99.1
CG-R02f_003_L23	OS11G10750	54.76	66.67	42	2e-38	51.0
CG-R02f_003_L23	OS11G10750	46.43	71.43	28	2e-38	30.4
CG-R02f_003_L23	OS02G42310	54.55	72.73	44	2e-18	70.7
CG-R02f_003_L23	OS02G42310	30.00	46.67	30	2e-18	24.4
CG-R02f_003_L23	OS10G01134	46.67	70.00	30	4e-15	43.2
CG-R02f_003_L23	OS10G01134	35.56	53.33	45	4e-15	40.5
CG-R02f_003_L23	OS10G39560	55.42	72.29	83	7e-58	117
CG-R02f_003_L23	OS10G39560	62.50	75.00	64	7e-58	104
CG-R02f_003_L23	OS10G39560	61.54	84.62	13	7e-58	24.4
CG-R02f_003_L23	OS10G39560	50.91	61.82	55	1e-25	64.8
CG-R02f_003_L23	OS10G39560	53.33	57.78	45	1e-25	42.8
CG-R02f_003_L23	OS10G39560	52.17	65.22	23	1e-25	29.9
CG-R02f_004_N15	OS05G30890	33.33	47.37	57	1e-15	45.4
CG-R02f_004_N15	OS05G30890	37.78	57.78	45	1e-15	40.4
CG-R02f_012_K17	OS05G22300	65.43	79.01	81	6e-60	125
CG-R02f_012_K17	OS05G22300	57.14	73.81	42	6e-60	64.8
CG-R02f_012_K17	OS05G22300	48.89	77.78	45	6e-60	62.9
CG-R02f_012_K17	OS05G22300	44.94	61.80	89	2e-22	73.5
CG-R02f_012_K17	OS05G22300	46.15	53.85	39	2e-22	39.1
CG-R02f_012_K17	OS05G22300	60.00	65.00	40	5e-11	51.9
CG-R02f_013_N12	OS04G33240	58.82	78.43	51	6e-45	73.5
CG-R02f_013_N12	OS04G33240	53.49	72.09	43	6e-45	58.8
CG-R02f_013_N12	OS04G33240	31.48	53.70	54	6e-45	44.1
CG-R02f_013_N12	OS04G33240	50.00	59.52	42	6e-45	43.2
CG-R02f_013_N12	OS04G33240	56.00	66.00	50	8e-19	59.3
CG-R02f_013_N12	OS04G33240	34.55	40.00	55	8e-19	31.8
CG-R02f_013_N12	OS04G33240	58.82	64.71	17	8e-19	25.8
CG-R02f_013_N12	OS04G10000	38.04	54.35	92	2e-46	80.3
CG-R02f_013_N12	OS04G10000	57.69	73.08	52	2e-46	70.3
CG-R02f_013_N12	OS04G10000	51.22	70.73	41	2e-46	56.5
CG-R02f_013_N12	OS04G10000	56.86	64.71	51	1e-22	62.0
CG-R02f_013_N12	OS04G10000	28.26	41.30	92	1e-22	39.1
CG-R02f_013_N12	OS04G10000	33.33	52.38	42	1e-22	24.9
CG-R02f_014_H16	OS02G47350	42.22	55.56	45	7e-13	40.7
CG-R02f_014_H16	OS02G47350	35.71	53.57	56	7e-13	38.4
CG-R02f_015_G07	OS04G33240	58.06	77.42	62	4e-22	86.8
CG-R02f_015_G07	OS04G10000	58.06	74.19	62	6e-22	86.3
CG-R02f_015_G07	OS04G10000	56.52	58.70	46	7e-11	49.6
CG-R02f_015_I16	OS10G18510	48.39	74.19	62	3e-32	95.0
CG-R02f_015_I16	OS10G18510	50.00	60.53	38	3e-32	46.9
CG-R02f_015_I16	OS10G18530	49.15	76.27	59	2e-32	94.1
CG-R02f_015_I16	OS10G18530	40.82	57.14	49	2e-32	47.3
CG-R02f_015_I16	OS10G18530	46.67	46.67	45	4e-11	39.1
CG-R02f_015_I16	OS10G18530	42.86	54.29	35	4e-11	29.9
CG-R02f_015_I16	OS01G45110	71.01	92.75	69	4e-45	141
CG-R02f_015_I16	OS01G45110	44.44	63.89	36	4e-45	41.4
CG-R02f_015_I16	OS01G45110	45.45	77.27	22	4e-45	25.8
CG-R02f_015_I16	OS01G45110	60.32	61.90	63	3e-20	82.2
CG-R02f_024_F04	OS09G28840	59.09	76.36	110	3e-48	172
CG-R02f_024_F04	OS09G28840	45.83	54.17	24	3e-48	27.6
CG-R02f_024_F04	OS09G28840	48.18	55.45	110	1e-23	94.1
CG-R02f_024_F04	OS09G28840	43.42	61.84	76	1e-19	81.3
CG-R02f_024_F04	OS11G10750	60.42	75.00	96	2e-52	144
CG-R02f_024_F04	OS11G10750	41.18	66.67	51	2e-52	66.1
CG-R02f_024_F04	OS11G10750	47.37	58.95	95	8e-26	89.5
CG-R02f_024_F04	OS11G10750	75.00	87.50	16	8e-26	30.9
CG-R02f_024_F04	OS11G10750	35.48	58.06	93	1e-15	67.5
CG-R02f_024_F04	OS02G42310	52.75	71.43	91	2e-34	129
CG-R02f_024_F04	OS02G42310	43.33	53.33	90	3e-14	62.0
CG-R02f_024_F04	OS10G01134	35.56	60.00	45	2e-17	41.4
CG-R02f_024_F04	OS10G01134	44.44	77.78	27	2e-17	38.2
CG-R02f_024_F04	OS10G01134	34.21	50.00	38	2e-17	29.0
CG-R02f_024_F04	OS10G39560	50.50	65.35	202	1e-75	258
CG-R02f_024_F04	OS10G39560	78.57	92.86	14	1e-75	29.5
CG-R02f_024_F04	OS10G39560	45.95	56.76	185	2e-41	152
CG-R02f_024_F04	OS10G39560	41.98	66.67	81	2e-23	79.9
CG-R02f_024_F04	OS10G39560	29.87	46.75	77	2e-23	32.2
CG-R02f_024_F04	OS10G39560	41.98	50.62	81	6e-14	55.6
CG-R02f_024_F04	OS10G39560	31.25	53.12	32	6e-14	24.4
CG-R02f_025_K08	OS04G04750	37.76	53.06	98	4e-19	78.5
CG-R02f_030_A01	OS08G43440	35.71	57.14	70	2e-15	54.7
CG-R02f_030_A01	OS08G43440	23.40	46.81	47	2e-15	30.4
CG-R02f_030_A01	OS01G50490	38.67	62.67	75	1e-11	53.8
CG-R02f_030_A01	OS06G41070	40.48	58.73	126	5e-33	124
CG-R02f_030_A01	OS06G43510	43.18	68.18	88	1e-25	99.6
CG-R02f_031_P21	OS08G43440	38.36	69.86	73	6e-19	78.0
CG-R02f_031_P21	OS01G50490	47.00	71.00	100	3e-24	95.5
CG-R02f_031_P21	OS01G50490	52.50	65.00	40	3e-12	46.9
CG-R02f_031_P21	OS01G50490	58.82	70.59	17	3e-12	27.2
CG-R02f_031_P21	OS06G41070	35.58	60.58	104	1e-22	90.4
CG-R02f_034_F01	OS08G43440	34.92	61.90	63	4e-27	57.0
CG-R02f_034_F01	OS08G43440	26.32	51.58	95	4e-27	56.1
CG-R02f_034_F01	OS08G43440	64.29	92.86	14	4e-27	29.5
CG-R02f_034_F01	OS01G50490	33.33	63.49	63	5e-25	54.2
CG-R02f_034_F01	OS01G50490	25.68	51.35	74	5e-25	49.6
CG-R02f_034_F01	OS01G50490	52.38	71.43	21	5e-25	31.3
CG-R02f_034_F01	OS06G41070	38.98	64.41	118	6e-36	122
CG-R02f_034_F01	OS06G41070	41.18	52.94	34	6e-36	32.7
CG-R02f_034_F01	OS06G43510	53.47	70.30	101	3e-47	128
CG-R02f_034_F01	OS06G43510	48.39	67.74	31	3e-47	44.1
CG-R02f_034_F01	OS06G43510	25.42	52.54	59	3e-47	36.8
CG-R02f_034_F01	OS06G43510	35.59	52.54	59	6e-16	36.8
CG-R02f_034_F01	OS06G43510	66.67	72.22	18	6e-16	33.6
CG-R02f_034_F01	OS06G43510	48.48	57.58	33	6e-16	32.7
CG-R02f_036_N08	OS08G43440	40.00	62.86	70	3e-27	71.2
CG-R02f_036_N08	OS08G43440	47.06	66.67	51	3e-27	54.2
CG-R02f_036_N08	OS08G43440	43.75	62.50	48	2e-13	59.7
CG-R02f_036_N08	OS01G50490	46.15	75.00	52	1e-25	63.8
CG-R02f_036_N08	OS01G50490	40.38	53.85	52	1e-25	55.6
CG-R02f_036_N08	OS01G50490	35.38	58.46	65	8e-13	57.9
CG-R02f_036_N08	OS05G30890	28.41	54.55	88	2e-21	61.6
CG-R02f_036_N08	OS05G30890	43.75	56.25	48	2e-21	43.7
CG-R02f_036_N08	OS01G50590	36.76	60.29	68	2e-19	60.6
CG-R02f_036_N08	OS01G50590	38.24	64.71	34	2e-19	38.2
CG-R02f_036_N08	OS10G23130	34.43	57.38	61	1e-12	46.4
CG-R02f_036_N08	OS10G23130	36.36	48.48	33	1e-12	27.2
CG-R02f_036_N08	OS06G41070	48.54	66.02	103	8e-46	128
CG-R02f_036_N08	OS06G41070	45.65	63.04	46	8e-46	59.3
CG-R02f_036_N08	OS06G41070	36.07	45.90	61	3e-12	39.6
CG-R02f_036_N08	OS06G41070	42.11	50.00	38	3e-12	35.0
CG-R02f_036_N08	OS06G02019	27.08	46.88	96	1e-14	48.7
CG-R02f_036_N08	OS06G02019	36.84	50.00	38	1e-14	34.1
CG-R02f_036_O05	OS11G26140	53.33	68.89	45	4e-26	54.7
CG-R02f_036_O05	OS11G26140	36.07	62.30	61	4e-26	53.3
CG-R02f_036_O05	OS11G26140	57.89	73.68	19	4e-26	30.4
CG-R02f_036_O05	OS08G24630	39.68	63.49	63	4e-21	62.9
CG-R02f_036_O05	OS08G24630	45.45	77.27	22	4e-21	27.6
CG-R02f_036_O05	OS08G24630	57.14	85.71	14	4e-21	23.5
CG-R02f_036_O05	OS08G24630	53.33	66.67	15	4e-21	23.5
CG-R02f_036_O05	OS01G36550	50.82	65.57	61	1e-29	72.5
CG-R02f_036_O05	OS01G36550	48.89	68.89	45	1e-29	54.2
CG-R02f_036_O05	OS01G36550	53.33	86.67	15	1e-29	24.4
CG-R02f_036_O05	OS10G17950	45.90	73.77	61	3e-28	76.7
CG-R02f_036_O05	OS10G17950	41.30	65.22	46	3e-28	46.9
CG-R02f_036_O05	OS10G17950	57.14	85.71	14	3e-28	23.1
CG-R02f_036_O05	OS09G16540	37.70	60.66	61	3e-23	57.9
CG-R02f_036_O05	OS09G16540	37.74	64.15	53	3e-23	54.2
CG-R02f_036_O05	OS01G21970	46.55	70.69	58	2e-36	67.5
CG-R02f_036_O05	OS01G21970	63.04	71.74	46	2e-36	66.1
CG-R02f_036_O05	OS01G21970	34.78	54.35	46	2e-36	40.0
CG-R02f_036_O05	OS01G21970	53.49	65.12	43	5e-13	41.8
CG-R02f_036_O05	OS01G21970	40.00	55.56	45	5e-13	34.5
CG-R02f_036_O05	OS09G39620	36.51	54.76	126	2e-38	107
CG-R02f_036_O05	OS09G39620	28.99	46.38	69	2e-38	44.1
CG-R02f_036_O05	OS09G39620	61.11	72.22	18	2e-38	29.5
CG-R02f_036_O05	OS04G39180	44.26	65.57	61	5e-26	62.9
CG-R02f_036_O05	OS04G39180	47.92	70.83	48	5e-26	57.9
CG-R02f_036_O05	OS12G41270	50.98	66.67	51	4e-26	68.4
CG-R02f_036_O05	OS12G41270	45.45	63.64	44	4e-26	47.8
CG-R02f_036_O05	OS12G41270	50.00	75.00	16	4e-26	23.5
CG-R02f_044_B23	OS05G22300	50.00	71.43	28	2e-29	40.9
CG-R02f_044_B23	OS05G22300	41.18	58.82	34	2e-29	39.1
CG-R02f_044_B23	OS05G22300	56.52	82.61	23	2e-29	37.7
CG-R02f_044_B23	OS05G22300	65.00	90.00	20	2e-29	36.8
CG-R02f_044_B23	OS05G22300	45.45	54.55	33	2e-29	35.0
CG-R02f_044_P04	OS10G18510	59.09	77.27	44	4e-40	74.8
CG-R02f_044_P04	OS10G18510	28.12	45.83	96	4e-40	58.3
CG-R02f_044_P04	OS10G18510	38.46	58.97	39	4e-40	38.6
CG-R02f_044_P04	OS10G18510	32.08	54.72	53	4e-40	32.2
CG-R02f_045_J11	OS07G39270	68.97	86.21	58	6e-44	105
CG-R02f_045_J11	OS07G39270	72.50	85.00	40	6e-44	75.8
CG-R02f_045_J11	OS07G39270	60.00	65.00	40	4e-21	53.8
CG-R02f_045_J11	OS07G39270	64.71	67.65	34	4e-21	50.1
CG-R02f_046_L20	OS08G43440	55.80	77.54	138	8e-50	162
CG-R02f_046_L20	OS08G43440	46.88	62.50	32	8e-50	38.4
CG-R02f_046_L20	OS08G43440	44.20	53.62	138	6e-29	98.7
CG-R02f_046_L20	OS08G43440	51.85	59.26	27	6e-29	31.8
CG-R02f_046_L20	OS08G43440	31.54	45.38	130	6e-18	68.9
CG-R02f_046_L20	OS08G43440	50.00	55.56	18	6e-18	24.4
CG-R02f_046_L20	OS01G50490	56.62	75.00	136	3e-48	161
CG-R02f_046_L20	OS01G50490	41.94	54.84	31	3e-48	33.4
CG-R02f_046_L20	OS01G50490	44.27	52.67	131	2e-25	99.1
CG-R02f_046_L20	OS06G41070	52.63	73.68	76	8e-37	95.7
CG-R02f_046_L20	OS06G41070	46.51	60.47	43	8e-37	51.1
CG-R02f_046_L20	OS06G41070	42.31	50.00	26	8e-37	27.9
CG-R02f_046_L20	OS06G41070	46.74	56.52	92	5e-22	80.3
CG-R02f_046_L20	OS06G41070	42.11	44.74	38	5e-22	26.7
CG-R02f_047_E06	OS01G18400	60.00	80.00	50	1e-20	81.7
CG-R02f_047_E06	OS02G39330	46.15	64.10	39	7e-11	49.2
CG-J02f_006_B11	OS01G50590	62.96	79.63	108	2e-44	161
CG-J02f_006_B11	OS01G50590	54.17	67.71	96	1e-25	99.6
CGCL373Contig1	OS02G44850	43.40	64.15	53	1e-24	52.8
CGCL373Contig1	OS02G44850	44.83	68.97	29	1e-24	35.4
CGCL373Contig1	OS02G44850	31.11	60.00	45	1e-24	34.5
CGCL373Contig1	OS02G44850	60.00	66.67	15	1e-24	27.6
CGCL373Contig1	OS03G38350	39.68	55.56	63	5e-23	63.8
CGCL373Contig1	OS03G38350	26.47	48.53	68	5e-23	45.5
CGCL373Contig1	OS03G38350	39.68	55.56	63	5e-23	63.8
CGCL373Contig1	OS03G38350	26.47	48.53	68	5e-23	45.5
CGCL489Contig1	OS01G64850	52.05	71.23	73	9e-58	90.4
CGCL489Contig1	OS01G64850	64.15	81.13	53	9e-58	84.5
CGCL489Contig1	OS01G64850	42.86	58.93	56	9e-58	62.9
CGCL489Contig1	OS01G64850	42.31	65.38	26	9e-58	27.6
CGCL489Contig1	OS01G64850	42.47	52.05	73	1e-25	56.5
CGCL489Contig1	OS01G64850	62.50	70.00	40	1e-25	53.8
CGCL489Contig1	OS01G64850	50.00	56.25	32	1e-25	28.6
CGCL504Contig1	OS01G64850	42.00	64.00	50	6e-11	51.9
CGCL1255Contig1	OS04G13090	58.93	75.89	112	3e-72	177
CGCL1255Contig1	OS04G13090	52.17	71.74	46	3e-72	59.3
CGCL1255Contig1	OS04G13090	66.67	80.56	36	3e-72	57.4
CGCL1255Contig1	OS04G13090	42.45	56.60	106	5e-40	87.7
CGCL1255Contig1	OS04G13090	62.86	65.71	35	5e-40	46.4
CGCL1255Contig1	OS04G13090	44.00	62.00	50	5e-40	41.4
CGCL1255Contig1	OS04G13090	68.42	68.42	19	5e-40	27.6
CGCL1255Contig1	OS04G13090	56.41	66.67	39	8e-18	54.2
CGCL1255Contig1	OS04G13090	51.52	66.67	33	8e-18	38.6
CGCL1255Contig1	OS04G13090	49.25	62.69	67	1e-17	73.5
CGCL1255Contig1	OS12G17540	60.00	73.10	145	2e-84	220
CGCL1255Contig1	OS12G17540	55.41	70.27	74	2e-84	96.4
CGCL1255Contig1	OS12G17540	60.38	62.26	53	1e-43	70.3
CGCL1255Contig1	OS12G17540	51.35	59.46	74	1e-43	67.5
CGCL1255Contig1	OS12G17540	50.00	59.09	66	1e-43	60.2
CGCL1255Contig1	OS12G17540	32.99	52.58	97	3e-13	59.3
CGCL1255Contig1	OS12G17540	41.30	58.70	46	6e-12	37.3
CGCL1255Contig1	OS12G17540	30.43	44.93	69	6e-12	28.1
CGCL1255Contig1	OS12G17540	31.11	44.44	45	6e-12	24.0
CGCL1255Contig1	OS04G12660	48.98	73.47	49	4e-41	61.6
CGCL1255Contig1	OS04G12660	63.89	77.78	36	4e-41	55.6
CGCL1255Contig1	OS04G12660	54.55	78.79	33	4e-41	50.1
CGCL1255Contig1	OS04G12660	52.94	70.59	17	4e-41	29.5
CGCL1255Contig1	OS04G12660	52.63	63.16	19	4e-41	27.2
CGCL1255Contig1	OS04G12660	62.86	68.57	35	2e-15	47.3
CGCL1255Contig1	OS04G12660	86.67	86.67	15	2e-15	31.3
CGCL1255Contig1	OS04G12660	68.75	81.25	16	2e-15	27.6
CGCL1255Contig1	OS04G12660	48.48	69.70	33	1e-12	39.1
CGCL1255Contig1	OS04G12660	46.67	60.00	30	1e-12	34.5
CGCL1255Contig1	OS04G12660	43.33	46.67	30	1e-12	23.1
CGCL1362Contig1	OS08G43440	43.18	65.91	44	5e-11	51.0
CGCL1362Contig1	OS06G41070	72.73	79.55	44	4e-31	84.9
CGCL1362Contig1	OS06G41070	58.82	67.65	34	4e-31	52.4
CGCL1362Contig1	OS06G41070	52.27	54.55	44	4e-15	51.0
CGCL1362Contig1	OS06G41070	51.72	55.17	29	4e-15	32.2
CGCL1775Contig1	OS04G13090	69.64	83.04	112	1e-89	205
CGCL1775Contig1	OS04G13090	60.78	70.59	51	1e-89	73.3
CGCL1775Contig1	OS04G13090	47.83	60.87	46	1e-89	53.6
CGCL1775Contig1	OS04G13090	65.22	82.61	23	1e-89	38.6
CGCL1775Contig1	OS04G13090	58.04	66.07	112	4e-53	139
CGCL1775Contig1	OS04G13090	38.89	55.56	54	4e-53	39.6
CGCL1775Contig1	OS04G13090	41.86	65.12	43	4e-53	36.8
CGCL1775Contig1	OS04G13090	70.00	70.00	20	4e-53	31.8
CGCL1775Contig1	OS04G13090	50.82	55.74	61	7e-14	59.7
CGCL1775Contig1	OS04G13090	29.55	45.45	44	7e-14	23.1
CGCL1775Contig1	OS04G13090	36.36	52.53	99	5e-13	58.3
CGCL1775Contig1	OS12G17540	63.51	75.00	148	2e-87	234
CGCL1775Contig1	OS12G17540	54.05	62.16	74	2e-87	92.0
CGCL1775Contig1	OS12G17540	57.55	63.31	139	5e-60	166
CGCL1775Contig1	OS12G17540	48.65	60.81	74	5e-60	68.9
CGCL1775Contig1	OS04G12660	62.50	72.92	48	2e-47	72.4
CGCL1775Contig1	OS04G12660	69.70	87.88	33	2e-47	64.1
CGCL1775Contig1	OS04G12660	43.10	56.90	58	2e-47	59.1
CGCL1775Contig1	OS04G12660	60.87	86.96	23	2e-47	39.0
CGCL1775Contig1	OS04G12660	60.38	64.15	53	7e-36	61.6
CGCL1775Contig1	OS04G12660	55.26	65.79	38	7e-36	47.3
CGCL1775Contig1	OS04G12660	93.33	93.33	15	7e-36	35.9
CGCL1775Contig1	OS04G12660	41.86	58.14	43	7e-36	34.1
CGCL1775Contig1	OS04G12660	92.86	100.00	14	7e-36	33.1
CGCL1775Contig1	OS04G12660	53.33	66.67	30	7e-12	40.4
CGCL1775Contig1	OS04G12660	32.56	53.49	43	7e-12	31.3
CGCL1775Contig1	OS04G12660	57.14	71.43	14	7e-12	22.1
CGCL1775Contig1	OS04G12660	38.78	59.18	49	4e-11	41.4
CGCL1775Contig1	OS04G12660	40.91	63.64	22	4e-11	25.4
CGCL1775Contig1	OS04G12660	37.50	50.00	40	4e-11	24.4
CGCL2623Contig1	OS01G64850	53.42	72.60	73	6e-48	92.3
CGCL2623Contig1	OS01G64850	51.52	68.18	66	6e-48	79.0
CGCL2623Contig1	OS01G64850	43.59	53.85	39	6e-48	42.3
CGCL2623Contig1	OS01G64850	48.65	56.76	74	2e-20	66.1
CGCL2623Contig1	OS01G64850	48.78	56.10	41	2e-20	36.8
CGCL478Contig1	OS09G28840	50.00	66.13	62	2e-39	77.6
CGCL478Contig1	OS09G28840	43.24	67.57	37	2e-39	48.3
CGCL478Contig1	OS09G28840	39.53	55.81	43	2e-39	42.3
CGCL478Contig1	OS09G28840	40.54	59.46	37	2e-39	35.0
CGCL478Contig1	OS09G28840	28.21	41.03	39	2e-39	29.9
CGCL478Contig1	OS09G28840	57.58	78.79	33	7e-15	53.3
CGCL478Contig1	OS09G28840	45.45	60.61	33	7e-15	31.3
CGCL478Contig1	OS11G10750	48.98	69.39	49	3e-50	66.1
CGCL478Contig1	OS11G10750	41.67	66.67	48	3e-50	63.4
CGCL478Contig1	OS11G10750	38.98	54.24	59	3e-50	54.2
CGCL478Contig1	OS11G10750	51.28	71.79	39	3e-50	52.8
CGCL478Contig1	OS11G10750	31.25	45.83	48	3e-50	28.6
CGCL478Contig1	OS11G10750	28.00	56.00	25	3e-50	21.7
CGCL478Contig1	OS11G10750	40.82	48.98	49	6e-16	40.9
CGCL478Contig1	OS11G10750	45.24	54.76	42	6e-16	39.1
CGCL478Contig1	OS11G10750	33.33	42.03	69	6e-16	26.7
CGCL478Contig1	OS11G10750	36.84	47.37	38	6e-16	24.0
CGCL478Contig1	OS02G42310	53.33	75.56	45	7e-23	66.6
CGCL478Contig1	OS02G42310	34.09	59.09	44	7e-23	44.1
CGCL478Contig1	OS10G01134	50.00	64.00	100	4e-72	135
CGCL478Contig1	OS10G01134	58.33	72.92	48	4e-72	76.7
CGCL478Contig1	OS10G01134	46.67	60.00	45	4e-72	51.9
CGCL478Contig1	OS10G01134	36.36	49.09	55	4e-72	50.6
CGCL478Contig1	OS10G01134	40.74	55.56	27	4e-72	26.7
CGCL478Contig1	OS10G01134	44.94	48.31	89	8e-18	68.0
CGCL478Contig1	OS10G01134	54.17	62.50	24	8e-18	25.8
CGCL478Contig1	OS10G01134	44.00	56.00	25	8e-18	24.0
CGCL478Contig1	OS10G39560	56.25	72.92	48	2e-45	68.9
CGCL478Contig1	OS10G39560	48.89	64.44	45	2e-45	59.3
CGCL478Contig1	OS10G39560	54.05	75.68	37	2e-45	57.0
CGCL478Contig1	OS10G39560	48.28	65.52	29	2e-45	35.9
CGCL478Contig1	OS10G39560	34.09	45.45	44	2e-45	30.4
CGCL478Contig1	OS10G39560	76.92	92.31	13	2e-13	33.1
CGCL478Contig1	OS10G39560	40.74	66.67	27	2e-13	32.2
CGCL478Contig1	OS10G39560	47.92	54.17	48	2e-13	30.4
CGCL920Contig1	OS01G64850	53.24	69.06	139	2e-68	171
CGCL920Contig1	OS01G64850	50.68	68.49	73	2e-68	87.9
CGCL920Contig1	OS01G64850	45.00	70.00	20	2e-68	28.4
CGCL920Contig1	OS01G64850	45.45	59.09	22	2e-68	24.3
CGCL920Contig1	OS01G64850	46.02	57.52	113	6e-25	69.8
CGCL920Contig1	OS01G64850	42.47	50.68	73	6e-25	53.8
CGCL1624Contig1	OS01G57400	42.62	65.57	61	6e-19	75.3
CGCL1769Contig1	OS04G13090	70.87	84.47	103	1e-88	195
CGCL1769Contig1	OS04G13090	55.56	61.11	72	1e-88	75.4
CGCL1769Contig1	OS04G13090	61.90	73.81	42	1e-88	63.6
CGCL1769Contig1	OS04G13090	72.22	88.89	18	1e-88	33.9
CGCL1769Contig1	OS04G13090	57.14	71.43	105	2e-62	133
CGCL1769Contig1	OS04G13090	55.88	60.29	68	2e-62	80.3
CGCL1769Contig1	OS04G13090	50.00	65.00	40	2e-62	38.6
CGCL1769Contig1	OS04G13090	66.67	66.67	18	2e-62	26.7
CGCL1769Contig1	OS04G13090	40.00	57.27	110	6e-31	100
CGCL1769Contig1	OS04G13090	32.56	55.81	43	6e-31	33.1
CGCL1769Contig1	OS04G13090	32.73	40.00	55	6e-31	26.7
CGCL1769Contig1	OS04G13090	44.74	53.95	76	4e-22	64.3
CGCL1769Contig1	OS04G13090	36.73	57.14	49	4e-22	34.5
CGCL1769Contig1	OS04G13090	30.67	42.67	75	4e-22	31.3
CGCL1769Contig1	OS04G13090	36.70	51.38	109	1e-18	69.8
CGCL1769Contig1	OS04G13090	30.77	42.31	52	1e-18	25.8
CGCL1769Contig1	OS04G13090	42.86	55.36	56	7e-14	49.6
CGCL1769Contig1	OS04G13090	62.50	66.67	24	7e-14	33.1
CGCL1769Contig1	OS12G17540	66.20	78.17	142	2e-92	235
CGCL1769Contig1	OS12G17540	58.11	68.92	74	2e-92	100
CGCL1769Contig1	OS12G17540	90.91	90.91	11	2e-92	25.7
CGCL1769Contig1	OS12G17540	58.22	67.81	146	9e-67	178
CGCL1769Contig1	OS12G17540	52.70	60.81	74	9e-67	69.3
CGCL1769Contig1	OS12G17540	31.03	41.38	29	9e-67	23.1
CGCL1769Contig1	OS12G17540	75.00	83.33	12	9e-67	23.1
CGCL1769Contig1	OS12G17540	27.84	48.45	97	3e-21	56.5
CGCL1769Contig1	OS12G17540	30.77	52.31	65	3e-21	36.8
CGCL1769Contig1	OS12G17540	30.77	65.38	26	3e-21	28.6
CGCL1769Contig1	OS12G17540	36.99	50.68	73	3e-17	47.8
CGCL1769Contig1	OS12G17540	32.00	54.67	75	3e-17	43.2
CGCL1769Contig1	OS04G12660	53.73	59.70	67	6e-49	71.8
CGCL1769Contig1	OS04G12660	60.47	76.74	43	6e-49	66.8
CGCL1769Contig1	OS04G12660	66.67	87.88	33	6e-49	61.8
CGCL1769Contig1	OS04G12660	66.67	94.44	18	6e-49	34.4
CGCL1769Contig1	OS04G12660	61.54	76.92	13	6e-49	22.6
CGCL1769Contig1	OS04G12660	52.70	59.46	74	2e-37	77.1
CGCL1769Contig1	OS04G12660	52.63	63.16	38	2e-37	45.1
CGCL1769Contig1	OS04G12660	46.34	58.54	41	2e-37	34.1
CGCL1769Contig1	OS04G12660	92.31	92.31	13	2e-37	30.9
CGCL1769Contig1	OS04G12660	85.71	92.86	14	2e-37	30.4
CGCL1769Contig1	OS04G12660	41.67	48.33	60	2e-17	44.1
CGCL1769Contig1	OS04G12660	46.67	60.00	30	2e-17	38.0
CGCL1769Contig1	OS04G12660	31.58	60.53	38	2e-17	31.3
CGCL1769Contig1	OS04G12660	41.54	56.92	65	7e-15	55.1
CGCL1769Contig1	OS04G12660	41.38	58.62	29	7e-15	27.6
CGCL1769Contig1	OS04G12660	36.99	45.21	73	4e-11	51.9
CGCL2403Contig1	OS04G13090	58.97	78.21	78	2e-55	132
CGCL2403Contig1	OS04G13090	48.98	71.43	49	2e-55	59.7
CGCL2403Contig1	OS04G13090	47.62	61.90	21	2e-55	29.0
CGCL2403Contig1	OS04G13090	61.11	77.78	18	2e-55	29.0
CGCL2403Contig1	OS04G13090	50.00	61.54	26	2e-55	29.0
CGCL2403Contig1	OS04G13090	51.95	61.04	77	3e-38	97.3
CGCL2403Contig1	OS04G13090	43.14	60.78	51	3e-38	40.5
CGCL2403Contig1	OS04G13090	63.64	68.18	22	3e-38	30.9
CGCL2403Contig1	OS04G13090	76.92	76.92	13	3e-38	27.2
CGCL2403Contig1	OS04G13090	70.59	76.47	17	3e-38	24.4
CGCL2403Contig1	OS04G13090	28.17	47.89	71	8e-13	39.6
CGCL2403Contig1	OS04G13090	51.52	66.67	33	8e-13	39.1
CGCL2403Contig1	OS12G17540	55.84	74.03	77	5e-69	127
CGCL2403Contig1	OS12G17540	55.71	72.86	70	5e-69	93.6
CGCL2403Contig1	OS12G17540	57.50	67.50	40	5e-69	57.0
CGCL2403Contig1	OS12G17540	70.59	82.35	17	5e-69	29.0
CGCL2403Contig1	OS12G17540	48.05	59.74	77	9e-44	91.8
CGCL2403Contig1	OS12G17540	51.43	58.57	70	9e-44	63.8
CGCL2403Contig1	OS12G17540	52.50	65.00	40	9e-44	37.3
CGCL2403Contig1	OS12G17540	64.71	76.47	17	9e-44	29.0
CGCL2403Contig1	OS12G17540	35.90	50.00	78	6e-12	43.7
CGCL2403Contig1	OS12G17540	32.31	47.69	65	6e-12	32.2
CGCL2403Contig1	OS04G12660	57.69	76.92	78	1e-51	129
CGCL2403Contig1	OS04G12660	48.98	75.51	49	1e-51	62.5
CGCL2403Contig1	OS04G12660	73.33	86.67	15	1e-51	28.1
CGCL2403Contig1	OS04G12660	55.56	72.22	18	1e-51	27.6
CGCL2403Contig1	OS04G12660	50.65	61.04	77	3e-36	93.6
CGCL2403Contig1	OS04G12660	46.67	57.78	45	3e-36	38.2
CGCL2403Contig1	OS04G12660	68.18	72.73	22	3e-36	34.5
CGCL2403Contig1	OS04G12660	68.75	81.25	16	3e-36	29.0
CGCL2403Contig1	OS04G12660	40.91	54.55	44	4e-14	43.2
CGCL2403Contig1	OS04G12660	48.48	69.70	33	4e-14	39.6
CGCL2403Contig1	OS04G12660	44.74	55.26	76	2e-12	56.1
CGCL2504Contig1	OS04G50700	29.41	52.94	85	4e-15	63.4
CGCL3220Contig1	OS04G13090	66.13	82.26	62	6e-31	116
CGCL3220Contig1	OS04G13090	51.67	61.67	60	4e-16	67.0
CGCL3220Contig1	OS12G17540	71.19	81.36	59	4e-31	116
CGCL3220Contig1	OS12G17540	57.14	67.86	56	1e-17	72.1
CGCL3220Contig1	OS04G12660	64.52	79.03	62	6e-30	112
CGCL3220Contig1	OS04G12660	50.00	63.33	60	3e-15	64.3
CGCL3220Contig1	OS04G12660	37.29	62.71	59	6e-13	56.5
CGCL236Contig1	OS04G13090	71.30	83.33	108	3e-117	201
CGCL236Contig1	OS04G13090	64.21	74.74	95	3e-117	163
CGCL236Contig1	OS04G13090	55.32	63.83	47	3e-117	63.6
CGCL236Contig1	OS04G13090	60.87	78.26	23	3e-117	35.8
CGCL236Contig1	OS04G13090	65.31	74.49	98	2e-78	144
CGCL236Contig1	OS04G13090	61.29	65.59	93	2e-78	129
CGCL236Contig1	OS04G13090	45.00	62.50	40	2e-78	36.3
CGCL236Contig1	OS04G13090	62.50	62.50	16	2e-78	22.6
CGCL236Contig1	OS04G13090	40.00	51.25	80	4e-29	62.5
CGCL236Contig1	OS04G13090	42.11	50.00	76	4e-29	60.2
CGCL236Contig1	OS04G13090	32.69	46.15	52	4e-29	26.3
CGCL236Contig1	OS04G13090	35.45	54.55	110	9e-27	58.3
CGCL236Contig1	OS04G13090	39.47	51.32	76	9e-27	56.5
CGCL236Contig1	OS04G13090	31.82	56.82	44	9e-27	31.8
CGCL236Contig1	OS04G13090	40.82	54.08	98	8e-21	61.1
CGCL236Contig1	OS04G13090	38.89	48.61	72	8e-21	42.3
CGCL236Contig1	OS04G13090	32.73	48.18	110	1e-13	57.9
CGCL236Contig1	OS04G13090	46.15	57.69	26	1e-13	24.4
CGCL236Contig1	OS12G17540	66.22	77.70	148	9e-97	243
CGCL236Contig1	OS12G17540	45.36	55.67	97	9e-97	97.4
CGCL236Contig1	OS12G17540	40.74	70.37	27	9e-97	29.9
CGCL236Contig1	OS12G17540	81.82	90.91	11	9e-97	24.4
CGCL236Contig1	OS12G17540	58.90	67.81	146	4e-83	182
CGCL236Contig1	OS12G17540	55.74	67.21	61	4e-83	87.7
CGCL236Contig1	OS12G17540	50.00	60.81	74	4e-83	60.6
CGCL236Contig1	OS12G17540	62.30	72.13	61	1e-39	106
CGCL236Contig1	OS12G17540	37.70	63.93	61	1e-39	49.6
CGCL236Contig1	OS12G17540	43.59	56.41	39	1e-39	34.1
CGCL236Contig1	OS12G17540	33.85	53.85	65	2e-12	42.8
CGCL236Contig1	OS12G17540	36.54	51.92	52	2e-12	32.2
CGCL236Contig1	OS12G17540	21.74	52.17	46	2e-12	22.1
CGCL236Contig1	OS04G12660	63.04	73.91	92	9e-77	158
CGCL236Contig1	OS04G12660	56.25	66.67	48	9e-77	66.4
CGCL236Contig1	OS04G12660	66.67	87.88	33	9e-77	61.8
CGCL236Contig1	OS04G12660	56.52	78.26	23	9e-77	34.9
CGCL236Contig1	OS04G12660	52.94	82.35	17	9e-77	31.2
CGCL236Contig1	OS04G12660	58.06	64.52	93	1e-48	119
CGCL236Contig1	OS04G12660	52.63	63.16	38	1e-48	45.1
CGCL236Contig1	OS04G12660	43.90	60.98	41	1e-48	35.4
CGCL236Contig1	OS04G12660	92.86	100.00	14	1e-48	33.1
CGCL236Contig1	OS04G12660	81.82	81.82	11	1e-48	24.0
CGCL236Contig1	OS04G12660	45.83	62.50	48	2e-27	57.0
CGCL236Contig1	OS04G12660	53.33	66.67	30	2e-27	41.7
CGCL236Contig1	OS04G12660	38.89	63.89	36	2e-27	35.0
CGCL236Contig1	OS04G12660	44.19	51.16	43	2e-27	33.1
CGCL236Contig1	OS04G12660	44.33	59.79	97	4e-22	77.1
CGCL236Contig1	OS04G12660	44.83	65.52	29	4e-22	30.4
CGCL236Contig1	OS04G12660	40.43	50.00	94	5e-18	74.8
CGCL285Contig1	OS06G09630	73.20	85.57	97	5e-113	180
CGCL285Contig1	OS06G09630	68.00	89.00	100	5e-113	177
CGCL285Contig1	OS06G09630	65.00	75.00	40	5e-113	65.7
CGCL285Contig1	OS06G09630	72.73	81.82	11	5e-113	26.3
CGCL285Contig1	OS06G09630	61.86	67.01	97	1e-48	123
CGCL285Contig1	OS06G09630	67.86	71.43	28	1e-48	44.6
CGCL285Contig1	OS06G09630	58.06	64.52	31	1e-48	39.1
CGCL285Contig1	OS06G09630	25.00	50.00	56	1e-48	26.3
CGCL285Contig1	OS06G09630	32.81	53.91	128	9e-28	78.0
CGCL285Contig1	OS06G09630	50.70	59.15	71	9e-28	49.2
CGCL285Contig1	OS06G09630	32.20	55.93	59	9e-12	48.7
CGCL285Contig1	OS06G09630	45.83	54.17	24	9e-12	28.1
CGCL2964Contig1	OS11G10750	50.00	66.98	106	1e-34	129
CGCL2964Contig1	OS11G10750	45.56	48.89	90	4e-18	74.8
CGCL2964Contig1	OS02G42310	40.43	57.45	47	2e-16	46.4
CGCL2964Contig1	OS02G42310	44.74	63.16	38	2e-16	40.9
CGCL2964Contig1	OS10G01134	43.64	61.82	55	2e-18	63.4
CGCL2964Contig1	OS10G01134	32.43	54.05	37	2e-18	30.9
CGCL2964Contig1	OS10G39560	43.18	61.36	44	2e-18	45.1
CGCL2964Contig1	OS10G39560	37.14	65.71	35	2e-18	36.8
CGCL2964Contig1	OS10G39560	40.74	55.56	27	2e-18	29.9
CGCL75Contig1	OS07G07170	38.02	52.89	121	7e-29	109
CGCL75Contig1	OS07G07170	32.38	40.00	105	3e-12	54.2
CGCL155Contig1	OS01G50590	42.00	64.00	50	4e-11	53.8
CGCL155Contig1	OS10G23130	34.92	58.73	63	1e-18	54.7
CGCL155Contig1	OS10G23130	45.16	67.74	31	1e-18	40.5
CGCL155Contig1	OS06G02019	37.31	58.21	134	1e-39	121
CGCL155Contig1	OS06G02019	43.24	62.16	37	1e-39	41.4
CGCL155Contig1	OS06G02019	26.23	45.90	61	1e-39	31.3
CGCL155Contig1	OS08G36860	43.42	60.53	76	1e-50	85.8
CGCL155Contig1	OS08G36860	40.58	60.87	69	1e-50	77.1
CGCL155Contig1	OS08G36860	43.18	63.64	44	1e-50	47.3
CGCL155Contig1	OS08G36860	52.63	73.68	19	1e-50	30.9
CGCL155Contig1	OS08G36860	25.00	46.43	56	1e-50	30.9
CGCL155Contig1	OS08G36860	44.64	50.00	56	6e-17	47.8
CGCL155Contig1	OS08G36860	40.74	53.70	54	6e-17	35.4
CGCL155Contig1	OS08G36860	52.63	63.16	19	6e-17	25.4
CGCL918Contig1	OS06G35930	59.79	76.19	189	1e-84	292
CGCL918Contig1	OS06G35930	45.00	70.00	20	1e-84	24.9
CGCL918Contig1	OS06G35930	52.66	58.51	188	3e-53	188
CGCL918Contig1	OS06G35930	66.67	75.00	12	3e-53	22.6
CGCL918Contig1	OS06G35930	39.22	58.82	102	6e-33	84.0
CGCL918Contig1	OS06G35930	45.10	64.71	51	6e-33	59.7
CGCL918Contig1	OS06G35930	48.39	64.52	31	2e-11	36.8
CGCL918Contig1	OS06G35930	44.83	65.52	29	2e-11	29.5
CGCL918Contig1	OS06G35930	45.45	59.09	22	2e-11	25.4
CGCL918Contig1	OS05G11560	72.51	80.57	211	2e-107	371
CGCL918Contig1	OS05G11560	59.05	67.62	210	5e-73	257
CGCL918Contig1	OS05G11560	38.69	54.76	168	3e-37	126
CGCL918Contig1	OS05G11560	40.54	56.76	37	3e-37	31.8
CGCL918Contig1	OS05G11560	32.53	53.01	83	1e-18	59.7
CGCL918Contig1	OS05G11560	35.14	56.76	37	1e-18	35.9
CGCL1260Contig1	OS11G12740	28.95	51.32	76	6e-27	52.4
CGCL1260Contig1	OS11G12740	36.49	47.30	74	6e-27	48.7
CGCL1260Contig1	OS11G12740	37.50	65.00	40	6e-27	40.9
CGCL1417Contig1	OS09G23640	36.36	69.09	55	2e-11	49.6
CGCL1417Contig1	OS09G23640	37.93	62.07	29	2e-11	27.6
CGCL1417Contig1	OS01G25386	44.44	64.20	81	4e-36	86.8
CGCL1417Contig1	OS01G25386	28.10	52.07	121	4e-36	70.3
CGCL1417Contig1	OS01G25386	44.44	61.90	63	6e-15	58.8
CGCL1417Contig1	OS01G25386	40.74	62.96	27	6e-15	26.7
CGCL1417Contig1	OS05G47500	60.89	77.33	225	4e-92	323
CGCL1417Contig1	OS05G47500	66.67	80.16	126	1e-86	190
CGCL1417Contig1	OS05G47500	51.85	64.81	108	1e-86	134
CGCL1417Contig1	OS05G47500	54.03	62.10	124	1e-38	101
CGCL1417Contig1	OS05G47500	49.12	63.16	57	1e-38	55.1
CGCL1417Contig1	OS05G47500	37.50	52.50	40	1e-38	26.7
CGCL1417Contig1	OS05G47500	55.80	63.77	138	2e-37	120
CGCL1417Contig1	OS05G47500	59.38	62.50	32	2e-37	40.9
CGCL1417Contig1	OS05G47500	36.43	50.00	140	2e-19	81.3
CGCL1417Contig1	OS05G47500	38.46	58.97	78	2e-14	65.2
CGCL1417Contig1	OS05G47500	38.30	61.70	47	4e-13	47.3
CGCL1417Contig1	OS05G47500	41.67	55.56	36	4e-13	32.7
CGCL1417Contig1	OS05G47500	27.78	44.44	54	4e-13	24.4
CGCL1417Contig1	OS03G08380	52.92	70.42	240	1e-81	288
CGCL1417Contig1	OS03G08380	55.03	73.37	169	1e-81	223
CGCL1417Contig1	OS03G08380	62.07	75.86	58	1e-81	86.3
CGCL1417Contig1	OS03G08380	46.71	53.29	152	2e-38	99.1
CGCL1417Contig1	OS03G08380	55.00	61.67	60	2e-38	65.7
CGCL1417Contig1	OS03G08380	50.52	53.61	97	2e-24	56.5
CGCL1417Contig1	OS03G08380	49.12	61.40	57	2e-24	56.1
CGCL1417Contig1	OS03G08380	48.65	54.05	37	2e-24	31.8
CGCL1417Contig1	OS04G40570	52.27	68.18	132	2e-80	161
CGCL1417Contig1	OS04G40570	62.24	81.63	98	2e-80	143
CGCL1417Contig1	OS04G40570	66.90	83.45	145	3e-64	230
CGCL1417Contig1	OS04G40570	56.25	61.11	144	1e-58	130
CGCL1417Contig1	OS04G40570	64.41	72.88	59	1e-58	81.3
CGCL1417Contig1	OS04G40570	66.67	80.95	21	1e-58	38.6
CGCL1417Contig1	OS04G40570	62.18	73.95	119	3e-47	167
CGCL1417Contig1	OS04G40570	27.03	47.30	74	3e-47	31.8
CGCL1417Contig1	OS04G40570	52.63	68.42	57	4e-33	64.8
CGCL1417Contig1	OS04G40570	50.00	57.29	96	4e-33	60.6
CGCL1417Contig1	OS04G40570	45.10	54.90	51	4e-33	39.1
CGCL1659Contig1	OS07G07170	44.44	58.33	36	2e-12	42.3
CGCL1659Contig1	OS07G07170	35.48	54.84	31	2e-12	30.9
CGCL1705Contig1	OS03G38350	44.68	61.70	47	6e-15	62.9
CGCL1705Contig1	OS03G38350	44.68	61.70	47	6e-15	62.9
CGCL2536Contig1	OS04G33240	57.41	70.37	108	1e-81	139
CGCL2536Contig1	OS04G33240	64.71	83.82	68	1e-81	105
CGCL2536Contig1	OS04G33240	59.26	77.78	54	1e-81	79.9
CGCL2536Contig1	OS04G33240	48.36	56.56	122	7e-57	96.8
CGCL2536Contig1	OS04G33240	56.92	69.23	65	7e-57	83.5
CGCL2536Contig1	OS04G33240	47.69	61.54	65	7e-57	62.0
CGCL2536Contig1	OS04G10000	62.70	77.78	126	5e-84	159
CGCL2536Contig1	OS04G10000	64.10	80.77	78	5e-84	117
CGCL2536Contig1	OS04G10000	45.61	61.40	57	5e-84	56.5
CGCL2536Contig1	OS04G10000	54.69	65.62	128	4e-66	145
CGCL2536Contig1	OS04G10000	59.15	71.83	71	4e-66	94.1
CGCL2536Contig1	OS04G10000	51.28	53.85	39	4e-66	33.6
CGCL2536Contig1	OS04G10000	32.35	49.02	102	4e-16	53.8
CGCL2536Contig1	OS04G10000	33.33	60.00	45	4e-16	33.1
CGCL2778Contig1	OS02G44850	53.19	70.21	47	1e-30	65.2
CGCL2778Contig1	OS02G44850	39.02	60.98	41	1e-30	41.8
CGCL2778Contig1	OS02G44850	57.89	89.47	19	1e-30	33.6
CGCL2778Contig1	OS02G44850	55.00	75.00	20	1e-30	29.9
CGCL2778Contig1	OS02G44850	59.46	59.46	37	3e-13	35.9
CGCL2778Contig1	OS02G44850	63.16	73.68	19	3e-13	30.4
CGCL2778Contig1	OS02G44850	61.11	72.22	18	3e-13	27.2
CGCL19Contig1	OS03G63930	58.49	81.13	53	2e-18	74.8
CGCL19Contig1	OS09G36860	60.38	83.02	53	6e-20	79.9
CGCL506Contig1	OS07G19040	78.12	87.50	192	2e-130	353
CGCL506Contig1	OS07G19040	68.18	80.30	66	2e-130	116
CGCL506Contig1	OS07G19040	70.31	75.00	192	4e-95	264
CGCL506Contig1	OS07G19040	63.46	76.92	52	4e-95	80.8
CGCL506Contig1	OS07G19040	42.11	57.89	19	4e-95	25.4
CGCL506Contig1	OS07G19040	36.32	58.42	190	2e-45	124
CGCL506Contig1	OS07G19040	37.88	60.61	66	2e-45	61.6
CGCL506Contig1	OS07G19040	35.06	50.65	77	7e-18	48.7
CGCL506Contig1	OS07G19040	42.31	61.54	52	7e-18	47.3
CGCL506Contig1	OS07G19040	34.74	48.42	95	1e-11	53.3
CGCL506Contig1	OS07G19040	39.58	45.83	48	7e-11	38.6
CGCL506Contig1	OS07G19040	40.00	52.00	50	7e-11	33.6
CGCL748Contig1	OS06G34470	54.55	66.67	33	6e-12	53.3
CGCL917Contig1	OS01G64850	43.33	56.67	60	5e-17	62.5
CGCL917Contig1	OS01G64850	41.94	54.84	31	5e-17	29.0
CGCL1077Contig1	OS07G02850	48.24	67.06	85	3e-28	95.9
CGCL1077Contig1	OS07G02850	69.23	100.00	13	3e-28	30.4
CGCL1077Contig1	OS07G02850	46.34	50.00	82	2e-14	60.6
CGCL1077Contig1	OS07G02900	48.24	67.06	85	1e-27	96.4
CGCL1077Contig1	OS07G02900	53.85	100.00	13	1e-27	27.6
CGCL1077Contig1	OS07G02900	45.12	50.00	82	6e-14	59.3
CGCL1077Contig1	OS07G02690	48.24	67.06	85	3e-28	96.8
CGCL1077Contig1	OS07G02690	61.54	100.00	13	3e-28	29.0
CGCL1077Contig1	OS07G02690	43.90	48.78	82	1e-14	57.0
CGCL1077Contig1	OS07G02690	66.67	75.00	12	1e-14	23.1
CGCL1077Contig1	OS01G46390	81.72	90.32	93	4e-52	185
CGCL1077Contig1	OS01G46390	67.74	73.12	93	8e-36	131
CGCL1077Contig1	OS01G46390	55.88	76.47	68	6e-15	62.5
CGCL1077Contig1	OS01G46390	50.00	67.50	40	4e-11	49.6
CGCL1077Contig1	OS11G38220	50.00	65.22	92	7e-29	108
CGCL1077Contig1	OS11G38220	43.82	51.69	89	9e-16	65.2
CGCL1363Contig1	OS11G12740	34.78	49.28	69	1e-21	47.8
CGCL1363Contig1	OS11G12740	36.84	57.89	38	1e-21	40.5
CGCL1363Contig1	OS11G12740	34.88	48.84	43	1e-21	35.9
CGCL2063Contig1	OS08G36920	63.64	78.79	33	3e-13	58.8
CGCL2063Contig1	OS08G36920	42.42	51.52	66	5e-11	51.5
CGCL2400Contig1	OS08G43440	30.30	48.48	66	7e-12	47.3
CGCL2400Contig1	OS08G43440	34.62	46.15	26	7e-12	24.9
CGCL2400Contig1	OS01G50490	39.39	51.52	66	7e-13	57.4
CGCL2437Contig1	OS01G64850	52.54	71.19	59	5e-38	85.8
CGCL2437Contig1	OS01G64850	39.47	63.16	38	5e-38	38.6
CGCL2437Contig1	OS01G64850	75.00	87.50	16	5e-38	33.6
CGCL2437Contig1	OS01G64850	50.00	70.00	20	5e-38	29.9
CGCL2437Contig1	OS01G64850	50.00	58.33	24	5e-38	26.7
CGCL2456Contig1	OS04G13090	64.71	80.88	68	4e-47	114
CGCL2456Contig1	OS04G13090	51.02	71.43	49	4e-47	61.6
CGCL2456Contig1	OS04G13090	46.67	60.00	30	4e-47	33.1
CGCL2456Contig1	OS04G13090	52.17	66.67	69	7e-33	80.3
CGCL2456Contig1	OS04G13090	45.10	62.75	51	7e-33	43.2
CGCL2456Contig1	OS04G13090	68.42	68.42	19	7e-33	27.6
CGCL2456Contig1	OS04G13090	66.67	66.67	18	7e-33	27.2
CGCL2456Contig1	OS04G13090	50.98	58.82	51	6e-19	57.4
CGCL2456Contig1	OS04G13090	51.52	66.67	33	6e-19	39.1
CGCL2456Contig1	OS04G13090	51.85	62.96	54	5e-15	64.8
CGCL2456Contig1	OS12G17540	74.55	87.27	55	1e-54	106
CGCL2456Contig1	OS12G17540	56.76	71.62	74	1e-54	99.6
CGCL2456Contig1	OS12G17540	50.00	68.18	22	1e-54	29.0
CGCL2456Contig1	OS12G17540	64.71	70.59	51	3e-33	75.8
CGCL2456Contig1	OS12G17540	52.70	59.46	74	3e-33	68.9
CGCL2456Contig1	OS12G17540	37.50	53.57	56	2e-13	41.8
CGCL2456Contig1	OS12G17540	32.00	46.67	75	2e-13	35.9
CGCL2456Contig1	OS04G12660	51.02	75.51	49	1e-25	64.3
CGCL2456Contig1	OS04G12660	54.55	72.73	22	1e-25	31.8
CGCL2456Contig1	OS04G12660	52.94	76.47	17	1e-25	29.9
CGCL2456Contig1	OS04G12660	40.91	63.64	22	1e-25	27.6
CGCL2456Contig1	OS04G12660	48.89	60.00	45	1e-16	40.9
CGCL2456Contig1	OS04G12660	86.67	86.67	15	1e-16	31.3
CGCL2456Contig1	OS04G12660	68.75	81.25	16	1e-16	27.6
CGCL2456Contig1	OS04G12660	66.67	66.67	18	1e-16	27.2
CGCL2456Contig1	OS04G12660	48.48	69.70	33	5e-12	39.6
CGCL2456Contig1	OS04G12660	46.67	63.33	30	5e-12	35.9
CGCL2872Contig1	OS01G03740	65.43	75.93	162	1e-113	271
CGCL2872Contig1	OS01G03740	56.06	71.21	66	1e-113	99.1
CGCL2872Contig1	OS01G03740	64.71	79.41	34	1e-113	62.0
CGCL2872Contig1	OS01G03740	47.67	59.30	86	2e-33	69.3
CGCL2872Contig1	OS01G03740	57.89	63.16	57	2e-33	60.2
CGCL2872Contig1	OS01G03740	64.29	71.43	28	2e-33	33.6
CGCL2872Contig1	OS01G03740	52.94	58.82	17	2e-33	24.0
CGCL2872Contig1	OS01G03740	39.06	51.56	64	4e-24	52.8
CGCL2872Contig1	OS01G03740	38.46	69.23	52	4e-24	49.2
CGCL2872Contig1	OS01G03740	46.15	69.23	26	4e-24	29.5
CGCL2872Contig1	OS01G03740	33.33	54.26	129	3e-19	60.6
CGCL2872Contig1	OS01G03740	42.42	48.48	33	3e-19	28.1
CGCL2872Contig1	OS01G03740	25.40	44.44	63	3e-19	26.3
CGCL2872Contig1	OS01G03740	28.85	44.23	156	1e-14	63.8
CGCL71Contig1	OS01G72550	49.02	66.67	51	2e-19	62.0
CGCL71Contig1	OS01G72550	65.22	73.91	23	2e-19	36.8
CGCL241Contig1	OS07G19040	79.71	85.51	69	7e-71	147
CGCL241Contig1	OS07G19040	72.73	84.85	66	7e-71	122
CGCL241Contig1	OS07G19040	72.86	78.57	70	2e-50	117
CGCL241Contig1	OS07G19040	60.00	70.77	65	2e-50	84.0
CGCL241Contig1	OS07G19040	44.90	63.27	49	3e-17	46.0
CGCL241Contig1	OS07G19040	37.50	54.17	48	3e-17	36.3
CGCL241Contig1	OS07G19040	57.14	71.43	14	3e-17	24.9
CGCL241Contig1	OS07G19040	35.82	58.21	67	2e-14	45.1
CGCL241Contig1	OS07G19040	36.92	47.69	65	2e-14	35.4
CGCL241Contig1	OS07G19040	33.77	50.65	77	6e-11	50.6
CGCL3119Contig1	OS01G64850	56.99	73.12	93	3e-41	128
CGCL3119Contig1	OS01G64850	36.36	56.82	44	3e-41	45.2
CGCL3119Contig1	OS01G64850	50.00	62.50	40	3e-17	39.6
CGCL3119Contig1	OS01G64850	51.35	64.86	37	3e-17	35.9
CGCL3119Contig1	OS01G64850	41.38	65.52	29	3e-17	26.3
CGCL3119Contig1	OS01G64850	48.15	66.67	27	3e-17	24.0
