# Supplementary material for: Heart of Endosymbioses: Transcriptomics Reveals a Conserved Genetic Program among Arbuscular Mycorrhizal, Actinorhizal and Legume-Rhizobial Symbioses
Source: PLoS One. 2012 Sep 6;7(9):e44742. doi: 10.1371/journal.pone.0044742 (PMC3435296; doi:10.1371/journal.pone.0044742)
Supplement: Table S5 — CTC, Casuarina Transcriptome Compendium. (XLSX) [file pone.0044742.s006.xls]

## Sheet: Datasets
Probeset	Annotation	Enzyme	Gos	GO ID	GenBank Acc	Score	Concatenation		Mycorrhization (New experiment "Myc2")																			Nodulation (Late NOD VS T0)															Inoc Enrich				Column		Mycorrhization
Name							Adding hits		HIT	Processed Signal (normalized)														Consider				HITS	Processed Signal (normalized)																				Flags
									Myco	RNM (Root Non Mycorhized)							RM (Root Mycorhized)							FDR	NO			Nod Enriched	RnI -N T0							NOD							FDR	NO					>>>
									VS	R1	R2	R3	Flags				R1	R2	R3	Flags				FC	p-value	q-value		VS	R1	R2	R3	Flags				R1	R2	R3	Flags				FC	p-value	q-value
									Control				R1	R2	R3	Mean				R1	R2	R3	Mean	2	0.01			Control				R1	R2	R3	Mean				R1	R2	R3	Mean	2	0.01					ref :
1		3	4	5		7	8		10	11	12	13	14	15	16	17	18	19	20	21	22	23	24	25		27	28	29	30	31	32	33	34	35	36	37	38	39	40	41	42	43	44	45	46	47			50
CG-GI1f_001_A18	ribulose- -bisphosphate carboxylase oxygenase large subunit		11	P:photosynthesis; P:carbon fixation; P:oxidation reduction; F:lyase activity; F:oxidoreductase activity; P:reductive pentose-phosphate cycle; F:ribulose-bisphosphate carboxylase activity; F:magnesium ion binding; F:monooxygenase activity; C:chloroplast; C:plastid	FQ316174	0				-0.0436878	-0.093832	-0.112018	P	P	P	-0.100708	0.263262	0.682323	0.375236	P	P	P	0.341127	1.43739	0.0145625	0.058439			-1.16434	-0.386439	-0.468898	P	P	P	-0.673225	0.389942	0.672965	0.501642	P	P	P	0.521516	2.28904	0.0100775	0.0289982		7		TRUE
CG-GI1f_001_A20	Glomus intraradices---NA---		0	-	FQ316173	0				0.0179949	2.73846	-0.800632	A	P	A	0.112939	0.0874977	-0.57139	-0.0179944	P	A	A	1.41819	-1.76447	0.49374	0.631027			2.62119	0.349661	0.608648	P	A	A	1.19317	-0.528334	0.0353656	-0.868519	A	A	A	-0.453829	-3.13181	0.0975889	0.170479		8		FALSE
CGCL1924Contig1	Glomus intraradices---NA---		0	-	FQ316880,FQ316807,	1	Myc+		Myc+	-5.75239	-6.3765	-6.19722	A	A	A	-6.30203	6.17976	6.88878	5.99447	P	P	P	6.20385	5646.1	2.92407e-06	0.00327114			2.98963	1.53282	2.00761	P	A	A	2.17669	0.028368	-0.107978	-1.04839	A	A	A	-0.376001	-5.86726	0.00950701	0.027619		9		TRUE
CG-GI1f_001_B19	mip nip subfamily		5	C:integral to membrane; C:membrane; P:transmembrane transport; P:transport; F:transporter activity	FQ317621	0				-0.496856	0.136625	-0.696697	A	A	A	-0.613115	0.208627	1.29898	0.189748	P	P	P	0.390183	1.88962	0.107743	0.227582			-0.872928	0.378209	1.85738	A	A	A	0.454219	-1.25299	-0.628864	0.633273	A	A	A	-0.416193	-1.82819	0.417895	0.486429		10		TRUE
CG-GI1f_001_C10	Glomus intraradices---NA---		0	-	FQ317611	0				-0.216705	-0.744834	-0.648816	A	A	A	-0.739679	0.216705	0.576862	0.521612	P	P	P	0.406818	1.96588	0.00780026	0.0365579			0.0215282	0.0986471	0.606106	A	A	A	0.242094	-0.500069	0.0542641	-0.901963	A	A	A	-0.449256	-1.61479	0.10601	0.181698		11		TRUE
CG-GI1f_001_C17	short chain alcohol		7	P:oxidation reduction; F:binding; F:oxidoreductase activity; P:metabolic process; F:catalytic activity; F:3-alpha(or 20-beta)-hydroxysteroid dehydrogenase activity; F:cyclopentanol dehydrogenase activity	FQ316169	1	Nod-			-0.147426	-0.805483	-0.363938	P	P	P	-0.344741	0.534218	0.0621152	0.663516	P	P	P	0.419553	1.81365	0.0321059	0.10188		Nod-	1.25243	1.49069	1.41897	P	P	P	1.38736	-2.26452	-2.55455	-2.72027	P	P	P	-2.51312	-14.9335	1.32482e-05	0.000376307		12		TRUE
CGCL456Contig1	Glomus intraradices---NA---		0	-	FQ317182,FQ317526,FQ316781,FQ316570,FQ316648,FQ317437,FQ317177,FQ316936,FQ316270,	1	Myc+		Myc+	-6.61807	-6.7614	-5.81252	A	A	A	-6.72746	5.94379	6.0418	6.07173	P	P	P	5.96746	5466.63	1.97869e-06	0.00359701			2.51203	0.0848851	0.618805	P	A	A	1.07191	-0.555117	0.0156741	-0.921865	A	A	A	-0.487103	-2.94651	0.118081	0.197727		13		TRUE
CG-GI1f_001_C22	heat shock protein 90	-	2	P:protein folding; P:response to stress	FQ316168	0				1.22436	0.702204	0.839847	A	A	A	0.716512	-0.971083	-0.600815	-0.533767	A	A	A	-0.551326	-3.08234	0.0014292	0.014149			2.01854	-0.401583	1.35587	P	A	A	0.990942	1.05656	-0.544106	0.109875	P	A	A	0.207444	-1.7213	0.413135	0.481853		14		FALSE
CG-GI1f_001_L17	Glomus intraradices---NA---		0	-	FQ317469	1	Myc+		Myc+	-5.40223	-6.2499	-6.10054	A	A	A	-6.14273	5.99048	6.51961	5.40223	P	P	P	5.83863	3790.92	8.85485e-06	0.00378753			-0.339166	0.0261173	0.53204	A	A	A	0.0729972	-0.566715	-0.0261168	1.1447	A	A	A	0.183955	1.07995	0.853811	0.884211		15		TRUE
CGCL38Contig1	Glomus intraradices---NA---		0	-	FQ317633,FQ316587,FQ316210,FQ317399,FQ316622,FQ317477,FQ316003,	1	Myc+		Myc+	-5.09789	-5.64131	-5.49505	A	A	A	-5.60922	5.8856	6.63465	5.09789	P	P	P	5.71854	2493.8	1.82232e-05	0.00456932			-0.0947199	0.202905	0.745602	A	A	A	0.284596	-0.49616	0.137268	-0.806454	A	A	A	-0.388449	-1.59443	0.143844	0.223352		16		TRUE
CG-GI1f_001_E13	reversibly glycosylated polypeptide-3		15	F:glycogenin glucosyltransferase activity; C:cell wall; C:cell junction; P:cellular cell wall organization; P:cellulose biosynthetic process; F:transferase activity, transferring hexosyl groups; C:vacuolar membrane; C:cytosolic ribosome; F:cellulose synthase (UDP-forming) activity; C:Golgi trans cisterna; C:Golgi stack; P:response to salt stress; P:plant-type cell wall biogenesis; C:membrane; P:r…	FQ316166	0				1.50837	-0.22444	-0.0198808	A	A	A	0.413531	0.0198812	-0.0914769	-1.46319	A	A	A	-0.20916	-1.90917	0.267841	0.419111			0.48002	-0.601962	0.647805	A	A	A	0.175288	0.802138	0.991005	0.908552	P	P	P	0.900565	1.65322	0.140548	0.220757		17		FALSE
CG-GI1f_003_C03	Glomus intraradices---NA---		3	P:dicarboxylic acid transport; C:membrane; F:sodium:dicarboxylate symporter activity	FQ316108	1	Myc+		Myc+	-5.27324	-5.78913	-5.20347	A	A	A	-5.66084	5.20347	6.53507	5.34351	P	P	P	5.615	2219.42	1.7558e-05	0.00447975			0.631855	0.683541	0.377687	A	A	A	0.564361	-0.746669	-0.199498	-1.14638	A	A	A	-0.697516	-2.39807	0.0121826	0.0338115		18		TRUE
CG-GI1f_006_M09	phosphate transporter MtPT4 like	-	4	C:integral to membrane; F:inorganic phosphate transmembrane transporter activity; P:phosphate transport; P:transmembrane transport	FQ316231	1	Myc+		Myc+	-4.99684	-5.53467	-5.41092	A	A	A	-5.44836	5.44093	6.32475	5.3001	P	P	P	5.51566	2051.89	6.79281e-06	0.00411616			-0.0725236	0.178104	0.690641	A	A	A	0.265407	-0.428098	0.12608	-0.827201	A	A	A	-0.376407	-1.56029	0.145877	0.225068		19		TRUE
CG-GI1f_001_G10	fq355837 alnus glutinosa root 7 days after inoculation with frankia alni alnus glutinosa mrna		0	-	FQ317548	0				-0.224552	-0.81244	-0.628877	A	A	A	-0.745759	0.306757	0.333079	0.224553	P	P	P	0.362507	1.7943	0.00881961	0.0401577			-0.176363	0.0857892	0.61313	A	A	A	0.174186	-0.551777	0.013814	-0.897146	A	A	A	-0.47837	-1.57195	0.137961	0.218487		20		TRUE
CG-GI1f_002_C13	NA		0	-	FQ316139	1	Myc+		Myc+	-4.98239	-5.52797	-5.37131	A	A	A	-5.49267	5.25553	6.41121	5.10888	P	P	P	5.4395	1892.09	1.62221e-05	0.00462585			2.48436	-0.252918	0.481297	P	A	A	0.904248	-0.646631	0.5786	0.724844	A	A	A	0.218938	-1.60805	0.500508	0.567422		21		TRUE
CGCL3220Contig1	cysteine proteinase, papain, C1A family	EC:1.3.1.74; EC:3.4.22.0	4	P:proteolysis; P:oxidation reduction; F:2-alkenal reductase activity; F:cysteine-type endopeptidase activity	FQ316128, ,	2	Myc+Nod+		Myc+	-5.32922	-5.85507	-4.97063	A	A	A	-5.59234	5.57891	5.77436	5.11728	P	P	P	5.3603	1878.23	4.60484e-06	0.00334841		Nod+	-0.7937	-0.488396	0.0269837	A	A	A	-0.418371	7.07978	7.3338	7.59794	P	P	P	7.33717	216.098	1.04513e-05	0.000346226		22		TRUE
CGCL1775Contig1	cysteine proteinase, papain, C1A family	EC:1.3.1.74; EC:3.4.22.0	4	P:proteolysis; P:oxidation reduction; F:2-alkenal reductase activity; F:cysteine-type endopeptidase activity	FQ317287,FQ317183,FQ316098,	2	Myc+Nod+		Myc+	-4.95746	-5.50612	-5.34877	A	A	A	-5.46614	5.62622	5.84081	5.10591	P	P	P	5.3826	1776.84	2.42285e-06	0.00352355		Nod+	-0.774521	-0.479876	0.0698991	A	A	A	-0.394832	7.65566	7.98797	8.11932	P	P	P	7.92099	318.648	8.02081e-06	0.00030456		23		TRUE
CG-GI1f_001_H05	Glomus intraradices---NA---		0	-	FQ317539	0				1.21839	0.707635	0.880874	A	A	A	0.736016	-1.01871	-0.607751	-0.553967	A	A	A	-0.579398	-3.16552	0.00137376	0.0163893			-0.169128	0.196974	0.743399	A	A	A	0.257082	-0.429183	0.159408	-0.708145	A	A	A	-0.325974	-1.49802	0.188612	0.253253		24		FALSE
CG-GI1f_001_H08	cinnamoyl reductase		11	F:binding; P:metabolic process; P:cellular metabolic process; F:catalytic activity; F:coenzyme binding; F:3-beta-hydroxy-delta5-steroid dehydrogenase activity; P:steroid biosynthetic process; P:oxidation reduction; F:cinnamoyl-CoA reductase activity; F:oxidoreductase activity; F:dihydrokaempferol 4-reductase activity	FQ316158	1	Nod+			0.342358	0.320633	0.121666	P	P	P	0.259755	-0.464459	-0.472747	-0.121666	P	P	P	-0.343345	-1.53104	0.0104874	0.0456778		Nod+	-0.0242724	-0.178226	-0.147008	P	P	P	-0.116502	2.13095	2.00718	1.96606	P	P	P	2.03473	4.44207	6.0514e-06	0.000265878		25		TRUE
CG-GI1f_002_D04	delta-9 fatty acid desaturase		1	F:heme binding	FQ316138	1	Myc+		Myc+	-4.90068	-5.55256	-5.30446	A	A	A	-5.44704	5.45986	6.07636	5.05535	P	P	P	5.37306	1762.11	6.79799e-06	0.00395453			-0.138634	0.0961828	0.58097	A	A	A	0.179506	0.988559	0.00083065	-0.911468	A	A	A	0.025974	-1.11229	0.80694	0.844329		26		TRUE
CG-GI1f_001_I06	fq357480 alnus glutinosa root 7 days after inoculation with frankia alni alnus glutinosa mrna		0	-	FQ317527	0				0.564761	0.0324788	0.138393	A	A	A	0.0443537	-1.33	-0.0324788	-1.22608	A	A	A	-0.39251	-2.15556	0.0682625	0.168347			-0.0730844	0.18694	0.697182	A	A	A	0.270346	-0.411049	0.139163	-0.821112	A	A	A	-0.364333	-1.55259	0.151433	0.228833		27		FALSE
CGCL1077Contig1	NA		0	-	FQ317363,FQ317275,FQ317082,FQ316248,	1	Myc+		Myc+	-4.70578	-5.29094	-5.14199	A	A	A	-5.23677	5.59947	5.89039	5.10381	P	P	P	5.32486	1528.03	3.32931e-06	0.00322788			-0.112195	-0.371734	0.10254	A	A	A	-0.12713	-1.09183	-0.394872	-0.0366225	A	A	A	-0.507773	-1.30192	0.324071	0.393108		28		TRUE
CG-GI1f_001_I19	fq357428 alnus glutinosa root 7 days after inoculation with frankia alni alnus glutinosa mrna		0	-	FQ316157	0				0.991265	0.429982	0.589755	A	A	A	0.604839	-0.505098	-0.465734	-0.839716	A	A	A	-0.554726	-2.41806	0.00340275	0.0189457			0.486694	-0.40965	0.137377	A	A	A	0.0714738	-1.1061	-0.461522	-0.0823979	A	A	A	-0.550008	-1.53845	0.192216	0.256505		29		FALSE
CGCL616Contig1	Glomus intraradices---NA---		0	-	FQ317622,FQ316409,FQ317137,FQ316443,FQ316432,FQ316965,FQ316739,	1	Myc+		Myc+	-4.90331	-5.45825	-5.3177	A	A	A	-5.42238	5.24382	5.50978	5.27261	P	P	P	5.23238	1518.56	5.8282e-07	0.00847595			0.719856	0.0928426	0.621317	A	A	A	0.478005	-0.602696	0.028441	-0.918883	A	A	A	-0.497713	-1.96662	0.0453871	0.0955785		30		TRUE
CG-GI1f_001_J03	cdc2 homolog		0	-	FQ317508	0				0.198784	0.001369	0.155076	P	P	P	0.124575	-0.206126	-0.275123	-0.001369	P	P	P	-0.18851	-1.21359	0.0515648	0.139986			-0.407139	0.029202	0.0486407	P	P	P	-0.109766	-0.254384	-0.0532556	-0.164165	P	P	P	-0.157268	-1.03347	0.781007	0.821985		31		TRUE
CGCL1769Contig1	cysteine proteinase, papain, C1A family	EC:1.3.1.74; EC:3.4.22.0	4	P:proteolysis; P:oxidation reduction; F:2-alkenal reductase activity; F:cysteine-type endopeptidase activity	FQ317194,FQ316967,FQ316755,	2	Myc+Nod+		Myc+	-6.25104	-5.0418	-4.76549	A	A	A	-5.222	5.08566	5.58541	4.93408	P	P	P	5.09266	1503.9	2.90215e-05	0.00562747		Nod+	-0.925075	-0.642674	0.225492	A	A	A	-0.447419	9.13079	9.34787	9.51115	P	P	P	9.32993	877.56	1.13332e-05	0.000360655		32		TRUE
CGCL917Contig1	subtilisinlike protease, S08A family	EC:3.4.21.0	5	P:negative regulation of catalytic activity; F:oxidoreductase activity; P:proteolysis; F:identical protein binding; F:serine-type endopeptidase activity	FQ317001,FQ316809,FQ316864,FQ316254, ,	1	Myc+		Myc+	-4.80986	-5.41547	-5.21336	A	A	A	-5.3352	5.04388	5.99585	5.09153	P	P	P	5.23528	1471.75	7.90493e-06	0.00396419			0.0655045	0.0943818	0.605751	A	A	A	0.255212	-0.519831	0.0110774	-0.894307	A	A	A	-0.467687	-1.6505	0.0839919	0.151946		33		TRUE
CG-GI1f_001_K10	protein	EC:1.3.1.74; EC:3.4.22.0	4	P:proteolysis; P:oxidation reduction; F:2-alkenal reductase activity; F:cysteine-type endopeptidase activity	FQ317490	0				-1.52424	-2.226	0.315487	A	A	A	-1.54033	0.158407	0.298718	-0.049844	P	P	P	0.114281	2.42954	0.169216	0.308888			1.43422	0.266004	-0.436901	P	A	A	0.421106	0.904782	0.793592	1.82785	P	A	P	1.17541	1.68682	0.301628	0.370301		34		TRUE
CG-GI1f_001_L02	serine protease inhibitor-like spi-1 protein		2	F:serine-type endopeptidase inhibitor activity; F:peptidase activity	FQ316152	0				0.681867	0.156174	0.714524	A	A	A	0.279825	-1.35481	-0.156173	0.711744	A	A	A	-0.338778	-1.72182	0.278572	0.430026			-0.175418	0.0833149	0.597904	A	A	A	0.1686	-0.518595	0.02986	-0.926282	A	A	A	-0.471672	-1.55862	0.148484	0.226781		35		FALSE
CGCL1335Contig1	Glomus intraradices---NA---		0	-	FQ317493,FQ316391,FQ316786,FQ317251,	1	Myc+		Myc+	-4.9085	-5.43484	-5.28659	A	A	A	-5.40765	5.26832	5.55952	4.9085	P	P	P	5.18469	1404.09	1.8011e-06	0.00436557			-0.200018	0.0631685	0.609232	A	A	A	0.157461	-0.599999	-0.00765133	0.00765085	A	A	A	-0.2	-1.28117	0.314652	0.383281		36		TRUE
CG-GI1f_006_M14	class iii chitinase	EC:3.2.1.14; EC:3.2.1.17	5	P:carbohydrate metabolic process; F:chitinase activity; C:cytoplasmic membrane-bounded vesicle; F:lysozyme activity; F:cation binding	FQ316228	1	Myc+		Myc+	-5.29899	-4.54836	-5.66997	A	A	A	-5.48001	5.0654	5.83585	4.93788	P	P	P	5.09687	1400.91	1.74763e-05	0.00453852			-0.107419	0.197705	0.71945	A	A	A	0.269912	-0.160785	0.146744	-0.754305	A	A	A	-0.256116	-1.43996	0.215738	0.280282		37		TRUE
CGCL1255Contig1	cysteine proteinase, papain, C1A family	EC:3.4.22.0	3	F:oxidoreductase activity; P:proteolysis; F:cysteine-type endopeptidase activity	FQ317470,FQ317328,FQ317253,FQ317026,	2	Myc+Nod+		Myc+	-4.64499	-5.32456	-5.16211	A	A	A	-5.24143	5.24874	5.26874	4.7015	P	P	P	4.96599	1110.41	3.33656e-06	0.00303272		Nod+	-0.918932	0.550707	0.644575	A	A	A	0.0921167	4.54607	4.9452	5.01932	P	P	P	4.83686	26.8109	0.000843568	0.00460857		38		TRUE
CG-GI1f_006_F06	phosphate transporter MtPT4 like	-	4	C:integral to membrane; F:inorganic phosphate transmembrane transporter activity; P:phosphate transport; P:transmembrane transport	FQ316331	1	Myc+		Myc+	-4.56612	-5.10509	-4.95529	A	A	A	-5.07331	4.9465	5.96811	4.66899	P	P	P	5.03743	1074.93	1.90612e-05	0.00469842			-0.0940924	0.197881	0.746255	A	A	A	0.283348	-0.49872	0.132887	-0.8067	A	A	A	-0.390844	-1.5957	0.142801	0.222398		39		TRUE
CGCL818Contig1	Glomus intraradices---NA---		0	-	FQ317623,FQ317173,FQ316660,FQ316426,FQ317197,	1	Myc+		Myc+	-4.57342	-5.10854	-4.99894	A	A	A	-4.85971	5.30701	5.55718	4.57342	P	P	P	5.0775	1052.43	7.58842e-06	0.00394137			2.59774	1.02123	1.24129	P	A	A	1.62009	0.706175	-0.474315	-1.19006	A	A	A	-0.319398	-3.83569	0.058894	0.115244		40		TRUE
CG-GI1f_006_C13	cysteine proteinase, papain, C1A family	EC:1.3.1.74; EC:3.4.22.0	4	P:proteolysis; P:oxidation reduction; F:2-alkenal reductase activity; F:cysteine-type endopeptidase activity	FQ316372	2	Myc+Nod+		Myc+	-4.5839	-5.08034	-4.9491	A	A	A	-5.05999	5.2736	5.335	4.78024	P	P	P	4.99319	1024.52	1.67183e-06	0.00607837		Nod+	-0.654184	-0.204568	0.204568	A	A	A	-0.218061	4.26968	4.50684	4.58075	P	P	P	4.45242	25.4657	6.10082e-05	0.000831529		41		TRUE
CG-GI1f_006_N17	Glomus intraradices---NA---		0	-		1	Myc+		Myc+	-4.38618	-4.9636	-4.80413	A	A	A	-4.91344	5.0481	5.88235	4.38618	P	P	P	4.94058	906.09	2.98925e-05	0.00564581			-0.115393	0.230611	0.769094	A	A	A	0.294771	-0.511656	0.194313	-0.774256	A	A	A	-0.363866	-1.57859	0.164088	0.234183		42		TRUE
CG-GI1f_001_G11	NA		0	-	FQ316162	1	Myc+		Myc+	-4.38889	-4.73662	-4.76232	A	A	A	-4.8292	5.00791	5.67451	4.85402	P	P	P	4.98133	896.456	3.91359e-06	0.00316196			0.138383	-0.631294	1.46149	A	A	A	0.32286	2.61503	1.83852	1.93756	P	P	P	2.13037	3.50037	0.0515455	0.104653		43		TRUE
CGCL1901Contig1	Glomus intraradices---NA---	-	1	F:protein domain specific binding	FQ317600,FQ317445,FQ316906,	1	Myc+		Myc+	-4.33706	-4.63726	-4.71907	A	A	A	-4.64075	5.1342	5.74045	4.50935	P	P	P	4.93027	827.415	1.31557e-05	0.00444939			0.403402	-0.257534	0.257534	A	A	A	0.134467	-0.871002	-0.334364	-1.26522	A	A	A	-0.823528	-1.94261	0.0463787	0.0971321		44		TRUE
CGCL1363Contig1	oligopeptide transporter	-	3	C:membrane; P:oligopeptide transport; F:transporter activity	FQ316633,FQ316241,FQ316536,	2	Myc+Nod+		Myc+	-4.34935	-4.66647	-4.75034	A	A	A	-4.81427	5.03337	5.54982	4.63422	P	P	P	4.89169	809.67	4.96361e-06	0.00343742		Nod+	0.276204	-1.0973	-0.615891	A	A	A	-0.478997	7.04581	7.00303	6.82933	P	P	P	6.95939	173.451	5.3119e-05	0.000775611		45		TRUE
CG-GI1f_001_P03	protein	EC:2.7.11.0	4	F:protein binding; F:protein serine/threonine kinase activity; F:ATP binding; P:protein amino acid phosphorylation	FQ317413	0				-0.532993	0.824814	0.75477	P	P	P	0.420971	0.122415	-0.122415	-0.360463	P	P	P	-0.164956	-1.38417	0.368247	0.517231			2.07152	2.45524	2.35934	P	P	P	2.29537	1.46001	1.56777	0.64163	P	P	P	1.22314	-2.10268	0.0269966	0.0633142		46		TRUE
CGCL2377Contig1	Glomus intraradices---NA---		0	-	FQ316729,FQ316603,	1	Myc+		Myc+	-4.22918	-4.7815	-4.61817	A	A	A	-4.7422	4.90915	5.88313	4.47542	P	P	P	4.87422	793.553	2.75075e-05	0.00563438			0.546761	-0.199069	0.317501	A	A	A	0.221731	0.302589	-0.254134	-1.15567	A	A	A	-0.369072	-1.50608	0.284695	0.352968		47		TRUE
CGCL489Contig1	putative serine-type endopeptidase activity, S08A family	EC:3.4.21.0	5	P:negative regulation of catalytic activity; F:oxidoreductase activity; P:proteolysis; F:identical protein binding; F:serine-type endopeptidase activity	FQ317181,FQ316503,FQ317142,FQ316575,FQ316692,FQ317372,FQ316930,FQ317280,FQ316533,	1	Myc+		Myc+	-4.05143	-5.33636	-5.17867	A	A	A	-5.10605	4.33046	5.44388	4.38739	P	P	P	4.55329	763.278	6.06875e-05	0.00848632			-0.128342	0.246254	0.764725	A	A	A	0.294212	-0.493648	0.224684	-0.756113	A	A	A	-0.341692	-1.55391	0.179308	0.244898		48		TRUE
CG-GI1f_001_P15	---NA---		0	-	FQ316144	0				1.24486	0.694998	0.834411	A	A	A	0.722617	-0.933763	-0.598492	-0.541983	A	A	A	-0.547609	-3.0656	0.00140984	0.0151651			-0.206383	0.0756869	0.580265	A	A	A	0.149856	-0.535585	0.0248961	0.208852	A	A	A	-0.100612	-1.18959	0.478866	0.546679		49		FALSE
CG-GI1f_001_P16	cace glomus intraradices extraradical mycelium prior to sporulation glomus intraradices cdna clone cace509 3 mrna		0	-	FQ317405	0				0.277007	-0.277007	2.10784	A	A	A	0.320177	-1.9277	0.323077	-1.51492	A	A	A	-0.434614	-3.34605	0.156043	0.292401			-0.289263	0.0324149	0.551627	A	A	A	0.0982598	-0.648505	-0.0324154	0.0916161	A	A	A	-0.196435	-1.22663	0.429003	0.497448		50		FALSE
CGCL813Contig1	Glomus intraradices---NA---		0	-	FQ317451,FQ316185, , ,FQ317359,FQ316726,	1	Myc+		Myc+	-6.86011	-3.08675	-7.24163	A	P	A	-6.1651	3.68446	4.54433	3.08675	P	P	P	3.6084	724.75	0.00240778	0.0144041			-0.061872	0.173715	0.69581	A	A	A	0.269218	-0.447754	0.116348	-0.801225	A	A	A	-0.377544	-1.56565	0.137134	0.217604		51		TRUE
CG-GI1f_002_A07	acyl- n-acyltransferases -like protein	-	2	F:N-acetyltransferase activity; P:metabolic process	FQ316143	0				-0.183739	-0.28299	-0.00666189	P	P	P	-0.0683186	0.00666189	-0.323305	0.195887	P	P	P	-0.0124915	1.08489	0.531628	0.662735			-0.410614	-0.627305	-0.0645738	P	P	P	-0.367497	0.380068	0.533242	0.487937	P	P	P	0.467083	1.78334	0.00799901	0.0241548		52		TRUE
CG-GI1f_002_A13	acylglycerol lipase		4	F:hydrolase activity; F:acylglycerol lipase activity; C:cytoplasm; F:lysophospholipase activity	FQ317392	0				1.27443	0.691155	0.856627	A	A	A	0.743663	-0.888841	-0.597024	-0.538873	A	A	A	-0.544294	-3.0645	0.00138982	0.0158776			-0.112092	0.233853	0.758961	A	A	A	0.293574	-0.527594	0.190302	-0.796844	A	A	A	-0.378045	-1.59286	0.158897	0.233135		53		FALSE
CG-GI1f_003_H13	Glomus intraradices---NA---		0	-	FQ316096	1	Myc+		Myc+	-4.35839	-4.86163	-4.77275	A	A	A	-4.86335	4.94991	5.05085	4.35839	P	P	P	4.74987	699.724	3.73883e-06	0.00319846			-0.18686	0.122803	0.637558	A	A	A	0.191167	-0.481201	0.0584793	-0.885957	A	A	A	-0.436226	-1.54477	0.160052	0.233629		54		TRUE
CG-GI1f_002_C05	fq357478 alnus glutinosa root 7 days after inoculation with frankia alni alnus glutinosa mrna		0	-	FQ316140	0				1.22744	0.682688	0.849781	A	A	A	0.726745	-0.207542	-0.641165	-0.582194	A	A	A	-0.394493	-2.63342	0.00268546	0.0156909			-0.064918	0.169857	0.706869	A	A	A	0.270603	-0.464843	0.0966005	-0.818338	A	A	A	-0.395527	-1.58681	0.130494	0.211852		55		FALSE
CGCL136Contig1	chitinase 1	EC:3.2.1.14	4	F:chitinase activity; F:chitin binding; F:cation binding; P:chitin catabolic process	FQ317076,FQ317473,FQ316239,FQ317269,FQ317155,FQ316220,FQ317071,FQ317099,FQ316492,FQ317092,FQ316868,FQ316375,FQ316586,FQ316756,FQ316869,FQ317403,FQ316644,FQ316530,FQ317462,FQ317614,FQ316539,	1	Myc+		Myc+	-4.63095	-4.24526	-5.04083	A	A	A	-4.91383	4.93145	5.07074	4.37238	P	P	P	4.65496	690.04	7.27602e-06	0.00391908			0.561305	-0.874918	1.41834	A	A	A	0.368244	2.17942	2.83025	2.28471	P	P	P	2.43146	4.17917	0.0418563	0.0896753		56		TRUE
CG-GI1f_006_H06	ypr10 [Castanea sativa]	-	3	P:defense response; P:response to biotic stimulus; C:cytoplasm	FQ316302	1	Myc+		Myc+	-4.22792	-4.72211	-4.61724	A	A	A	-4.72257	4.99458	5.44112	4.22792	P	P	P	4.74439	680.427	1.65972e-05	0.0046418			-0.312154	0.0376439	0.549364	A	A	A	0.0916179	-0.583051	-0.0376439	-0.968563	A	A	A	-0.529753	-1.53834	0.166686	0.235419		57		TRUE
CGCL2835Contig1	Glomus intraradices, hypothetical protein PIIN_09839 [Piriformospora indica DSM 11827]		0	-	FQ317057,FQ316725,	1	Myc+		Myc+	-4.25748	-4.77321	-4.62204	A	A	A	-4.74856	4.83512	5.13062	4.51975	P	P	P	4.68574	666.012	2.29634e-06	0.00371064			-0.327067	0.0185261	0.527784	A	A	A	0.0730809	-0.668812	-0.0185261	-0.984201	A	A	A	-0.55718	-1.54784	0.170283	0.237638		58		TRUE
CG-GI1f_001_J11	class iii chitinase	EC:3.2.1.17	4	P:carbohydrate metabolic process; C:cytoplasmic membrane-bounded vesicle; F:lysozyme activity; F:cation binding	FQ317503	1	Myc+		Myc+	-4.24401	-4.80053	-4.62972	A	A	A	-4.75002	4.83063	5.26107	4.26505	P	P	P	4.65019	649.718	9.4917e-06	0.00373075			-0.072494	0.176805	0.713544	A	A	A	0.272618	-0.463559	0.104802	-0.808533	A	A	A	-0.389097	-1.58196	0.134212	0.215293		59		TRUE
CG-GI1f_003_F01	NA		0	-	FQ316100	1	Myc+		Myc+	-4.22171	-4.89083	-4.73164	A	A	A	-4.51155	4.36922	5.38715	4.23181	P	P	P	4.54756	620.571	2.40557e-05	0.00522153			-0.126944	0.240047	1.48762	A	A	A	0.533573	-0.490094	0.218802	-0.753005	A	A	A	-0.341432	-1.83402	0.198494	0.26257		60		TRUE
CGCL1624Contig1	NA	-	1	P:cell wall macromolecule catabolic process	FQ316891,FQ316247,FQ316278,	1	Myc+		Myc+	-4.10555	-4.62329	-4.54024	A	A	A	-4.62602	4.72492	5.42411	4.37348	P	P	P	4.65702	614.753	1.18395e-05	0.00430455			-0.0794482	0.206892	0.720176	A	A	A	0.28254	-0.387942	0.165788	-0.797995	A	A	A	-0.340049	-1.53964	0.162605	0.233765		61		TRUE
CG-GI1f_004_L14	inorganic phosphate transporter pt4	-	4	C:integral to membrane; F:inorganic phosphate transmembrane transporter activity; P:phosphate transport; P:transmembrane transport	FQ316049	1	Myc+		Myc+	-3.96056	-4.50967	-4.37972	A	A	A	-4.47824	4.44871	5.61091	4.27795	P	P	P	4.57453	534.672	3.59964e-05	0.00638409			-0.224553	0.0985994	0.615181	A	A	A	0.163076	-0.572427	0.032558	-0.909657	A	A	A	-0.483175	-1.5651	0.154321	0.230538		62		TRUE
CGCL2403Contig1	cysteine proteinase, papain, C1A family	EC:1.3.1.74; EC:3.4.22.0	4	P:proteolysis; P:oxidation reduction; F:2-alkenal reductase activity; F:cysteine-type endopeptidase activity	FQ316994,FQ316894,	1	Myc+		Myc+	-4.14161	-4.72107	-4.53542	A	A	A	-4.65577	4.51812	4.79019	4.34787	P	P	P	4.44945	518.464	1.89385e-06	0.00393461			-0.364451	-0.127918	0.396032	A	A	A	-0.0321123	0.899897	0.127917	1.84113	A	A	P	0.956316	1.98402	0.143352	0.222899		63		TRUE
CG-GI1f_002_F01	sarcosine oxidase	EC:1.5.3.1	2	F:sarcosine oxidase activity; C:mitochondrion	FQ316134	0				0.302213	0.6002	1.01345	A	A	A	0.505783	-1.5881	-0.939976	-0.107265	A	A	A	-0.760487	-2.86209	0.0332259	0.104027			0.466635	-0.332119	0.143751	A	A	A	0.0927556	0.454567	-0.769889	0.205595	A	A	A	-0.0365756	-1.09379	0.783332	0.824193		64		FALSE
CG-GI1f_002_F08	hw_fat_42_050806_g03 bos taurus cf-24-hw fat cdna library bos taurus mrna		0	-	FQ316133	0				0.606343	0.0243025	0.186559	A	A	A	0.0759665	-0.313148	-0.024303	-1.21833	A	A	A	-0.14776	-1.73027	0.118666	0.243511			1.63596	0.0780425	0.606521	A	A	A	0.773508	-0.681612	0.0415578	-0.943275	A	A	A	-0.527776	-2.46448	0.0750109	0.138895		65		FALSE
CGCL2906Contig1	Glomus intraradices---NA---		0	-	FQ317016,FQ316316,	1	Myc+		Myc+	-4.10353	-4.66819	-4.41951	A	A	A	-4.5992	4.69848	4.72076	4.21845	P	P	P	4.4353	492.156	2.67716e-06	0.00353945			-0.141021	0.260113	0.740635	A	A	A	0.286576	-0.476924	0.220527	-0.784394	A	A	A	-0.34693	-1.55133	0.181007	0.24627		66		TRUE
CG-GI1f_002_F19	annexin isoform b		6	P:regulation of cell shape; F:calcium ion binding; F:actin binding; F:calcium-dependent phospholipid binding; P:cell adhesion; C:cellular_component	FQ317320	1	Nod-			0.723426	0.0845804	0.272736	P	P	P	0.442694	-0.0845804	-0.375861	-0.152256	P	P	P	-0.214887	-1.47885	0.0540282	0.144516		Nod-	0.138747	0.25229	0.119648	P	P	P	0.170228	-1.66236	-1.44542	-0.784966	P	P	P	-1.29758	-2.76601	0.00534262	0.0176145		67		TRUE
CGCL2051Contig1	cyclophilin-like protein	EC:5.2.1.8	9	P:protein folding; C:mitochondrial inner membrane; P:regulation of apoptosis; C:membrane fraction; F:peptidyl-prolyl cis-trans isomerase activity; F:protein binding; C:mitochondrial matrix; P:regulation of mitochondrial membrane permeability; F:cyclosporin A binding	FQ317562,FQ316703,	1	Myc+		Myc+	-4.15649	-4.44135	-4.40057	A	A	A	-4.54712	4.32191	5.30586	4.15649	P	P	P	4.52137	486.925	1.7427e-05	0.00460802			-0.272098	0.178498	0.789288	A	A	A	0.231896	-0.49172	0.00973988	-0.795605	A	A	A	-0.425862	-1.57763	0.164376	0.234113		68		TRUE
CG-GI1f_002_G10	receptor-like kinase	EC:2.7.11.22; EC:1.3.1.74	8	F:receptor activity; P:cell cycle; P:protein amino acid phosphorylation; F:ATP binding; C:integral to membrane; F:cyclin-dependent protein kinase activity; P:oxidation reduction; F:2-alkenal reductase activity	FQ317311	0				1.00229	0.424145	0.586432	A	A	A	0.473848	-1.23803	0.117475	-0.812775	A	A	A	-0.586841	-2.48871	0.0392016	0.116183			-0.194599	0.141177	0.676622	A	A	A	0.207733	-0.612878	0.0939131	-0.880642	A	A	A	-0.466536	-1.59579	0.15545	0.231109		69		FALSE
CG-GI1f_002_G11	---NA---		0	-	FQ316130	0				0.82233	0.34865	0.96386	A	A	A	0.372415	0.136897	-0.638338	-1.12243	P	A	A	-0.440191	-2.3832	0.0381529	0.113934			1.28157	-0.355216	0.607144	P	A	A	0.511166	-0.470584	-1.0882	-0.127814	A	A	A	-0.5622	-2.10434	0.123652	0.204721		70		FALSE
CG-GI1f_002_G17	atp-binding cassette	-	1	F:binding	FQ317305	0				1.31166	0.299269	0.809351	A	A	A	0.807874	-0.299269	-0.412327	-0.761048	P	A	A	-0.81644	-2.45827	0.0159986	0.0623607			-0.186507	0.0817456	0.606124	A	A	A	0.167121	-0.0338187	0.0318575	-0.872681	A	A	A	-0.291547	-1.37427	0.285959	0.354294		71		FALSE
CG-GI1f_001_G12	glutathione s-transferase		4	F:transferase activity; F:lactoylglutathione lyase activity; F:lyase activity; F:glutathione transferase activity	FQ317547	1	Myc+		Myc+	-3.81583	-4.60631	-4.45568	A	A	A	-4.5275	4.30369	5.51693	3.95175	P	P	P	4.39705	472.248	7.5602e-05	0.00964456			0.997054	0.163342	-0.422186	P	A	A	0.24607	0.94526	-0.991475	0.0956821	P	A	A	0.0164892	-1.17249	0.757891	0.802359		72		TRUE
CG-GI1f_002_I09	27e05f1 medicago truncatula cdna clone 27e05 mrna		0	-		0				0.456215	-0.0782795	0.07828	A	A	A	-0.0450144	-0.745111	-1.40105	0.463009	A	A	A	-0.284729	-1.63935	0.278002	0.42951			-0.0625725	0.164105	0.695549	A	A	A	0.265694	-0.462626	0.0956335	-0.832115	A	A	A	-0.399702	-1.586	0.130874	0.212161		73		FALSE
CGCL373Contig1	gsdl-motif lipase		4	P:lipid metabolic process; F:hydrolase activity, acting on ester bonds; F:hydrolase activity; C:cytoplasmic membrane-bounded vesicle	FQ317171,FQ317625,FQ316272,FQ317342,FQ317306,FQ316473,FQ316311,FQ317396,FQ316673,FQ316667,FQ316787,	2	Myc+Nod+		Myc+	-3.91653	-4.52899	-4.30866	A	A	A	-4.44321	4.30554	5.34723	4.15042	P	P	P	4.42993	462.227	2.89063e-05	0.00568088		Nod+	-0.496792	-0.252226	0.252226	A	A	A	-0.165597	2.91218	2.79869	2.4915	P	P	P	2.73412	7.46282	0.00033488	0.00246092		74		TRUE
CGCL1116Contig1	NA		0	-	FQ317608,FQ316701,FQ316490,FQ316267,	1	Myc+		Myc+	-3.92841	-4.49784	-4.19418	A	A	A	-4.41604	4.22776	5.65368	3.94465	P	P	P	4.43862	450.538	9.10658e-05	0.0106804			-0.102032	0.220605	0.757453	A	A	A	0.292009	-0.260372	0.165119	-0.796367	A	A	A	-0.297206	-1.50443	0.190701	0.255092		75		TRUE
CG-GI1f_002_J14	sterol metabolism-related protein	-	1	F:heme binding	FQ316124	0				1.25115	0.682784	0.830943	A	A	A	0.72647	-0.962715	-0.630703	-0.547332	A	A	A	-0.570437	-3.10633	0.00152889	0.0130256			-0.0981741	0.226539	0.750838	A	A	A	0.293068	-0.48659	0.167271	-0.787163	A	A	A	-0.368827	-1.58216	0.152237	0.229333		76		FALSE
CG-GI1f_002_M10	sn- -diacylglycerol cholinephosphotransferase		4	F:phosphotransferase activity, for other substituted phosphate groups; F:transferase activity; P:phospholipid biosynthetic process; C:membrane	FQ316119	0				0.469008	-0.0718317	0.0718322	A	A	A	-0.038994	-0.284537	0.690506	0.485997	A	A	A	0.194103	1.10266	0.698058	0.794292			-0.32717	0.0297589	0.535743	A	A	A	0.0794439	-0.649292	-0.0297594	-0.971526	A	A	A	-0.550193	-1.54718	0.166564	0.235408		77		FALSE
CGCL490Contig1	allyl alcohol dehydrogenase	-	1	F:catalytic activity	FQ317641,FQ317074,FQ317307,FQ317439,FQ317176,FQ317215,FQ317216,FQ316945,FQ365514,	2	Myc+Nod+		Myc+	-4.59729	-4.01263	-5.00107	A	A	A	-4.83314	4.31469	4.413	4.01263	P	P	P	4.20268	440.736	9.37321e-06	0.00378652		Nod+	1.04361	-0.250628	1.50997	P	A	P	0.767649	3.9963	4.24705	3.69406	P	P	P	3.97914	9.26305	0.00429882	0.0149959		78		TRUE
CG-GI1f_002_N06	sorbitol transporter	EC:1.3.1.74	6	F:substrate-specific transmembrane transporter activity; C:integral to membrane; P:oxidation reduction; P:transmembrane transport; F:2-alkenal reductase activity; P:carbohydrate transport	FQ316117	0				0.681577	-0.518697	0.159858	P	A	P	0.142429	-0.159858	-0.184776	-0.289413	P	P	P	-0.118316	-1.2474	0.413399	0.55869			-0.266938	0.0179133	-0.844586	A	A	A	-0.364537	-0.0179129	-0.613419	0.35481	P	A	P	-0.0921737	1.20778	0.512429	0.578546		79		TRUE
CG-GI1f_002_O05	fq357175 alnus glutinosa root 7 days after inoculation with frankia alni alnus glutinosa mrna		0	-	FQ316115	0				1.2544	0.735421	0.93542	A	A	A	0.764954	-1.03521	-0.583813	-0.561846	A	A	A	-0.57886	-3.2536	0.00140101	0.0155415			-0.15732	0.643492	0.756455	A	A	A	0.414209	-0.419217	0.169027	-0.726796	A	A	A	-0.325662	-1.67003	0.130381	0.211763		80		FALSE
CG-GI1f_002_O20	fq358814 alnus glutinosa root 2 days after inoculation with frankia alni alnus glutinosa mrna		0	-	FQ316114	0				0.221059	0.0418954	0.112634	P	P	P	0.125429	-0.227017	-0.191858	-0.0418954	P	P	P	-0.202575	-1.21317	0.0223899	0.079129			0.789362	0.613273	0.657241	P	P	P	0.686626	0.119937	0.0482364	0.0398183	P	P	P	0.0693307	-1.534	0.00046245	0.00306118		81		TRUE
CG-GI1f_002_P16	cchu glomus intraradices germinated spores on water agar 3 days glomus intraradices cdna clone cchu3150 5 mrna		0	-	FQ316112	0				0.737496	0.197039	0.347256	A	A	A	0.228123	0.0855508	-0.0855508	-1.05349	A	A	A	-0.352048	-1.71526	0.1163	0.239806			-0.0663209	0.167035	0.688737	A	A	A	0.263151	-0.451549	0.106848	-0.831201	A	A	A	-0.391967	-1.57474	0.136377	0.217113		82		FALSE
CG-GI1f_005_G17	ketol-acid reductoisomerase	EC:1.1.1.86	6	F:ketol-acid reductoisomerase activity; P:mycelium development; P:branched chain family amino acid biosynthetic process; F:isomerase activity; F:coenzyme binding; P:oxidation reduction	FQ316032	1	Myc+		Myc+	-3.94637	-4.57992	-4.40559	A	A	A	-4.50473	4.36699	4.95387	3.94637	P	P	P	4.30558	425.507	1.49588e-05	0.00453219			0.648757	1.76922	1.35106	A	A	A	1.25635	-0.925545	-0.240312	-1.19979	A	A	A	-0.78855	-4.12644	0.00922053	0.026997		83		TRUE
CG-GI1f_002_F17	saposin b domain-containing protein		4	P:lipid metabolic process; C:cytoplasmic membrane-bounded vesicle; P:sphingolipid metabolic process; C:lysosome	FQ316132	1	Myc+		Myc+	-3.9507	-4.47528	-4.36817	A	A	A	-4.462	4.92151	4.31124	4.12796	P	P	P	4.32785	421.178	7.12809e-06	0.00398707			-0.260908	0.0326171	0.549714	A	A	A	0.107141	-0.592209	-0.0326176	0.763278	A	A	A	0.0461504	-1.04318	0.900737	0.922495		84		TRUE
CG-GI1f_003_C07	dihydrodipicolinate reductase family protein	EC:1.3.1.26	5	F:dihydrodipicolinate reductase activity; P:diaminopimelate biosynthetic process; C:chloroplast; P:oxidation reduction; F:NADPH binding	FQ316106	0				0.204407	-0.0297031	0.208257	P	P	P	0.103166	-0.0826168	0.0932617	-0.274936	P	P	P	-0.103657	-1.16131	0.178207	0.319526			-0.0799484	0.0152655	0.294134	P	P	P	0.0764837	-0.694235	-0.253975	0.100037	P	P	P	-0.282724	-1.28272	0.23276	0.298319		85		TRUE
CGCL1746Contig1	NA		0	-	FQ317151,FQ316859,FQ316292,	1	Myc+		Myc+	-4.28628	-3.77769	-4.65277	A	A	A	-4.52762	4.10251	5.03533	4.26836	P	P	P	4.29597	418.085	2.22405e-05	0.00497606			0.0412235	0.0266762	0.546918	A	A	A	0.204939	1.0252	-0.0266762	-0.722279	A	A	A	0.0920831	-1.08137	0.843516	0.875795		86		TRUE
CG-GI1f_003_E02	blight-associated protein p12	-	2	C:cytoplasmic membrane-bounded vesicle; C:mitochondrion	FQ316101	1	Nod+			-0.532421	-0.325404	-0.340649	A	A	A	-0.355966	0.225388	0.371053	0.309907	P	P	P	0.307643	1.62632	0.000882408	0.0255635		Nod+	-0.10055	-0.571059	-0.101488	P	A	A	-0.257699	0.703886	0.552282	1.06901	P	P	P	0.775059	2.04593	0.00923527	0.0270238		87		TRUE
CG-GI1f_006_F23	Glomus intraradices---NA---		0	-	FQ315994	1	Myc+		Myc+	-3.93889	-4.44572	-4.34151	A	A	A	-4.44039	4.59553	4.80978	3.93889	P	P	P	4.40441	413.032	8.93277e-06	0.00371169			-0.234051	0.103947	0.61487	A	A	A	0.161588	-0.518553	0.0322809	-0.0885053	A	A	A	-0.191592	-1.27737	0.301606	0.370305		88		TRUE
CG-GI1f_003_F05	peroxidase	EC:1.11.1.7	6	C:endomembrane system; P:hydrogen peroxide catabolic process; F:heme binding; F:peroxidase activity; C:extracellular region; P:oxidation reduction	FQ316099	0				0.623892	3.03778	0.101092	P	P	P	0.971672	-0.101092	-0.324217	-0.206625	P	P	P	-0.257348	-2.76044	0.18149	0.323854			-0.441131	0.404058	0.0500374	P	P	P	0.00432141	-0.235155	0.0241899	-0.583023	P	P	P	-0.264663	-1.20496	0.422946	0.491247		89		TRUE
CGCL506Contig1	class iii chitinase	EC:3.2.1.17	4	P:carbohydrate metabolic process; C:cytoplasmic membrane-bounded vesicle; F:lysozyme activity; F:cation binding	FQ317294,FQ316915,FQ316723,FQ316690,FQ316476,FQ316961,FQ316783,FQ316914,	1	Myc+		Myc+	-4.02939	-4.5548	-4.37996	A	A	A	-4.52223	4.14563	4.57787	4.3437	P	P	P	4.27415	409.329	1.64296e-06	0.00796451			1.08245	0.0697346	0.601273	A	A	A	0.584485	-0.557481	0.0212421	-0.855887	A	A	A	-0.464042	-2.06842	0.0546068	0.109041		90		TRUE
CG-GI1f_003_I12	acyl carrier	-	7	P:fatty acid biosynthetic process; F:oxidoreductase activity; F:acyl carrier activity; F:cofactor binding; F:phosphopantetheine binding; C:plastid; P:oxidation reduction	FQ316094	1	Myc+		Myc+	-3.83849	-4.38623	-4.22023	A	A	A	-4.35027	4.20482	5.09086	4.23039	P	P	P	4.34114	403.663	1.30518e-05	0.00451932			2.07234	0.938252	0.943346	P	A	A	1.31798	0.200498	-0.292829	-0.200499	A	A	A	-0.0976097	-2.66768	0.0252855	0.059988		91		TRUE
CG-GI1f_004_F24	Glomus intraradices---NA---		0	-	FQ316063	1	Myc+		Myc+	-3.83317	-4.47166	-4.29494	A	A	A	-4.3948	4.42983	4.907	3.9802	P	P	P	4.28755	398.637	1.24059e-05	0.00440047			1.22326	0.0112691	0.526249	A	A	A	0.586926	-0.697396	-0.0112691	-0.971603	A	A	A	-0.560089	-2.21455	0.0643923	0.123429		92		TRUE
CGCL371Contig1	Glomus intraradices---NA---		0	-	FQ317312,FQ316451,FQ316310,FQ317055,FQ317326,FQ317367,FQ316252,FQ317134,FQ317208,FQ316470,FQ316837,	2	Myc+Nod-		Myc+	-3.89425	-3.92299	-4.35123	A	A	A	-4.32017	4.38905	5.05113	4.00346	P	P	P	4.33447	371.54	1.48901e-05	0.00460738		Nod-	3.22012	2.55207	3.81902	P	P	P	3.19707	0.21331	-0.651799	-1.61059	A	A	A	-0.683027	-14.724	0.0037669	0.0136138		93		TRUE
CG-GI1f_001_E03	NA		0	-	FQ317587	1	Myc+		Myc+	-3.83459	-4.41747	-4.25181	A	A	A	-4.36504	4.32071	4.74721	3.94473	P	P	P	4.21181	363.423	7.99056e-06	0.00387356			1.81576	0.418955	0.544566	A	A	A	0.926427	-0.739888	-0.0207272	-1.01064	A	A	A	-0.590418	-2.86165	0.0471101	0.09831		94		TRUE
CG-GI1f_003_M09	fq355892 alnus glutinosa root 7 days after inoculation with frankia alni alnus glutinosa mrna		0	-	FQ316088	0				0.403305	0.393324	0.00672483	P	P	P	0.240133	-0.28789	-0.11145	-0.00672483	P	P	P	-0.159528	-1.32238	0.0591444	0.153706			0.214714	0.419346	0.68804	P	P	P	0.4407	0.221102	0.327268	0.276224	P	P	P	0.274865	-1.12182	0.30309	0.37175		95		TRUE
CG-GI1f_003_M15	glycosyl hydrolase family protein with chitinase insertion domain		3	F:chitinase activity; P:chitin catabolic process; F:cation binding	FQ316087	0				0.989537	0.418245	0.57724	A	A	A	0.745617	-0.570564	-0.86928	-0.798802	A	A	A	-0.664223	-2.65349	0.00186402	0.0121128			-0.102491	0.235836	0.749254	A	A	A	0.2942	-0.490649	0.190634	-0.78188	A	A	A	-0.360632	-1.57443	0.159885	0.233595		96		FALSE
CG-GI1f_003_M17	feronia receptor-like kinase		4	F:ATP binding; P:protein amino acid phosphorylation; F:protein serine/threonine kinase activity; F:protein tyrosine kinase activity	FQ316086	0				1.44009	-0.0969677	1.36392	A	A	A	0.461198	-0.721429	-0.45885	0.0969677	A	A	A	-0.111721	-2.40069	0.0852264	0.194454			0.765808	-0.0663853	0.393004	A	A	A	0.364142	0.0663848	-0.198825	-1.14174	A	A	A	-0.424727	-1.72772	0.146427	0.225486		97		FALSE
CG-GI1f_003_N04	iaa-amino acid hydrolase 3	EC:3.5.1.32	8	F:IAA-Ala conjugate hydrolase activity; P:response to wounding; F:hippurate hydrolase activity; C:cytoplasmic membrane-bounded vesicle; F:protein binding; P:proteolysis; C:endoplasmic reticulum; F:metallopeptidase activity	FQ316085	0				0.0847902	0.0828819	0.00796223	P	P	P	0.0720479	-0.0527658	-0.415264	-0.00796223	P	P	P	-0.156154	-1.16248	0.173688	0.314134			-0.107524	-0.566196	0.230181	P	P	P	-0.147847	0.489989	0.381873	0.198549	P	P	P	0.356804	1.41878	0.109465	0.186345		98		TRUE
CGCL2778Contig1	anter-specific proline-rich protein apg		3	P:lipid metabolic process; F:hydrolase activity, acting on ester bonds; C:cytoplasmic membrane-bounded vesicle	FQ316893,FQ316671,	2	Myc+Nod+		Myc+	-3.78872	-4.31632	-4.2104	A	A	A	-4.30531	4.14119	5.13951	3.84775	P	P	P	4.22929	357.375	3.64736e-05	0.00631471		Nod+	-0.501064	-0.243635	0.269925	A	A	A	-0.158258	2.89965	2.89772	2.54381	P	P	P	2.78039	7.66695	0.00032694	0.00241477		99		TRUE
CGCL1417Contig1	multidrug resistance protein	EC:3.6.3.44; EC:3.6.3.27	6	P:auxin biosynthetic process; F:xenobiotic-transporting ATPase activity; P:transmembrane transport; F:phosphate transmembrane-transporting ATPase activity; F:ATP binding; C:integral to membrane	FQ315645,FQ322727,FQ313509,	2	Myc+Nod+		Myc+	-4.79754	-3.47107	-4.76883	A	P	A	-4.5392	3.94235	4.60907	3.77031	P	P	P	3.9482	350.448	7.56684e-05	0.00956909		Nod+	-0.754766	-1.18331	-0.640585	P	P	P	-0.859553	8.98759	9.07748	8.9503	P	P	P	9.00513	932.319	5.21504e-07	0.000137895		100		TRUE
CG-GI1f_003_P17	lrage017842 liver regeneration after partial hepatectomy rattus norvegicus mrna		0	-	FQ316079	0				0.828951	0.0869975	-0.0613704	P	P	P	0.280268	0.00421572	-0.00421572	-0.0609565	P	P	P	-0.111538	-1.23557	0.331116	0.481397			0.0205679	-0.19644	-0.123667	P	P	P	-0.0998462	0.343668	0.142891	0.607758	P	P	P	0.364772	1.37995	0.0355508	0.0787533		101		TRUE
CG-GI1f_003_P20	protein		2	F:serine-type endopeptidase activity; P:proteolysis	FQ316902	0				0.467046	-0.0776925	0.0776925	A	A	A	0.215964	-0.32602	-0.186871	-0.330335	A	A	A	-0.120168	-1.35356	0.0607779	0.156414			-0.131763	0.0295167	0.549771	A	A	A	0.149175	-0.445058	-0.0295167	-0.149351	A	A	A	-0.207975	-1.28089	0.210732	0.275006		102		FALSE
CG-GI1f_004_A03	cchu glomus intraradices germinated spores on water agar 3 days glomus intraradices cdna clone cchu10561 5 mrna		0	-	FQ316078	0				-0.165857	-0.696641	-0.560154	A	A	A	-0.6627	0.165857	1.83617	0.312153	P	P	A	0.726509	2.37119	0.0890929	0.200352			-0.934583	-0.5045	1.24387	A	A	A	-0.0650713	-1.17303	-0.56211	2.43532	A	A	P	0.233392	1.22983	0.829525	0.864168		103		TRUE
CG-GI1f_004_A04	fq355756 alnus glutinosa root 7 days after inoculation with frankia alni alnus glutinosa mrna		0	-	FQ316077	0				1.24192	0.675719	0.86133	A	A	A	0.732964	-0.97426	-0.605949	-0.557257	A	A	A	-0.572588	-3.11409	0.00151798	0.0130937			0.502071	0.0859871	0.608325	A	A	A	0.398794	-0.535229	0.0316801	-0.878262	A	A	A	-0.460604	-1.81428	0.0499887	0.102421		104		FALSE
CG-GI1f_001_E07	NA		0	-	FQ316167	1	Myc+		Myc+	-3.64692	-4.19642	-4.061	A	A	A	-4.16259	3.64692	5.5152	4.2324	P	P	P	4.38183	345.599	0.00012657	0.0126945			-0.34278	-0.000572681	0.509135	A	A	A	0.055261	-0.658877	-0.064496	-1.0056	A	A	A	-0.576324	-1.54927	0.162859	0.233715		105		TRUE
CG-GI1f_005_M08	Glomus intraradices---NA---		0	-	FQ316017	1	Myc+		Myc+	-3.82627	-4.38598	-4.22284	A	A	A	-4.34288	4.42819	4.26878	4.10047	P	P	P	4.15593	340.343	1.59797e-06	0.0116196			-0.271205	0.0803986	0.583983	A	A	A	0.131059	-0.659235	0.0349922	-0.96518	A	A	A	-0.529808	-1.58103	0.162197	0.233618		106		TRUE
CG-GI1f_004_B02	rubisco subunit binding-protein alpha subunit	-	3	P:protein folding; C:plastid; F:nucleotide binding	FQ316075	0				1.29005	1.16587	0.849358	A	A	A	0.867959	-1.02045	-0.630396	-0.591945	A	A	A	-0.602337	-3.60339	0.000618805	0.02586			2.03017	-0.540285	1.58655	P	A	A	1.02548	0.982704	-0.578582	-0.799632	A	A	A	-0.131837	-2.23042	0.299428	0.368096		107		FALSE
CG-GI1f_004_B11	---NA---		0	-		0				1.12167	0.613188	0.689403	A	A	A	0.659588	-1.04277	-0.715812	-0.667415	A	A	A	-0.660023	-3.06684	0.00121039	0.0200258			-0.188443	0.0838404	0.600935	A	A	A	0.165444	-0.50332	0.0399837	-0.926358	A	A	A	-0.463231	-1.54614	0.158384	0.232758		108		FALSE
CG-GI1f_004_B14	hydrolyzing o-glycosyl		3	F:catalytic activity; P:carbohydrate metabolic process; F:cation binding	FQ316073	0				1.23733	0.68995	0.8669	A	A	A	0.732301	-0.973129	-0.603537	-0.54457	A	A	A	-0.564065	-3.11336	0.00144932	0.0137492			-0.104562	0.198865	0.721611	A	A	A	0.271971	-0.427233	0.148456	-0.751854	A	A	A	-0.343544	-1.5321	0.159858	0.233579		109		FALSE
CGCL3109Contig1	Glomus intraradices---NA---		0	-	,FQ316110,	1	Myc+		Myc+	-3.68096	-4.34905	-4.10297	A	A	A	-4.23925	4.54476	4.83882	3.68096	P	P	P	4.30731	337.601	2.9949e-05	0.00558396			-0.0682545	0.17572	2.2776	A	A	A	0.795023	-0.436828	0.0682545	-0.83883	A	A	A	-0.402468	-2.2934	0.203926	0.268098		110		TRUE
CGCL1263Contig1	Glomus intraradices, syntaxin binding protein 5		0	-	FQ317533,FQ317441,FQ316606,FQ317165,	1	Myc+		Myc+	-3.78599	-4.32215	-4.19653	A	A	A	-4.30208	4.25927	4.57371	4.02386	P	P	P	4.16071	334.804	3.21017e-06	0.00333468			0.239824	0.0270596	0.541576	A	A	A	0.269487	-0.581183	-0.0270596	-0.978788	A	A	A	-0.52901	-1.73929	0.0636452	0.122336		111		TRUE
CGCL1414Contig1	Glomus intraradices---NA---		0	-	FQ316643,FQ316290,FQ317297,	1	Myc+		Myc+	-3.82259	-4.20149	-4.06011	A	A	A	-4.24661	4.25105	4.94162	3.84045	P	P	P	4.21393	331.402	1.60969e-05	0.00468196			-0.339571	0.0548768	0.62957	A	A	A	0.114959	-0.589097	-0.0548768	-0.930099	A	A	A	-0.524691	-1.55795	0.167198	0.235548		112		TRUE
CG-GI1f_006_H07	NA		0	-	FQ316301	1	Myc+		Myc+	-3.57243	-4.39501	-4.24192	A	A	A	-4.28528	4.32071	4.8335	3.60343	P	P	P	4.08252	320.089	4.48231e-05	0.00693471			0.506006	0.20941	-0.0448685	A	A	A	0.223516	0.465716	-0.560047	0.0483708	A	A	A	-0.0153201	-1.18004	0.518431	0.58428		113		TRUE
CG-N02f_024_E09	lysm domain containing protein		2	P:cell wall macromolecule catabolic process; C:cytoplasmic membrane-bounded vesicle	FQ363862	1	Myc+		Myc+	-3.67107	-4.34661	-4.10595	A	A	A	-4.23962	3.67107	5.09154	4.00813	P	P	P	4.16405	314.765	6.1426e-05	0.0085078			0.536655	-0.853556	1.63937	A	A	A	0.440821	2.15109	1.71439	1.90554	P	P	P	1.92367	2.79501	0.112837	0.190658		114		TRUE
CGCL623Contig1	NA		0	-	FQ317626,FQ316732,FQ316318,FQ316255,FQ317169,FQ317618,FQ317241,	1	Myc+		Myc+	-4.13317	-4.82284	-3.48155	A	A	P	-3.94893	4.00811	4.57107	3.87329	P	P	P	3.95266	314.448	4.75567e-05	0.00713007			0.180881	-0.861087	-2.08621	P	P	P	-0.922137	-1.71545	-1.73818	-2.43552	P	P	P	-1.96305	-2.05753	0.20935	0.273645		115		TRUE
CG-GI1f_006_K13	acyl carrier	-	3	P:fatty acid biosynthetic process; F:acyl carrier activity; F:cofactor binding	FQ315980	1	Myc+		Myc+	-3.6354	-4.21255	-4.07472	A	A	A	-4.16741	4.0226	4.86188	3.95574	P	P	P	4.1189	305.345	1.69854e-05	0.00457443			1.18168	1.08956	1.74714	A	A	A	1.33946	-0.19527	-0.0957127	-0.0746098	A	A	A	-0.121864	-2.75361	0.00219788	0.00912206		116		TRUE
CG-GI1f_006_K19	lysm domain containing protein	-	2	C:cytoplasmic membrane-bounded vesicle; P:cell wall macromolecule catabolic process	FQ315979	1	Myc+		Myc+	-3.74913	-4.24983	-4.18091	A	A	A	-4.26286	3.74913	4.83331	3.91254	P	P	P	4.07541	299.197	2.47862e-05	0.00522415			0.437013	0.0871954	0.608373	A	A	A	0.377527	-0.500065	0.0459442	-0.923095	A	A	A	-0.459072	-1.78583	0.0589839	0.115312		117		TRUE
CG-GI1f_004_A05	NA		2	P:biological_process; C:anchored to membrane	FQ316076	1	Myc+		Myc+	-3.66436	-4.18953	-4.01267	A	A	A	-4.15417	4.08132	4.66938	3.78019	P	P	P	4.04882	280.623	1.14972e-05	0.00428728			0.0552444	0.0206108	1.42989	A	A	A	0.501914	0.164364	-0.0206103	-0.897007	A	A	A	-0.251084	-1.68529	0.255528	0.322526		118		TRUE
CG-GI1f_004_G06	cace glomus intraradices extraradical mycelium prior to sporulation glomus intraradices cdna clone cace16161 3 mrna		0	-	FQ316804	0				1.07009	0.544019	0.658891	A	A	A	0.559831	-0.0488215	-0.80447	0.0336704	A	A	A	-0.273687	-2.04326	0.0294806	0.0959571			1.88647	0.089726	0.612196	A	A	A	0.862796	-0.540786	0.0239687	-0.340896	A	A	A	-0.285904	-2.21714	0.108907	0.1857		119		FALSE
CG-GI1f_004_G18	cace glomus intraradices extraradical mycelium prior to sporulation glomus intraradices cdna clone cace16161 5 mrna		0	-	FQ316795	0				1.1961	0.723642	0.81846	A	A	A	0.706784	-0.986807	-0.57713	-0.542057	A	A	A	-0.548733	-3.06255	0.00135276	0.0170774			1.41125	0.100389	0.612032	A	A	A	0.707891	-0.515168	0.00767422	-0.874239	A	A	A	-0.460577	-2.24773	0.0637478	0.122501		120		FALSE
CG-GI1f_001_I12	NA		0	-	FQ317521	1	Myc+		Myc+	-3.68373	-4.13273	-4.0532	A	A	A	-4.16364	4.1533	4.46205	3.89309	P	P	P	4.04804	279.37	2.92063e-06	0.00353956			-0.871051	3.43715	-0.00338697	A	P	A	0.854237	-1.13015	-0.608597	-1.54573	A	A	A	-1.09483	-3.86124	0.220377	0.285264		121		TRUE
CG-GI1f_004_H17	acylglycerol lipase		2	F:hydrolase activity; F:acylglycerol lipase activity	FQ316782	0				0.466941	-0.0765719	0.0765719	A	A	A	-0.0399119	-1.68776	-0.588205	1.42603	A	A	P	-0.105678	-1.35562	0.660177	0.768138			-0.178775	0.169851	0.678283	A	A	A	0.22312	-0.528099	0.125073	-0.834097	A	A	A	-0.412374	-1.55347	0.166918	0.235473		122		FALSE
CG-GI1f_004_I02	cace glomus intraradices extraradical mycelium prior to sporulation glomus intraradices cdna clone cace10032 5 mrna		0	-	FQ316058	0				-1.17999	-0.0712543	-1.59915	A	A	A	-0.930524	0.430764	0.0712543	0.500071	P	P	P	0.404329	2.4354	0.0538269	0.14411			0.513226	0.808706	-0.439209	A	A	A	0.294241	-0.398475	-0.916856	2.17475	A	A	P	0.286474	-1.0054	0.99433	0.995699		123		TRUE
CGCL2996Contig1	NA		0	-	FQ317456,FQ316307,	1	Myc+		Myc+	-3.82752	-3.76627	-4.21775	A	A	A	-4.18423	3.88057	4.74374	3.9091	P	P	P	4.07492	277.238	1.37326e-05	0.00434158			-0.0622263	0.183964	0.692007	A	A	A	0.271248	-0.430352	0.119493	-0.787078	A	A	A	-0.365979	-1.55534	0.138228	0.21872		124		TRUE
CG-GI1f_004_I14	fq355739 alnus glutinosa root 7 days after inoculation with frankia alni alnus glutinosa mrna		0	-	FQ316057	0				0.401853	-0.060122	0.0601225	A	A	A	-0.0717572	0.83085	0.329769	-0.5185	P	A	A	-0.0682861	1.05708	0.857188	0.907549			-0.341483	0.0430455	0.556383	A	A	A	0.0859818	-0.58524	-0.0430455	-0.962288	A	A	A	-0.530191	-1.5328	0.173511	0.240024		125		FALSE
CG-GI1f_004_I21	dna binding	-	2	F:DNA binding; C:vacuole	FQ316056	0				0.391804	0.235512	0.264716	P	P	P	0.220585	-0.273035	0.00969219	-0.243725	P	P	P	-0.151083	-1.38163	0.0101654	0.044596			-0.152496	-0.395736	-0.85096	P	P	P	-0.466397	0.101735	0.227879	0.321706	P	P	P	0.217106	1.60604	0.0332764	0.0749131		126		TRUE
CGCL2910Contig1	Glomus intraradices, kelch repeat		6	F:protein binding; C:cytoplasm; C:nuclear chromatin; F:chromatin binding; F:hydrolase activity; F:phosphoprotein phosphatase activity	FQ317573,FQ316224,	1	Myc+		Myc+	-3.63344	-4.18483	-4.0191	A	A	A	-4.13871	4.0209	4.66008	3.75163	P	P	P	4.01651	272.478	1.36606e-05	0.00441481			-0.0792537	0.182034	1.79647	A	A	A	0.633085	-0.349529	0.113271	-0.803937	A	A	A	-0.346732	-1.97222	0.202544	0.266594		127		TRUE
CG-GI1f_004_J12	glycerol 3-phosphate permease	-	3	C:mitochondrion; P:transmembrane transport; C:integral to membrane	FQ316759	0				0.16713	0.266236	0.526258	P	P	P	0.169622	-0.16713	0.313349	-0.67863	P	P	P	-0.183233	-1.41161	0.179165	0.320807			0.841322	0.664882	0.574826	P	P	P	0.693677	-0.0119352	-0.102576	-0.151842	P	P	P	-0.0887845	-1.72006	0.000897294	0.00479403		128		TRUE
CG-GI1f_004_J21	potassium channel beta subunit	-	6	F:oxidoreductase activity; F:voltage-gated potassium channel activity; C:plasma membrane; P:potassium ion transport; C:integral to membrane; C:mitochondrion	FQ316054	0				0.867614	0.312482	0.466054	A	A	A	0.354684	-0.219967	-0.498526	-0.978855	A	A	A	-0.369345	-2.1652	0.0157446	0.0617181			0.831685	0.515584	-0.487298	A	A	A	0.286657	0.652473	0.433341	0.533628	A	A	P	0.539814	1.19181	0.563601	0.627167		129		FALSE
CG-GI1f_005_J18	Glomus intraradices, histidine-rich glycoprotein precursor		0	-	FQ316025	1	Myc+		Myc+	-3.39318	-3.63204	-3.82163	A	A	A	-3.84916	3.39318	5.673	3.7981	P	P	P	4.09701	239.471	0.000376905	0.0219253			1.69665	0.524018	-0.122863	P	A	A	0.699269	-1.2347	-0.719706	-1.62865	A	A	A	-1.19435	-3.71567	0.0332801	0.0749098		130		TRUE
CG-GI1f_004_K04	14-3-3 protein		1	F:protein domain specific binding	FQ316053	0				-0.137748	-0.276962	-0.549516	A	A	A	-0.551388	0.425891	0.42821	0.168018	P	P	A	0.289967	1.5824	0.011195	0.0481539			-0.0837321	0.198327	0.720463	A	A	A	0.278353	-0.432991	0.132439	-0.810727	A	A	A	-0.370426	-1.56784	0.147054	0.225757		131		TRUE
CG-GI1f_004_K12	fq357575 alnus glutinosa root 7 days after inoculation with frankia alni alnus glutinosa mrna		0	-	FQ316052	0				1.23017	0.721114	0.871081	A	A	A	0.741824	-0.958539	-0.582261	-0.526613	A	A	A	-0.553085	-3.09497	0.00130588	0.018226			-0.317949	0.0195737	0.524604	A	A	A	0.0754096	-0.671628	-0.0195737	-1.00618	A	A	A	-0.565792	-1.55963	0.16618	0.235207		132		FALSE
CGCL2513Contig1	Glomus intraradices---NA---		0	-	FQ317496,FQ317341,	1	Myc+		Myc+	-3.41958	-3.92654	-3.76549	A	A	A	-3.91092	3.53072	5.37949	3.65798	P	P	P	3.99694	237.744	0.000211971	0.0165736			-0.377406	0.0695849	0.577469	A	A	A	0.0898825	-0.550018	-0.00828838	-0.86412	A	A	A	-0.474142	-1.47839	0.204293	0.268386		133		TRUE
CG-GI1f_006_E07	Glomus intraradices---NA---		0	-	FQ316001	2	Myc+Nod-		Myc+	-3.46655	-3.23679	-4.53606	A	A	A	-3.75887	3.70019	4.64801	3.57282	P	P	P	3.78945	210.86	0.000124165	0.0125398		Nod-	-0.02824	0.215582	0.839208	P	P	P	0.342184	-1.81987	-2.41838	-1.31374	A	A	P	-1.85066	-4.57207	0.00592555	0.0190949		134		TRUE
CG-GI1f_006_K04	cysteine proteinase, papain, C1A family	EC:1.3.1.74; EC:3.4.22.0	4	P:proteolysis; P:oxidation reduction; F:2-alkenal reductase activity; F:cysteine-type endopeptidase activity	FQ316262	2	Myc+Nod+		Myc+	-3.38692	-3.91204	-3.8219	A	A	A	-3.90878	4.18795	4.37879	3.43352	P	P	P	3.84679	208.954	2.0166e-05	0.00473022		Nod+	-0.583728	-0.420988	0.0897765	A	A	A	-0.30498	4.78502	5.13213	5.21338	P	P	P	5.04351	40.7433	2.46868e-05	0.000512885		135		TRUE
CG-GI1f_004_M08	---NA---		0	-	FQ316047	0				2.91441	0.121681	0.196185	P	A	A	0.716552	-0.121681	0.4133	-0.463069	A	A	A	-0.223968	-2.19554	0.299874	0.451503			-0.284344	0.0328774	0.557466	A	A	A	0.102	-0.559895	-0.0328774	-0.379073	A	A	A	-0.323949	-1.34346	0.215935	0.280463		136		FALSE
CG-GI1f_001_O04	Glomus intraradices, superoxide dismutase		0	-	FQ316147	1	Myc+		Myc+	-3.35381	-3.93514	-3.77394	A	A	A	-3.88311	3.69793	4.68435	3.56066	P	P	P	3.82419	203.461	4.11043e-05	0.00679295			-0.102849	0.2325	0.753377	A	A	A	0.294343	-0.509341	0.184004	-0.790417	A	A	A	-0.371918	-1.58695	0.156051	0.231411		137		TRUE
CG-GI1f_004_O18	palmate-like pentafoliata 1 transcription factor	-	2	F:zinc ion binding; C:intracellular	FQ316046	0				0.0487766	-1.03994	-1.62891	P	P	P	-0.993969	0.58832	1.1003	0.238872	P	P	P	0.46968	2.85969	0.0514266	0.139794			0.636075	0.765893	0.00230241	P	P	P	0.46809	-0.00230241	-0.67651	-0.146517	P	P	P	-0.27511	-1.67388	0.0761363	0.140639		138		TRUE
CGCL914Contig1	Glomus intraradices---NA---		0	-	FQ317500,FQ316682,FQ317331,FQ316626,FQ316392,	1	Myc+		Myc+	-3.26188	-3.84936	-3.69815	A	A	A	-3.79435	3.85286	4.44082	3.75762	P	P	P	3.8283	196.752	1.03655e-05	0.00396699			-0.265197	0.139858	0.623989	A	A	A	0.166217	-0.0915422	0.117848	-0.875557	A	A	A	-0.283084	-1.36538	0.320808	0.3898		139		TRUE
CG-GI1f_004_O22	small gtpase cdc42	-	22	F:signal transducer activity; P:regulation of initiation of mating projection growth; P:Rho protein signal transduction; F:protein binding; P:regulation of vacuole fusion, non-autophagic; C:mating projection tip; C:cellular bud neck; F:GTP binding; P:GTP catabolic process; P:positive regulation of exocytosis; P:budding cell apical bud growth; P:pseudohyphal growth; P:regulation of exit from mitos…	FQ316045	0				-0.177455	-0.859845	2.86019	A	A	P	0.108783	0.315591	0.548942	-0.0136471	P	P	A	0.216133	-1.2518	0.792983	0.863523			0.197436	-0.251269	0.263652	A	A	A	0.0699396	-0.960962	2.67913	-1.25047	A	P	A	0.155898	1.06139	0.949471	0.960501		140		TRUE
CG-GI1f_002_E19	Glomus intraradices, bestrophin-like protein		0	-	FQ316135	1	Myc+		Myc+	-3.16077	-3.76709	-3.6092	A	A	A	-3.70443	4.0541	4.57686	3.51482	P	P	P	3.82664	188.83	2.91684e-05	0.00558153			-0.134621	0.246789	0.756082	A	A	A	0.289417	-0.482483	0.230885	-0.748419	A	A	A	-0.333339	-1.53981	0.185485	0.250209		141		TRUE
CG-GI1f_005_C11	Glomus intraradices---NA---		0	-	FQ316621	1	Myc+		Myc+	-3.26471	-3.78634	-3.63108	A	A	A	-3.75988	3.946	4.7897	3.26471	P	P	P	3.84414	188.817	8.54235e-05	0.0101829			-0.133916	0.234143	0.71668	A	A	A	0.272302	-0.475433	0.176991	-0.828135	A	A	A	-0.375525	-1.56681	0.166741	0.235452		142		TRUE
CG-GI1f_005_B07	6-phosphofructokinase 5		3	F:6-phosphofructokinase activity; C:6-phosphofructokinase complex; P:glycolysis	FQ316640	0				0.928795	0.623429	0.505724	A	A	A	3.3738	-1.32042	-0.945522	-0.901201	A	A	A	-0.918218	-3.34429	0.000683775	0.0265886			-0.491301	-0.129883	0.397781	A	A	A	-0.0744673	-0.0249462	-0.162243	-0.0170498	A	A	A	-0.0680796	1.00444	0.981746	0.986017		143		FALSE
CG-GI1f_005_B21	protein	-	6	P:hyperosmotic salinity response; P:response to water deprivation; P:photosystem I assembly; P:chloroplast organization; P:heat acclimation; C:chloroplast thylakoid membrane	FQ316043	0				1.02254	0.458021	-0.0161977	A	A	A	0.410984	0.0161972	-0.0665488	-0.882809	P	A	A	-0.378622	-1.74011	0.126609	0.25432			-0.0180435	0.404422	0.0367479	A	A	A	0.141042	0.581429	-0.331263	0.169498	A	A	A	0.139888	-1.0008	0.997069	0.997755		144		FALSE
CG-GI1f_006_N15	subtilisin-like protease, S08A family	EC:3.4.21.0	4	P:negative regulation of catalytic activity; P:proteolysis; F:identical protein binding; F:serine-type endopeptidase activity	FQ315973	1	Myc+		Myc+	-3.11041	-3.49835	-3.47089	A	A	A	-3.57596	4.11861	5.37119	3.11041	P	P	P	4.10781	188.7	0.000342905	0.0211308			-0.0446253	0.193039	0.790484	A	A	A	0.312966	-0.432818	0.137458	-0.8216	A	A	A	-0.37232	-1.60802	0.140207	0.220483		145		TRUE
CG-N01f_003_D10	NA		0	-	CO038584.1	2	Myc+Nod+		Myc+	-3.25987	-3.7891	-3.64489	A	A	A	-3.76282	3.79235	4.53498	3.49715	P	P	P	3.77109	181.788	2.69552e-05	0.00560014		Nod+	-1.08405	-0.701849	-0.263628	A	A	A	-0.683175	10.4215	10.45	10.2059	P	P	P	10.3592	2108.99	1.55196e-06	0.000179128		146		TRUE
CG-GI1f_005_C16	fq357035 alnus glutinosa root 7 days after inoculation with frankia alni alnus glutinosa mrna		0	-	FQ316041	0				0.912456	0.0394626	0.521372	P	A	P	0.457533	-0.115299	-0.0394626	-0.222143	P	P	P	-0.152489	-1.5334	0.075107	0.17874			0.977044	0.290863	0.167815	P	P	A	0.478574	-0.722346	-1.59452	-0.49379	A	A	P	-0.936884	-2.66744	0.0279045	0.0649928		147		TRUE
CG-GI1f_005_H05	Glomus intraradices, 2-alkenal reductase	EC:1.3.1.74	6	C:cytosol; C:nucleus; F:2-alkenal reductase activity; P:response to oxidative stress; F:zinc ion binding; P:oxidation reduction	FQ316028	1	Myc+		Myc+	-2.29776	-5.7763	-5.86664	P	A	A	-5.136	2.29776	3.66327	2.59736	P	P	P	2.78798	180.981	0.0038354	0.0208595			2.21333	0.593038	-0.057682	P	A	A	0.916228	-1.1234	-0.591852	-1.51345	A	A	A	-1.07623	-3.97915	0.0516915	0.104832		148		TRUE
CG-GI1f_002_C15	Glomus intraradices, protein of hypothetical function duf326		0	-	FQ317364	1	Myc+		Myc+	-3.21091	-3.7491	-3.59037	A	A	A	-3.71531	3.72311	5.00069	3.21091	P	P	P	3.81593	180.397	0.000174745	0.0151268			-0.131161	0.23735	0.724552	A	A	A	0.276913	-0.486961	0.184213	-0.821912	A	A	A	-0.374887	-1.57113	0.16647	0.235411		149		TRUE
CGCL1260Contig1	proton-dependent oligopeptide transport family protein	-	3	P:oligopeptide transport; C:plasma membrane; F:transporter activity	FQ316730,FQ316625,FQ316566,FQ316452,	2	Myc+Nod+		Myc+	-3.14986	-3.74678	-3.56515	A	A	A	-3.69097	4.10627	4.74434	3.14986	P	P	P	3.87511	179.448	0.000112127	0.0119026		Nod+	0.44989	-0.594755	-0.118003	A	A	A	-0.0876227	6.06834	6.13626	6.08524	P	P	P	6.09661	72.7176	3.38695e-05	0.000611121		150		TRUE
CG-R02f_046_N15	NA		0	-	FQ327860	1	Myc+		Myc+	-3.19897	-3.77417	-3.62097	A	A	A	-3.72611	4.26655	4.17165	3.41118	P	P	P	3.76209	178.671	2.00181e-05	0.00485206			0.268093	0.0274377	0.548085	A	A	A	0.281205	-0.695123	-0.0274377	-0.987826	A	A	A	-0.570129	-1.80417	0.0571298	0.112748		151		TRUE
CG-GI1f_005_E24	fq357601 alnus glutinosa root 7 days after inoculation with frankia alni alnus glutinosa mrna		0	-	FQ316035	0				1.25482	0.676168	0.84688	A	A	A	0.734012	-1.04358	-0.642189	-0.593223	A	A	A	-0.609292	-3.21679	0.00164728	0.0122539			-0.261653	0.0291238	0.566681	A	A	A	0.111384	-0.637091	-0.0291238	-0.672496	A	A	A	-0.446237	-1.47184	0.156478	0.231666		152		FALSE
CG-GI1f_005_F01	fq357480 alnus glutinosa root 7 days after inoculation with frankia alni alnus glutinosa mrna		0	-	FQ316580	0				0.475941	-0.0663733	0.0663733	A	A	A	-0.0380539	-1.42779	2.54264	0.317284	A	P	A	0.136221	1.24723	0.797185	0.866736			-0.0919223	0.208248	0.737288	A	A	A	0.284538	-0.465417	0.140637	-0.801712	A	A	A	-0.375497	-1.58012	0.146601	0.225587		153		FALSE
CG-GI1f_005_F04	pgps d12		2	C:integral to membrane; C:membrane	FQ316034	0				1.11238	0.864437	0.672934	A	A	A	0.638442	-1.21661	-0.870553	-0.832875	A	A	A	-0.706015	-3.62152	0.000460203	0.0246964			-0.436782	1.81831	0.247377	A	A	A	0.542967	2.8746	-0.305332	-1.26707	P	A	A	0.434066	-1.07841	0.942486	0.954696		154		FALSE
CG-GI1f_001_O06	Glomus intraradices, subunit of golgi mannosyltransferase complex		1	C:integral to membrane	FQ317427	1	Myc+		Myc+	-3.18586	-3.66929	-3.51977	A	A	A	-3.6598	3.81279	4.58608	3.46623	P	P	P	3.76274	170.466	3.30404e-05	0.00608236			1.86345	1.71853	-0.045651	P	A	A	1.17878	-1.21662	-0.607329	-1.54305	A	A	A	-1.12233	-4.92837	0.0266902	0.062717		155		TRUE
CG-N02f_027_G20	NA		0	-	FQ363534	2	Myc+Nod+		Myc+	-3.6729	-3.18526	-3.75959	A	A	A	-3.65116	3.76879	4.36291	3.4482	P	P	P	3.69129	168.806	2.12797e-05	0.00483549		Nod+	0.720945	-0.0328691	0.248578	P	P	P	0.312218	5.94233	5.80779	5.86446	P	P	P	5.87153	47.154	1.54657e-05	0.000398791		156		TRUE
CGCL1882Contig1	Glomus intraradices---NA---		0	-	FQ317200,FQ316401,FQ316243,	1	Myc+		Myc+	-3.23828	-3.7773	-3.64755	A	A	A	-3.75833	3.76708	4.24567	3.3932	P	P	P	3.66106	163.864	1.5429e-05	0.00457926			0.852263	0.0781941	0.575781	A	A	A	0.502079	-0.532312	0.019958	-0.904805	A	A	A	-0.472387	-1.96491	0.0501551	0.102646		157		TRUE
CG-GI1f_005_H03	alpha beta-hydrolase domain-containing protein	EC:3.1.1.3	3	F:triglyceride lipase activity; C:chloroplast; P:lipid metabolic process	FQ316029	0				0.461138	-0.322999	0.062098	P	P	P	0.047199	0.0114417	-0.087687	0.130538	P	P	P	-0.00255585	-1.0343	0.846109	0.900276			-0.491912	0.0203376	-0.186614	P	P	P	-0.219396	-0.674035	-0.676755	-0.719451	P	P	P	-0.69008	-1.38577	0.0345707	0.077028		158		TRUE
CG-GI1f_002_I03	NA	-	2	C:cytoplasmic membrane-bounded vesicle; P:cell wall macromolecule catabolic process	FQ316127	1	Myc+		Myc+	-3.30044	-3.87768	-3.72159	A	A	A	-3.82871	3.30044	4.40076	3.44353	P	P	P	3.62734	162.934	4.4874e-05	0.0068695			0.219395	0.0909734	0.616405	A	A	A	0.308925	-0.641522	0.0371251	-0.927246	A	A	A	-0.510547	-1.76476	0.0662307	0.126105		159		TRUE
CG-GI1f_001_P04	cysteine proteinase, papain, C1A family	-	1	F:cysteine-type peptidase activity	FQ317412	2	Myc+Nod+		Myc+	-5.0062	-5.59103	-2.3463	A	A	P	-4.7668	3.2833	3.46666	2.3463	P	P	P	2.90223	162.759	0.00225164	0.013644		Nod+	-0.917611	-0.545045	-0.0277319	A	A	A	-0.496796	4.93556	5.30043	5.41249	P	P	P	5.21616	52.4531	4.21765e-05	0.00067776		160		TRUE
CG-GI1f_005_H23	cysteine proteinase	EC:1.3.1.74; EC:3.4.22.0	4	P:proteolysis; P:oxidation reduction; F:2-alkenal reductase activity; F:cysteine-type endopeptidase activity	FQ316537	0				0.303155	-0.191892	-0.0841536	A	A	A	-0.0617238	0.0841536	0.113741	0.208312	P	P	P	0.0583577	1.09154	0.460427	0.603188			1.16339	0.930959	-0.705716	P	P	A	0.462877	-0.290704	-0.585502	-0.415821	P	A	P	-0.430676	-1.85775	0.207137	0.271363		161		TRUE
CG-GI1f_005_H24	protein		3	F:electron carrier activity; F:copper ion binding; C:cytoplasmic membrane-bounded vesicle		0				0.728205	0.0790477	0.273457	A	A	A	0.156583	-0.0790477	0.627881	-1.20118	A	A	A	-0.362781	-1.49245	0.365277	0.514202			0.264284	0.0140967	1.72214	A	A	A	0.666838	-0.707357	1.36521	-0.984019	A	A	A	-0.108722	-1.71185	0.443364	0.51153		162		FALSE
CG-GI1f_005_J09	chitinase 1		3	F:catalytic activity; P:carbohydrate metabolic process; F:cation binding	FQ316511	0				0.395442	0.00226974	0.0346537	A	A	A	-0.0699395	-0.226269	0.0955462	-0.596366	A	A	A	-0.18234	-1.3072	0.177271	0.318356			-0.118817	0.182847	0.77422	A	A	A	0.279417	-0.450411	0.118817	-0.824463	A	A	A	-0.385352	-1.58531	0.154684	0.230701		163		FALSE
CG-GI1f_001_M04	Casparian strip membrane proteins (CASP) family -Like	-	10	P:defense response to bacterium; P:response to jasmonic acid stimulus; P:response to wounding; P:response to cold; P:defense response to oomycetes; P:response to salicylic acid stimulus; C:cell part; P:response to abscisic acid stimulus; P:response to ethylene stimulus; P:response to salt stress	FQ316149	2	Myc+Nod+		Myc+	-3.09667	-3.7162	-3.54884	A	A	A	-3.64675	3.76742	4.36151	3.4393	P	P	P	3.66622	158.68	2.37732e-05	0.00523838		Nod+	0.231154	-0.573529	-0.0521779	A	A	A	-0.131517	5.21005	5.22333	4.95518	P	P	P	5.12952	38.3469	3.0761e-05	0.000581738		164		TRUE
CG-GI1f_005_J20	aminoalcoholphosphotransferase	-	4	C:membrane; C:mitochondrion; F:phosphatidyltransferase activity; P:phospholipid biosynthetic process	FQ316504	0				0.851016	-0.199155	0.303964	A	A	A	0.340009	-0.0363135	-1.09233	-0.193145	A	A	A	-0.321369	-1.69256	0.164973	0.30389			0.565312	-0.523692	-0.02246	A	A	A	0.00638676	0.601111	-0.101913	-0.163816	A	A	A	0.111794	1.0758	0.804702	0.842472		165		FALSE
CG-GI1f_005_K14	predicted protein [Hordeum vulgare subsp. vulgare]		0	-	FQ316024	0				0.946477	0.256036	0.491988	A	A	A	0.359616	1.30559	-0.875743	-0.343654	P	A	A	-0.12326	-1.45005	0.478899	0.618638			2.23386	2.48371	1.46083	P	P	A	2.05946	1.61058	0.46135	-1.13109	P	A	A	0.313614	-3.35392	0.109931	0.186964		166		FALSE
CG-GI1f_004_P12	xylem serine proteinase 1, S08A family	-	3	F:oxidoreductase activity; F:serine-type endopeptidase activity; P:proteolysis	FQ316674	1	Myc+		Myc+	-2.14085	-5.61053	-5.46731	P	A	A	-4.60333	2.61613	3.95327	2.14085	P	P	P	2.77529	158.644	0.00434811	0.0231036			-0.0348539	0.075758	0.581074	A	A	A	0.207326	0.0235357	0.0242748	-0.914626	A	A	A	-0.288938	-1.41056	0.246411	0.312892		167		TRUE
CG-GI1f_005_L04	cchu glomus intraradices germinated spores on water agar 3 days glomus intraradices cdna clone cchu9360 3 mrna		0	-	FQ316482	0				-0.0605302	-0.642844	-0.445801	A	A	A	-0.573857	1.16682	2.18311	0.0605307	P	P	A	1.0769	2.86767	0.075289	0.178881			-0.149835	0.0913343	0.608944	A	A	A	0.183481	-0.526374	0.0340557	-0.872098	A	A	A	-0.454806	-1.55648	0.138945	0.2194		168		TRUE
CG-GI1f_005_L10	cchu glomus intraradices germinated spores on water agar 3 days glomus intraradices cdna clone cchu11963 3 mrna		0	-	FQ316021	0				0.484354	0.00294733	0.0981927	A	A	A	-0.00816489	0.514937	-0.489432	-0.00294733	A	A	A	-0.213836	-1.1389	0.594846	0.715892			-0.0641322	0.165423	0.68969	A	A	A	0.26366	-0.454641	0.103375	-0.830765	A	A	A	-0.39401	-1.57753	0.134494	0.215436		169		FALSE
CG-GI1f_003_K11	Glomus intraradices---NA---		0	-	FQ316981	1	Myc+		Myc+	-3.35841	-3.88468	-3.74474	A	A	A	-3.86165	3.51464	3.93801	3.35841	P	P	P	3.55684	153.948	6.40511e-06	0.00404998			0.44116	0.0829411	0.613211	A	A	A	0.379104	-0.54425	0.0160646	-0.920806	A	A	A	-0.482997	-1.81768	0.0515222	0.10462		170		TRUE
CG-GI1f_005_M23	---NA---		0	-		0				1.28364	0.691684	0.8482	A	A	A	0.748227	-0.961556	-0.592034	-0.556348	A	A	A	-0.569831	-3.12637	0.00169509	0.0119436			-0.13278	0.253071	0.760826	A	A	A	0.293706	-0.489538	0.231258	-0.675033	A	A	A	-0.311104	-1.52078	0.185427	0.250155		171		FALSE
CGCL1445Contig1	Glomus intraradices---NA---		0	-	FQ317430,FQ317366,FQ317172,	1	Myc+		Myc+	-3.42711	-3.77086	-3.52582	P	P	P	-3.56357	3.42711	3.7702	3.87636	P	P	P	3.6954	153.897	1.78165e-06	0.00518211			0.65458	0.518209	0.378112	P	A	A	0.516967	-0.192545	-0.00914001	0.00914001	A	A	P	-0.0641816	-1.49604	0.00478201	0.0162564		172		TRUE
CG-GI1f_005_N24	fq355848 alnus glutinosa root 7 days after inoculation with frankia alni alnus glutinosa mrna		0	-	FQ316442	0				1.24533	0.666903	0.85874	A	A	A	0.733081	-0.98361	-0.612505	-0.566145	A	A	A	-0.580902	-3.12621	0.00158058	0.0127489			-0.0513978	0.17407	0.692467	A	A	A	0.271713	-0.442495	0.112109	-0.798027	A	A	A	-0.376138	-1.56683	0.133128	0.214239		173		FALSE
CGCL1763Contig1	Multicopper oxidase, type 3 SKU5- like	EC:1.10.3.3	4	F:copper ion binding; F:L-ascorbate oxidase activity; P:oxidation reduction; F:GTP binding	,FQ322074,	2	Myc+Nod+		Myc+	-3.08345	-3.6549	-3.49584	A	A	A	-3.60756	3.60721	4.41318	3.08345	P	P	P	3.55726	138.398	7.30137e-05	0.0094807		Nod+	-2.62294	-2.79651	-2.25405	A	A	A	-2.55783	9.98451	9.63716	9.48256	P	P	P	9.70141	4902.29	6.00856e-07	0.000145637		174		TRUE
CG-GI1f_005_P12	atp adp transporter	-	5	P:transport; F:ATP:ADP antiporter activity; C:chloroplast membrane; F:ATP binding; C:integral to membrane	FQ316009	0				0.396664	0.311273	0.0188327	P	P	P	0.207102	-0.220116	-0.0188327	-0.183074	P	P	P	-0.211267	-1.30399	0.0421996	0.12257			-0.00880814	0.213061	0.46729	P	P	P	0.223848	0.607973	0.455815	0.210368	P	P	P	0.424719	1.14939	0.326524	0.395489		175		TRUE
CG-GI1f_006_A07	geranylgeranyl pyrophosphate synthetase	EC:2.5.1.29	3	C:soluble fraction; P:carotenoid biosynthetic process; F:farnesyltranstransferase activity	FQ316404	0				1.27259	0.697969	0.915995	A	A	A	0.760061	-1.0002	-0.588469	-0.561568	A	A	A	-0.575981	-3.20191	0.0015707	0.0128042			-0.105566	0.204093	0.725482	A	A	A	0.274669	-0.420138	0.148663	-0.756232	A	A	A	-0.342569	-1.53394	0.160248	0.233562		176		FALSE
CGCL1329Contig1	hsr201 like protein	-	1	F:acyltransferase activity	FQ317204,FQ316588,FQ316749,FQ317110,	2	Myc+Nod+		Myc+	-3.02529	-3.62229	-3.42918	A	A	A	-3.44805	4.00715	4.22839	3.02529	P	P	P	3.6038	138.384	6.44488e-05	0.00859889		Nod+	-1.59544	-2.28247	-1.36131	A	A	A	-1.74641	5.4935	5.27385	5.25889	P	P	P	5.34208	136.096	1.58693e-05	0.000404889		177		TRUE
CGCL1252Contig1	Glomus intraradices, cu-zn superoxide partial	EC:1.15.1.1	4	F:metal ion binding; P:superoxide metabolic process; F:superoxide dismutase activity; P:oxidation reduction	FQ317524,FQ316356,FQ317040,FQ316563,	1	Myc+		Myc+	-3.06967	-3.74685	-3.46826	A	A	A	-3.63096	3.72598	4.20136	3.12097	P	P	P	3.52949	138.24	4.28522e-05	0.00692444			0.516318	-0.235816	0.235816	A	A	A	0.172106	-0.850919	1.53696	-1.27162	A	A	A	-0.195193	-1.28994	0.704602	0.754401		178		TRUE
CG-GI1f_006_B03	---NA---		0	-	FQ316008	0				1.26776	0.687874	0.85152	A	A	A	0.739701	-0.942392	-0.597032	-0.531741	A	A	A	-0.555705	-3.08679	0.00162471	0.0124621			-0.105645	0.233004	0.75057	A	A	A	0.292643	-0.512819	0.188157	-0.795195	A	A	A	-0.373286	-1.58659	0.157879	0.232416		179		FALSE
CG-GI1f_006_C12	gs lambda- 10 day germinating spore library glomus intraradices mrna		0	-	FQ316007	0				0.883721	0.3215	0.479385	A	A	A	0.365814	-1.38709	0.151954	-0.151954	A	A	A	-0.476449	-2.03341	0.109712	0.230703			-0.105942	0.214668	0.762435	A	A	A	0.290387	-0.504613	0.166838	-0.782568	A	A	A	-0.373448	-1.58429	0.15479	0.230812		180		FALSE
CG-GI1f_001_P01	Glomus intraradices, 60s ribosomal protein l17	-	3	F:structural constituent of ribosome; C:large ribosomal subunit; P:translation	FQ316146	1	Myc+		Myc+	-4.55705	-5.0834	-2.48815	A	A	P	-4.19868	2.84217	3.46391	2.50449	P	P	P	2.82468	126.213	0.00114802	0.021107			-0.742522	-0.397495	0.103828	A	A	A	-0.345396	-0.103556	-0.454969	-1.38598	A	A	A	-0.648168	-1.23351	0.541929	0.606859		181		TRUE
CG-GI1f_006_D04	protein	EC:5.4.99.12	6	C:cytosol; F:RNA binding; P:pseudouridine synthesis; P:RNA processing; F:protein binding; F:pseudouridine synthase activity	FQ316360	0				0.118578	0.0046854	0.139383	P	P	P	0.216239	-0.0046854	-0.101974	-0.108682	P	P	P	-0.122888	-1.11677	0.0412269	0.120346			-0.156313	0.0642552	0.248221	P	P	P	0.0520542	-0.187171	-0.25092	-0.163734	P	P	P	-0.200608	-1.1914	0.102611	0.177419		182		TRUE
CG-GI1f_006_D12	rna binding	-	4	C:plant-type cell wall; F:RNA binding; F:nucleotide binding; F:zinc ion binding	FQ316005	1	Nod-			0.262157	-0.330377	0.283415	P	P	P	0.065357	-0.0462332	0.0756826	-0.367849	P	P	P	-0.144936	-1.13645	0.486125	0.624809		Nod-	-0.563955	-0.138879	-0.102016	P	P	P	-0.268284	-2.08438	-2.08903	-2.13663	P	P	P	-2.10335	-3.56787	0.00025074	0.00203829		183		TRUE
CG-GI1f_006_E06	protein	-	4	P:protein amino acid phosphorylation; F:ATP binding; C:chloroplast; F:protein serine/threonine kinase activity	FQ316002	0				0.261775	0.0177708	0.278087	P	P	P	0.113426	-0.0337572	-0.00678349	-0.504796	P	P	P	-0.134638	-1.29026	0.113915	0.236565			-0.213897	-0.405831	-0.677346	P	P	P	-0.432358	0.00474978	-0.00474978	-0.0105824	P	P	P	-0.00352748	1.34614	0.0332814	0.0749012		184		TRUE
CG-GI1f_001_J01	GLIP5 (GDSL-motif lipase 5); carboxylesterase		3	P:lipid metabolic process; F:hydrolase activity, acting on ester bonds; F:lipase activity	FQ317510	1	Myc+		Myc+	-3.33484	-2.8485	-3.74596	A	A	A	-3.59148	3.60639	4.37723	2.93595	P	P	P	3.44202	123.608	0.000144155	0.0137925			-0.235933	-0.688554	-1.80102	P	A	A	-0.908504	0.224122	-0.00990391	-0.257802	P	P	P	-0.0145278	1.85829	0.139298	0.219766		185		TRUE
CG-GI1f_006_E14	calcineurin-like metallo-phosphoesterase-like protein	-	1	F:protein serine/threonine phosphatase activity	FQ316340	0				0.0654149	0.0701776	-0.0458789	P	P	P	0.0204713	-0.00983477	0.0971904	0.00782824	P	P	P	-0.0364063	1.00126	0.972846	0.982233			-0.23386	0.00406981	-0.0910583	P	P	P	-0.10695	0.755495	0.70052	0.694344	P	P	P	0.716786	1.76998	0.000329872	0.0024278		186		TRUE
CG-GI1f_006_F03	presenilin family protein		2	F:aspartic-type endopeptidase activity; C:integral to membrane	FQ316000	0				0.642151	-0.0697975	0.998439	A	A	A	0.238885	-0.447107	-0.108386	0.614299	A	A	A	0.0321509	-1.41814	0.319135	0.469946			-0.00572205	0.356329	0.00572205	A	A	A	0.118776	-0.463192	-0.527744	0.475517	A	A	A	-0.171806	-1.22313	0.4474	0.515492		187		FALSE
CGCL38Contig2	Glomus intraradices---NA---		0	-	FQ316681,FQ317227,FQ317313,FQ316922,FQ316980,FQ316410,FQ316956,FQ316772,FQ316234,FQ317620,FQ317188,FQ316322,FQ316329,FQ316764,FQ316991,FQ317152,FQ316273,FQ317591,FQ316683,FQ316684,FQ316477,FQ316480,FQ316584,FQ316615,FQ316785,FQ316789,FQ316834,FQ316890,FQ316975,FQ316995,FQ317014,FQ317102,FQ317141,FQ317552,FQ316351,FQ317589,FQ316881,FQ317415,FQ316463,FQ316927,	1	Myc+		Myc+	-3.11319	-3.67034	-3.49409	A	A	A	-3.61952	3.25841	3.34736	3.94143	P	P	P	3.4151	122.923	1.36308e-05	0.00450531			-0.0538774	0.166125	0.690783	A	A	A	0.267677	-0.454139	0.101591	-0.816802	A	A	A	-0.389784	-1.5773	0.130683	0.211993		188		TRUE
CG-GI1f_006_F08	cn - tilapia library of mixed differentiating xx and xy gonads oreochromis niloticus mrna		0	-	FQ315998	0				1.10886	0.603013	0.708401	A	A	A	0.608252	-0.0127287	-0.630728	-0.666517	A	A	A	-0.384863	-2.36759	0.00902896	0.0409315			-0.41075	-0.555674	-0.0449123	A	A	A	-0.337112	-1.16243	-0.627947	-1.56144	A	A	A	-1.11727	-1.71732	0.0657032	0.125413		189		FALSE
CGCL2456Contig1	cysteine proteinase, papain, C1A family	EC:1.3.1.74; EC:3.4.22.0	4	P:proteolysis; P:oxidation reduction; F:2-alkenal reductase activity; F:cysteine-type endopeptidase activity	FQ317553,FQ316245,	1	Myc+		Myc+	-3.02756	-3.5569	-3.44367	A	A	A	-3.53874	3.4378	4.16448	3.02756	P	P	P	3.42749	118.274	4.8708e-05	0.00715516			-0.244342	0.0781088	0.590319	A	A	A	0.141362	-0.560875	0.00971365	-0.00971365	A	A	A	-0.186958	-1.25555	0.344636	0.413262		190		TRUE
CG-GI1f_006_F22	pgps d12		2	C:integral to membrane; C:membrane	FQ315995	0				1.25893	0.677207	0.846438	A	A	A	0.735324	-1.0398	-0.639215	-0.592082	A	A	A	-0.607454	-3.21442	0.00166375	0.0120919			-0.0999141	0.200483	0.738437	A	A	A	0.279668	-0.473911	0.147052	-0.780503	A	A	A	-0.36912	-1.56785	0.151697	0.228995		191		FALSE
CGCL126Contig1	aquaporin, MIP family, PIP subfamily [Populus trichocarpa]	-	1	C:membrane	FQ315217,FQ313830,FQ322256,FQ313794,FQ319947,FQ320593,FQ317884,FQ320170,FQ313365,FQ319241,FQ317839,FQ315455,FQ322270,FQ320832, ,FQ322077,FQ315720,FQ317850,FQ322361,FQ314754,FQ322314,FQ322227,	2	Myc+Nod+		Myc+	-2.92101	-3.51948	-3.35722	A	A	A	-3.45868	3.39466	4.20493	3.04116	P	P	P	3.39044	112.425	6.1818e-05	0.00848131		Nod+	-2.67212	-2.12776	-0.135446	A	A	A	-1.64511	11.1924	11.0808	11.0353	P	P	P	11.1028	6878.68	7.89342e-05	0.000970363		192		TRUE
CG-GI1f_006_G04	acyl carrier protein	-	7	P:fatty acid biosynthetic process; F:oxidoreductase activity; F:acyl carrier activity; F:cofactor binding; F:phosphopantetheine binding; C:plastid; P:oxidation reduction	FQ315993	0				0.882672	-1.72427	-1.20404	A	A	A	-0.989845	0.172254	0.449229	0.216079	P	P	P	0.166327	1.94675	0.296505	0.448381			-0.77774	-0.0711288	0.118253	A	A	A	-0.243539	-0.97949	-0.455652	-0.371752	A	A	A	-0.602298	-1.28232	0.341184	0.409933		193		TRUE
CGCL1876Contig1	Glomus intraradices, conserved hypothetical protein [Phytophthora infestans T30-4]		2	F:zinc ion binding; C:intracellular	FQ317628,FQ316361,FQ317435,	1	Myc+		Myc+	-5.20347	-5.89046	-1.82884	A	A	P	-4.83638	2.54972	3.02945	1.86012	P	P	P	2.31703	110.458	0.00642664	0.0315113			0.977166	-0.55493	-0.0393434	A	A	A	0.127631	3.46932	1.94774	-1.55742	P	P	A	1.28655	2.2329	0.49747	0.56455		194		TRUE
CG-GI1f_006_G08	cace glomus intraradices extraradical mycelium prior to sporulation glomus intraradices cdna clone cace15752 5 mrna		0	-	FQ316315	0				1.23612	0.703514	0.856928	A	A	A	0.735589	-0.923008	-0.59066	-0.526633	A	A	A	-0.546523	-3.05736	0.00129497	0.0187019			-0.25941	0.0841708	0.593168	A	A	A	0.139309	-0.613749	0.0452518	-0.922987	A	A	A	-0.497162	-1.55452	0.167477	0.235713		195		FALSE
CG-GI1f_006_G10	calcineurin-like metallo-phosphoesterase-like protein	-	1	F:protein serine/threonine phosphatase activity	FQ316314	0				0.0925283	0.130389	-0.153066	P	P	P	0.01494	-0.0208187	0.0100918	0.0115795	P	P	P	-0.0819318	-1.01607	0.809819	0.875629			0.117853	0.118971	0.161484	P	P	P	0.132769	0.833669	0.690527	0.689789	P	P	P	0.737995	1.52122	0.000266101	0.00212166		196		TRUE
CG-GI1f_006_G18	cytochrome p450	-	3	F:monooxygenase activity; F:iron ion binding; P:metabolic process	FQ316308	0				0.911946	0.244277	0.512876	A	A	A	0.356205	-0.630035	-0.558835	-0.982978	A	A	A	-0.346588	-2.42892	0.00544016	0.0277018			0.188769	0.0924211	0.568833	A	A	A	0.283341	-0.521196	-0.0153508	-0.933078	A	A	A	-0.489875	-1.70908	0.0629675	0.121418		197		FALSE
CG-GI1f_005_G24	Glomus intraradices---NA---		0	-	FQ316030	1	Myc+		Myc+	-3.55752	-2.81677	-3.97467	A	A	A	-3.755	3.08352	3.8733	3.02747	P	P	P	3.20026	109.725	9.90524e-05	0.010913			0.746382	1.91688	0.296279	A	A	A	0.986515	0.646667	-0.297518	-1.20356	A	A	A	-0.284804	-2.41382	0.152257	0.229316		198		TRUE
CG-GI1f_001_C20	Glomus intraradices, hypothetical protein TRIVIDRAFT_117265, partial [Trichoderma virens Gv29-8]		0	-	FQ317606	1	Myc+		Myc+	-2.81697	-3.40267	-3.24262	A	A	A	-3.34913	2.81697	4.50705	3.03772	P	P	P	3.33281	97.5454	0.000292044	0.0194826			-0.35447	0.0148821	0.5366	A	A	A	0.0656708	0.299301	-0.0148821	0.14243	A	A	A	0.142283	1.05454	0.793591	0.833179		199		TRUE
CG-GI1f_004_F22	Glomus intraradices, mating type protein 1-2-1	-	3	C:intracellular organelle; F:DNA binding; F:protein binding	FQ316065	1	Myc+		Myc+	-3.20467	-2.47875	-3.65314	A	A	A	-2.95984	3.57791	4.39314	2.47875	P	P	P	3.34411	96.7009	0.000536564	0.0254177			0.811574	-0.64734	-2.59927	P	P	A	-0.811679	-1.49025	-2.06618	-2.44433	P	P	P	-2.00025	-2.27927	0.311232	0.379879		200		TRUE
CG-GI1f_006_H14	6-phosphofructokinase 5	EC:2.7.1.11	5	F:6-phosphofructokinase activity; C:6-phosphofructokinase complex; F:ATP binding; P:glycolysis; C:chloroplast	FQ316297	0				0.147778	-0.063735	0.2298	P	P	P	0.0787215	-0.0459776	0.330305	-0.00104332	P	P	P	0.0405886	-1.00709	0.948219	0.96724			0.0439696	-0.199176	-0.0439696	P	P	P	-0.0663921	0.411453	0.535355	0.460884	P	P	P	0.46923	1.44957	0.00255055	0.0101875		201		TRUE
CG-GI1f_001_L04	Glomus intraradices, spore coat assembly protein		1	P:cell wall macromolecule catabolic process	FQ316151	1	Myc+		Myc+	-2.57042	-3.14957	-2.98397	A	A	A	-3.09816	3.93241	4.34954	2.57042	P	P	P	3.50407	91.6954	0.00032032	0.0203424			-0.260667	0.0835037	0.599501	A	A	A	0.140779	-0.669447	0.0396938	-0.951714	A	A	A	-0.527156	-1.5888	0.159093	0.233235		202		TRUE
CG-GI1f_006_H21	nucleotide binding protein		3	F:nucleotide binding; P:biological_process; C:cellular_component	FQ315989	0				0.0237236	0.276584	0.269052	P	P	P	0.0535541	-0.0659647	0.0836229	-0.263119	P	P	P	-0.067296	-1.20715	0.105509	0.224297			-0.0184603	-0.130693	-0.313897	P	P	P	-0.15435	-0.0481424	0.106207	0.0626764	P	P	P	0.040247	1.1444	0.116922	0.196124		203		TRUE
CGCL420Contig1	Glomus intraradices, capping protein (actin filament) muscle z- alpha 2	-	16	P:protein complex assembly; P:regulation of protein amino acid phosphorylation; P:organelle organization; C:actin cytoskeleton; P:localization; C:cortical cytoskeleton; P:organ development; C:intracellular membrane-bounded organelle; P:response to organic substance; P:regulation of catalytic activity; F:protein binding; P:chemical homeostasis; P:negative regulation of intracellular protein kinase…	FQ317417,FQ317407,FQ317126,FQ316672,FQ317466,FQ316876,FQ316565,FQ316177,FQ316359,	1	Myc+		Myc+	-2.73042	-3.21377	-3.09268	A	A	A	-3.2145	3.39168	4.16957	2.90803	P	P	P	3.29993	90.6383	7.98365e-05	0.00983951			-0.533434	-0.157841	0.351505	A	A	A	-0.113257	-0.791289	-0.23807	-0.557247	A	A	A	-0.528869	-1.33386	0.241335	0.307332		204		TRUE
CG-GI1f_006_I05	cu-zn superoxide dismutase		4	P:superoxide metabolic process; F:metal ion binding; P:oxidation reduction; F:superoxide dismutase activity	FQ316287	0				0.825679	0.263742	0.430342	A	A	A	0.314005	-1.22156	1.18354	-0.67818	A	A	A	-0.321608	-1.67635	0.374896	0.523687			-0.0881467	0.190513	0.732155	A	A	A	0.278174	-0.47229	0.127553	-0.793155	A	A	A	-0.379297	-1.57732	0.143224	0.222842		205		FALSE
CG-GI1f_006_I12	benzoquinone reductase	EC:1.6.5.5; EC:1.6.5.7	4	F:FMN binding; P:oxidation reduction; F:NADPH:quinone reductase activity; F:2-hydroxy-1,4-benzoquinone reductase activity	FQ316283	0				0.0341043	0.464793	0.0461082	P	P	P	0.185589	-0.097146	-0.0587654	-0.0341043	P	P	P	-0.061806	-1.1851	0.161325	0.299407			-0.491541	0.0428362	-0.0245829	P	P	P	-0.157763	0.678116	0.695483	0.702443	P	P	P	0.692014	1.80222	0.00721635	0.0222913		206		TRUE
CG-GI1f_004_O21	Glomus intraradices---NA---		0	-		1	Myc+		Myc+	-2.63256	-3.15811	-3.04133	A	A	A	-3.14024	3.90223	4.13681	2.63256	P	P	P	3.33322	90.5848	0.000192051	0.0155166			-0.304582	0.0349417	0.544066	A	A	A	0.0914752	-0.606683	-0.0349417	-0.969927	A	A	A	-0.537184	-1.54613	0.162099	0.233569		207		TRUE
CG-GI1f_006_J03	fq357427 alnus glutinosa root 7 days after inoculation with frankia alni alnus glutinosa mrna		0	-	FQ315987	0				1.22338	0.696544	0.843861	A	A	A	0.723072	-1.00599	-0.496411	-0.471738	A	A	A	-0.525661	-2.98826	0.00252865	0.0149915			-0.0684557	0.167082	0.701463	A	A	A	0.266696	-0.464519	0.0977468	-0.833582	A	A	A	-0.400118	-1.58756	0.132582	0.213786		208		FALSE
CGCL2095Contig1	Glomus intraradices---NA---		0	-	FQ317391,FQ316419,	1	Myc+		Myc+	-2.67908	-3.24587	-3.07866	A	A	A	-3.19364	3.30149	3.74848	3.33504	P	P	P	3.26602	88.2102	8.16972e-06	0.00360037			-0.125144	0.15887	0.699963	A	A	A	0.244563	-0.506964	0.0980115	-0.82424	A	A	A	-0.411064	-1.5753	0.145173	0.224554		209		TRUE
CG-GI1f_006_J21	fq355894 alnus glutinosa root 7 days after inoculation with frankia alni alnus glutinosa mrna		0	-	FQ315982	0				1.24345	0.690821	0.851611	A	A	A	0.727698	-0.947531	-0.601995	-0.542528	A	A	A	-0.554242	-3.08651	0.00142082	0.0146131			-0.0900984	0.187421	0.698945	A	A	A	0.265423	-0.432383	0.134096	-0.792931	A	A	A	-0.363739	-1.54667	0.151249	0.228816		210		FALSE
CG-GI1f_006_K03	quinone reductase family protein	EC:1.6.5.7	5	P:response to auxin stimulus; P:oxidation reduction; F:2-hydroxy-1,4-benzoquinone reductase activity; C:plasma membrane; F:FMN binding	FQ316263	0				-0.0363097	0.459746	0.0129066	P	P	P	0.143944	-0.0742497	-0.0334582	0.0833163	P	P	P	-0.00932455	-1.11232	0.403887	0.550335			-0.398006	0.0804048	0.018765	P	P	P	-0.0996121	0.709436	0.790286	0.787428	P	P	P	0.762383	1.81755	0.00483451	0.0163584		211		TRUE
CG-N02f_007_N11	aquaporin transporter, putative [Ricinus communis]		4	C:integral to membrane; C:membrane; P:transport; F:transporter activity		2	Myc+Nod+		Myc+	-2.66466	-3.22312	-3.08154	A	A	A	-3.18387	3.4396	4.20594	2.75291	P	P	P	3.26578	87.7863	0.000139451	0.0135202		Nod+	-0.847953	-1.81943	-0.237108	A	A	A	-0.968165	11.4447	11.3996	11.4463	P	P	P	11.4302	5398.51	1.13609e-05	0.00035996		212		TRUE
CGCL920Contig1	subtilisin-like protease, S08A family	-	3	P:metabolic process; F:hydrolase activity; F:oxidoreductase activity	FQ317136,FQ317404,FQ317577,FQ316685,FQ316568,	1	Myc+		Myc+	-1.73096	-4.69528	-4.5381	A	A	A	-3.89385	2.66565	3.94271	1.73096	P	P	P	2.68887	86.4955	0.00511584	0.0263268			1.03218	-0.31981	1.04958	A	A	A	0.587317	-0.939522	-0.379234	-0.842442	A	A	A	-0.720399	-2.47549	0.0544311	0.108825		213		TRUE
CG-N02f_029_E15	aquaporin transporter, putative [Ricinus communis]		4	C:integral to membrane; C:membrane; P:transport; F:transporter activity	FQ320146	2	Myc+Nod+		Myc+	-2.60883	-3.13696	-3.01895	A	A	A	-2.95201	3.47289	4.26976	2.77702	P	P	P	3.28212	86.1116	0.000152092	0.0141787		Nod+	-1.54365	-1.10651	-0.179299	A	A	A	-0.943152	11.5891	11.3868	11.4533	P	P	P	11.4764	5478.47	6.84541e-06	0.00028043		214		TRUE
CG-GI1f_006_L05	cw-type zinc finger protein		1	F:zinc ion binding	FQ316250	0				0.542362	-0.0523119	0.122798	A	A	A	0.0123986	-1.72966	-1.36657	0.0523119	A	A	A	-0.360111	-2.32772	0.0999242	0.216701			-0.101784	3.03897	0.731451	A	P	A	1.22288	-0.469645	0.143828	-0.781375	A	A	A	-0.369064	-3.01455	0.178868	0.244504		215		FALSE
CG-GI1f_006_L17	potassium channel beta subunit	EC:1.1.1.91	8	F:voltage-gated potassium channel activity; C:plasma membrane; P:transmembrane transport; P:potassium ion transport; C:integral to membrane; F:aryl-alcohol dehydrogenase (NADP+) activity; C:mitochondrion; P:oxidation reduction	FQ316244	0				0.629841	0.114439	-0.00102186	A	A	A	0.0988892	0.145953	0.00102186	-1.41961	A	A	A	-0.515327	-1.59324	0.27807	0.429571			-0.149727	0.134212	0.60844	A	A	A	0.197642	-0.0296779	0.0296779	0.435498	A	A	A	0.145166	-1.03704	0.852736	0.883286		216		FALSE
CG-GI1f_006_L22	fq357206 alnus glutinosa root 7 days after inoculation with frankia alni alnus glutinosa mrna		0	-	FQ316240	0				1.2183	0.703963	0.855795	A	A	A	0.71932	-0.99651	-0.614766	-0.533525	A	A	A	-0.561005	-3.11872	0.00141969	0.014716			-0.278379	0.159938	0.658728	A	A	A	0.180095	-0.456535	0.0789852	-0.788743	A	A	A	-0.388764	-1.48335	0.199363	0.263504		217		FALSE
CG-GI1f_003_C11	NA		0	-	FQ316105	1	Myc+		Myc+	-2.67364	-3.22408	-3.08692	A	A	A	-3.19099	3.25553	3.98466	3.03045	P	P	P	3.23607	85.5341	4.22555e-05	0.00690474			-0.0943694	0.214732	0.742631	A	A	A	0.287665	-0.471478	0.14903	-0.796045	A	A	A	-0.372831	-1.58063	0.148425	0.226738		218		TRUE
CGCL2021Contig1	NA		0	-	FQ317457,FQ317234,	1	Myc+		Myc+	-2.89688	-3.53842	-3.32671	A	A	A	-3.4475	2.9188	3.29199	3.11299	P	P	P	3.05516	82.2491	8.10748e-06	0.00380345			2.66829	-0.223428	1.82273	P	A	A	1.42253	-0.207847	0.345199	-1.34612	A	A	A	-0.402924	-3.54419	0.139677	0.22003		219		TRUE
CG-GI1f_001_N19	Glomus intraradices---NA---		0	-	FQ317436	1	Myc+		Myc+	-2.8519	-3.38724	-3.21238	A	A	A	-3.3514	3.31734	3.28008	2.99372	P	P	P	3.11076	81.4336	4.57647e-06	0.00350293			-0.86223	-0.524187	0.000407219	A	A	A	-0.462003	-1.1511	-0.575432	-1.46341	A	A	A	-1.06331	-1.51709	0.171483	0.238375		220		TRUE
CG-GI1f_006_M17	neutral ceramidase	-	1	F:hydrolase activity	FQ315976	0				0.788741	0.265717	0.387563	A	A	A	0.275906	-1.39146	-0.265717	0.909167	A	A	A	-0.321645	-1.65865	0.345181	0.494725			-0.197905	0.184872	0.681839	A	A	A	0.222935	-0.425612	0.115847	-0.792712	A	A	A	-0.367492	-1.50569	0.182691	0.247728		221		FALSE
CGCL1611Contig1	Glomus intraradices, crystal protein et79		2	P:fruiting body development; P:hemolysis by symbiont of host erythrocytes	FQ317520,FQ317494,FQ316848,	1	Myc+		Myc+	-2.73794	-3.28228	-2.59473	A	A	A	-3.1132	3.59171	4.03203	2.59473	P	P	P	3.23519	77.5903	0.000187719	0.0154238			1.88273	0.330165	0.236591	P	A	A	0.816497	0.171558	-0.876124	0.341183	A	A	A	-0.121128	-1.91537	0.225912	0.291004		222		TRUE
CG-N01f_006_F07	NA		0	-	CO038272.1	2	Myc+Nod+		Myc+	-2.63311	-3.24165	-3.03649	A	A	A	-3.15916	3.1424	3.95102	2.81127	P	P	P	3.13445	77.2777	8.12315e-05	0.00992731		Nod+	-0.910726	-0.683217	-0.174171	A	A	A	-0.589371	8.39685	8.41484	8.23015	P	P	P	8.34728	490.004	2.42424e-06	0.00020379		223		TRUE
CG-GI1f_001_K07	Glomus intraradices, cytochrome p450		4	F:iron ion binding; F:electron carrier activity; F:heme binding; P:oxidation reduction	FQ316154	1	Myc+		Myc+	-2.58448	-3.05156	-2.98149	A	A	A	-3.07896	3.0821	4.13163	2.87379	P	P	P	3.168	75.3231	0.00011492	0.0119377			-0.134624	0.2205	0.752341	A	A	A	0.279406	-0.395478	0.152212	-0.77122	A	A	A	-0.338162	-1.53429	0.172134	0.238869		224		TRUE
CG-GI1f_005_N16	Glomus intraradices---NA---		0	-	FQ316012	1	Myc+		Myc+	-2.54408	-3.09656	-2.93694	A	A	A	-3.05981	3.44797	4.07753	2.54408	P	P	P	3.22731	74.3221	0.000195813	0.0157332			-0.0854898	0.184122	0.696589	A	A	A	0.265074	-0.435242	0.130705	-0.798752	A	A	A	-0.367763	-1.55061	0.148872	0.226991		225		TRUE
CG-N02f_037_N04	plant cell wall protein88	-	1	C:plasma membrane	FQ362554	2	Myc+Nod+		Myc+	-2.547	-3.03655	-2.94335	A	A	A	-3.04298	3.46158	3.79159	2.83864	P	P	P	3.1597	73.8352	4.02141e-05	0.00680039		Nod+	-0.882837	-0.548037	-0.0328455	A	A	A	-0.487906	8.20069	7.92989	7.96212	P	P	P	8.0309	366.789	5.29728e-06	0.000254252		226		TRUE
CG-GI1f_006_O14	aminoalcoholphosphotransferase	-	4	C:membrane; C:mitochondrion; F:phosphatidyltransferase activity; P:phospholipid biosynthetic process	FQ316200	0				1.0174	0.311919	0.585772	A	A	A	0.433414	-1.37271	-1.00434	0.181433	A	A	A	-0.675033	-2.58513	0.0554043	0.147007			2.24701	3.0701	1.06943	P	P	A	2.12885	2.15255	3.02792	-1.33656	P	P	A	1.28131	-1.79943	0.591246	0.652142		227		FALSE
CGCL3029Contig1	Glomus intraradices---NA---		0	-	, ,	1	Myc+		Myc+	-2.49392	-3.02175	-2.91862	A	A	A	-3.01177	3.42735	3.98693	2.6385	P	P	P	3.13668	71.6235	0.000129327	0.0127946			3.09755	0.0821252	0.595106	P	A	A	1.25826	-0.515984	0.0321527	-0.926968	A	A	A	-0.470266	-3.31389	0.14999	0.227883		228		TRUE
CG-J02f_001_A01	fr615544 wzoafsaa fagus sylvatica cdna clone mrna		0	-	FQ326291	1	Nod-			-0.387842	-0.650909	0.113049	P	P	P	-0.484983	0.313861	0.566268	-0.113049	P	P	P	0.339481	1.47863	0.132357	0.261851		Nod-	-0.163038	-0.380059	-1.12765	P	P	P	-0.556915	-2.67165	-2.92558	-2.71738	P	P	P	-2.77153	-4.64159	0.00185062	0.00805072		229		TRUE
CG-J02f_001_A02	aaa family		1	F:ATP binding	FQ326290	0				0.717373	-0.075058	0.0526414	A	A	A	0.00653518	0.0932865	-0.0526419	-1.06392	P	A	A	-0.220778	-1.48735	0.262023	0.41285			-0.216982	0.226967	0.644478	A	A	A	0.218154	-0.438629	0.153015	-0.839076	A	A	A	-0.374897	-1.50843	0.194238	0.258492		230		FALSE
CG-J02f_001_A12	---NA---		0	-	FQ326287	0				1.21627	0.728304	0.873317	A	A	A	0.739621	-0.952803	-0.579938	-0.526878	A	A	A	-0.550052	-3.08621	0.00118053	0.020561			-0.114329	0.222884	0.73166	A	A	A	0.280072	-0.45154	0.188632	-0.788975	A	A	A	-0.350628	-1.54832	0.170262	0.237677		231		FALSE
CG-J02f_001_A13	---NA---				FQ326286	0				0.691043	0.33543	0.00395393	P	P	P	0.256618	-0.371607	-0.228285	0.164602	P	P	P	-0.139078	-1.40306	0.127912	0.256158			-0.179215	-0.220046	-0.414321	P	P	P	-0.271194	0.276683	0.061265	0.0899391	P	P	P	0.142629	1.33221	0.0139668	0.0375243		232		TRUE
CG-J02f_001_A16	beta-xylosidase alpha-l-arabinosidase	EC:3.2.1.37; EC:3.2.1.55; EC:3.2.1.21	7	F:xylan 1,4-beta-xylosidase activity; F:alpha-N-arabinofuranosidase activity; C:cell wall; C:proteinaceous extracellular matrix; C:apoplast; F:beta-glucosidase activity; P:xylan catabolic process	FQ326285	0				-0.390247	-1.09036	-0.298543	P	P	P	-0.489692	0.277232	0.179614	0.455345	P	P	P	0.273572	1.86234	0.0269254	0.0899967			0.0272584	-0.64285	-0.323976	P	P	P	-0.313189	-0.0344253	-0.0447011	-0.0272584	P	P	P	-0.0354616	1.21228	0.224703	0.289909		233		TRUE
CG-J02f_001_A20	protein	-	4	C:mitochondrion; C:nucleus; F:DNA binding; F:transcription regulator activity	FQ327438	0				0.143059	0.000790596	0.112993	P	P	P	0.0947499	-0.17657	-0.366265	-0.00717354	P	P	P	-0.1377	-1.20493	0.0749193	0.178352			-0.169216	0.0467391	0.0363917	P	P	P	-0.0286949	-1.02223	-0.867074	-0.791256	P	P	P	-0.893522	-1.82112	0.000903157	0.00481297		234		TRUE
CG-J02f_001_A21	protein	-	6	C:endoplasmic reticulum; C:Golgi apparatus; P:intracellular protein transport; F:binding; C:plasma membrane; F:transporter activity	FQ326284	0				0.0790138	0.124067	-0.168336	P	P	P	0.00929403	-0.00243092	-0.323086	0.0083189	P	P	P	-0.08599	-1.08471	0.454291	0.597356			-0.707716	-0.171447	-0.307499	P	P	P	-0.395554	-0.229813	-0.0413916	-0.182507	P	P	P	-0.151237	1.18453	0.225397	0.290547		235		TRUE
CG-J02f_001_B08	---NA---		0	-	FQ326280	0				0.482012	0.224152	0.259482	A	A	A	0.311895	-0.442726	-0.251772	-0.714628	A	A	A	-0.40832	-1.73098	0.00721996	0.0344714			0.473235	0.357145	0.526054	A	A	A	0.452145	-0.0201755	-0.196611	0.0201755	A	A	A	-0.065537	-1.43165	0.00339439	0.0125898		236		FALSE
CG-J02f_001_B11	cullin 3	EC:6.3.2.19	9	P:ubiquitin-dependent protein catabolic process; P:cell cycle; C:SCF ubiquitin ligase complex; F:ubiquitin protein ligase binding; P:endosperm development; P:positive regulation of flower development; F:ubiquitin-protein ligase activity; P:response to red or far red light; P:embryonic development ending in seed dormancy	FQ326279	0				0.467324	0.00716114	0.639307	P	P	P	0.243547	-0.0858583	0.32354	-0.622645	P	P	P	-0.0980313	-1.41381	0.207563	0.354377			-0.163907	-0.159041	-0.610977	P	P	P	-0.311308	0.11005	0.0683813	0.234172	P	P	P	0.137534	1.36494	0.0467437	0.0977839		237		TRUE
CG-J02f_001_B14	---NA---		0	-	FQ327427	1	Nod-			1.92542	1.37163	0.0466933	P	P	A	0.824263	-0.920161	-0.939184	0.33262	A	A	P	-0.527581	-3.0812	0.0807219	0.18747		Nod-	0.318054	0.427879	0.0936415	P	P	P	0.279858	-1.57949	-2.72096	-1.6522	A	A	A	-1.98422	-4.80346	0.00405509	0.0143732		238		TRUE
CG-J02f_001_B21	dof zinc finger protein	-	4	F:transcription factor activity; F:DNA binding; F:zinc ion binding; P:regulation of transcription, DNA-dependent	FQ326275	1	Nod-			0.439604	0.1021	0.107622	P	P	P	0.176948	-0.373907	-0.339189	-0.058464	P	P	P	-0.297721	-1.3886	0.0340945	0.105835		Nod-	-0.106267	-0.0792875	-0.0771694	P	P	P	-0.0875746	-1.23668	-1.02793	-1.11605	P	P	P	-1.12689	-2.05525	7.06136e-05	0.000902403		239		TRUE
CG-J02f_001_B23	nac domain ipr003441	-	1	F:DNA binding	FQ326273	0				0.138262	-1.1441	-0.0505214	P	P	P	-0.233673	0.151169	-0.037003	-0.00552988	P	P	P	0.0285416	1.30888	0.390808	0.538518			0.24682	0.0139599	0.112661	P	P	P	0.124481	0.331545	-0.249203	-0.014987	P	P	P	0.0224517	-1.07328	0.604383	0.664666		240		TRUE
CG-J02f_001_C01	cytochrome p450		3	F:electron carrier activity; F:heme binding; P:oxidation reduction	FQ326272	1	Nod-			-0.548897	-0.657637	0.20538	A	A	A	-0.240418	0.106425	-0.298522	0.277545	P	A	P	0.0114925	1.28539	0.3218	0.472483		Nod-	0.802972	1.06432	0.837851	P	P	P	0.901714	-4.2739	-3.85008	-2.98566	A	A	A	-3.70321	-24.3344	0.000288069	0.00222013		241		TRUE
CG-J02f_001_C04	plant glycogenin-like starch initiation protein 1	-	1	F:transferase activity	FQ326271	0				1.22848	0.702941	0.810678	A	A	A	0.714348	-0.963895	-0.631366	-0.56137	A	A	A	-0.567982	-3.10138	0.00129028	0.0188399			-0.174557	0.083467	0.599895	A	A	A	0.169602	-0.52083	0.0279288	-0.925783	A	A	A	-0.472895	-1.56103	0.147199	0.225885		242		FALSE
CG-J02f_001_C14	protein	-	2	C:nucleus; F:transcription regulator activity	FQ326267	0				1.05925	0.523489	1.70158	A	A	A	0.81286	0.0328736	-0.768961	-0.706166	A	A	A	-0.442158	-2.98043	0.0210094	0.0757413			-0.0243807	-0.418045	0.832937	A	A	A	0.130171	-1.11987	-0.456609	-1.42854	A	A	A	-1.00167	-2.19138	0.0726981	0.135632		243		FALSE
CG-J02f_001_C19	brassinosteroid insensitive 1-associated receptor kinase 1	EC:2.7.11.0; EC:1.3.1.74; EC:2.7.10.1	18	P:protein amino acid phosphorylation; P:defense response to oomycetes; P:oxidation reduction; C:protein complex; P:cell growth; F:protein serine/threonine kinase activity; P:cell death; C:integral to membrane; P:defense response to bacterium; F:receptor serine/threonine kinase binding; F:2-alkenal reductase activity; C:endosome; F:ATP binding; F:protein heterodimerization activity; P:brassinoster…	FQ326266	0				0.347191	0.327302	0.0937824	P	P	P	0.178877	-0.0611868	0.0527658	-0.498882	P	P	P	-0.149435	-1.34275	0.0851306	0.194357			-0.0492783	0.234488	-0.343711	P	P	P	-0.0528336	-0.500825	-0.603758	-0.379108	P	P	P	-0.494564	-1.35823	0.0692184	0.130377		244		TRUE
CG-J02f_001_D05	shaggy-related protein kinase theta	EC:2.7.11.26; EC:2.7.11.0	7	F:tau-protein kinase activity; P:protein amino acid autophosphorylation; F:ATP binding; C:nucleus; C:cytosol; P:response to brassinosteroid stimulus; F:protein serine/threonine kinase activity	FQ326264	1	Nod+			0.246066	0.854115	0.51675	P	P	P	0.501748	-0.428591	-0.246066	-0.557924	P	P	P	-0.414516	-1.93165	0.00863244	0.0395282		Nod+	-1.05818	-0.600978	-0.739162	P	P	P	-0.799441	0.562318	0.569907	0.756671	P	P	P	0.629632	2.69274	0.000670057	0.00393405		245		TRUE
CG-J02f_001_D13	fq344746 alnus glutinosa nodule 3 weeks after inoculation with frankia alni alnus glutinosa mrna		0	-	FQ326261	1	Nod-			0.554831	0.249186	-0.0844584	P	P	P	0.171746	-0.166182	0.0325737	0.0597181	P	P	P	-0.0362487	-1.20121	0.252285	0.402566		Nod-	0.348981	0.796543	0.502206	P	P	P	0.549243	-0.878751	-0.757763	-0.976389	P	P	P	-0.870968	-2.67625	0.000621327	0.00374315		246		TRUE
CG-J02f_001_D21	---NA---		0	-	FQ326259	0				1.28663	0.694949	0.845802	A	A	A	0.751754	-0.949168	-0.591473	-0.556936	A	A	A	-0.569303	-3.12023	0.00164577	0.0122867			-0.120824	0.0128584	2.04586	A	A	A	0.645963	1.02371	1.0402	-1.59919	P	A	A	0.154906	-1.40547	0.684431	0.736273		247		FALSE
CG-J02f_001_D24	protein	EC:3.2.1.39	5	P:carbohydrate metabolic process; C:endomembrane system; C:cytoplasmic membrane-bounded vesicle; F:glucan endo-1,3-beta-D-glucosidase activity; F:zinc ion binding	FQ326258	0				0.697395	-0.273226	0.346767	P	P	P	0.327783	-0.260534	-0.458673	0.160845	P	P	P	-0.179802	-1.35952	0.259451	0.410174			-0.380721	-0.810166	-0.251688	P	P	P	-0.480858	0.211326	0.507831	0.418728	P	P	P	0.379295	1.81523	0.0106581	0.0303328		248		TRUE
CG-J02f_001_E02	---NA---		0	-	FQ326257	0				1.25944	0.6604	0.867638	A	A	A	0.73929	-0.983677	-0.608581	-0.567927	A	A	A	-0.582468	-3.13664	0.00169132	0.0119577			-0.48917	-0.255397	0.255397	A	A	A	-0.163057	-0.868656	-0.319685	-1.22658	A	A	A	-0.804975	-1.5604	0.134889	0.215713		249		FALSE
CG-J02f_001_E08	vesicle-associated membrane	-	1	F:structural molecule activity	FQ327394	0				0.156621	0.119014	-0.0951161	P	P	P	0.0875244	-0.281263	-0.309638	0.0951161	P	P	P	-0.173929	-1.16913	0.212663	0.360041			0.283365	0.0902209	0.462141	P	P	P	0.278575	-0.40232	-0.368581	-0.485475	P	P	P	-0.418792	-1.62154	0.00348591	0.0128311		250		TRUE
CG-J02f_001_E23	receptor protein	-	5	F:receptor activity; C:plasma membrane; F:protein kinase activity; P:protein amino acid phosphorylation; F:ATP binding	FQ326251	1	Nod-			-0.379183	1.23661	0.349922	P	P	P	0.344123	-0.103758	0.103758	-0.446834	P	P	P	-0.162345	-1.4655	0.326862	0.477792		Nod-	0.47276	0.522788	0.448219	P	P	P	0.481256	-0.458839	-0.492477	-0.846744	P	P	P	-0.599353	-2.11493	0.0010153	0.00525276		251		TRUE
CG-J02f_001_F02	ribosomal protein s3a	-	11	P:translational initiation; P:viral transcription; P:endocrine pancreas development; F:RNA binding; P:induction of apoptosis; C:nucleolus; F:structural constituent of ribosome; P:translational elongation; C:cytosolic small ribosomal subunit; F:protein binding; P:translational termination	FQ326250	0				1.23431	0.693098	0.831924	A	A	A	0.722372	-1.00077	-0.645661	-0.56213	A	A	A	-0.58468	-3.15134	0.00141785	0.0148665			-0.0922928	0.203059	0.739199	A	A	A	0.283322	-0.480209	0.135585	-0.806748	A	A	A	-0.38379	-1.58789	0.144217	0.223764		252		FALSE
CG-J02f_001_F21	rna recognition motif-containing protein	-	13	P:gastrulation; P:negative regulation of nuclear-transcribed mRNA poly(A) tail shortening; F:nucleotide binding; C:ribosome; P:pronephros development; F:mRNA 3'-UTR binding; P:positive regulation of translation; P:mRNA stabilization; P:response to cold; P:neurogenesis; F:enzyme binding; C:nucleus; P:cell migration	FQ326243	0				0.181889	-0.267717	-0.351311	P	P	P	-0.097827	0.160362	-0.122514	0.184413	P	P	P	0.0441074	1.16457	0.317628	0.468532			0.323044	0.0860524	0.483146	P	P	P	0.297414	0.579266	0.33281	0.629727	P	P	P	0.513934	1.16193	0.215706	0.280266		253		TRUE
CG-J02f_001_F24	---NA---		0	-	FQ326241	0				0.659313	0.123135	0.269742	A	A	A	0.1516	0.389281	-0.123135	-1.13133	A	A	A	-0.390759	-1.55738	0.249216	0.399598			0.0269465	0.0811367	0.604917	A	A	A	0.237667	-0.538076	0.0191236	-0.919078	A	A	A	-0.479344	-1.64377	0.0947439	0.166529		254		FALSE
CG-J02f_001_G12	h+ transporting atp synthase subunit e		2	F:hydrogen ion transmembrane transporter activity; P:ATP synthesis coupled proton transport	FQ326237	0				0.639758	0.182204	-0.269507	A	A	A	0.122309	0.435168	0.0632205	-0.305227	P	P	A	-0.0359966	-1.08656	0.741341	0.825207			-0.361487	0.550924	1.79409	A	P	P	0.661175	-0.507731	-1.97393	0.110661	A	A	P	-0.790335	-2.73494	0.173952	0.240406		255		TRUE
CG-J02f_001_G18	uncharacterized protein	-	2	P:response to oxidative stress; C:cell part	FQ326234	0				-0.136712	0.334928	0.239392	P	P	P	0.156176	-0.766289	-0.138783	0.136712	P	P	P	-0.255922	-1.32133	0.255949	0.406405			-0.00668573	-0.378919	-0.220401	A	A	A	-0.202002	0.0976744	-0.10496	0.00668526	P	A	P	-0.000200113	1.15013	0.175488	0.241769		256		TRUE
CG-J02f_001_G23	at1g04360	-	1	F:metal ion binding	FQ327364	0				1.25301	0.657075	0.856342	A	A	A	0.733589	-1.01342	-0.63338	-0.583653	A	A	A	-0.599595	-3.17251	0.00167652	0.0119929			-0.180815	0.0393009	0.551704	A	A	A	0.13673	-0.572466	-0.0393014	0.376272	A	A	A	-0.0784985	-1.16089	0.571827	0.634864		257		FALSE
CG-J02f_001_H01	phosphoglycerate kinase	EC:2.7.2.3	4	C:cytoplasm; F:phosphoglycerate kinase activity; P:phosphorylation; P:glycolysis	FQ326233	0				0.527094	0.202428	-0.0512195	P	P	P	0.201963	-0.0774198	-0.239497	0.0512195	P	P	P	-0.097645	-1.24372	0.168268	0.307814			1.33854	0.801404	-0.20753	P	A	A	0.644139	0.501283	0.0527558	4.63516	A	A	P	1.72973	2.12225	0.516452	0.582274		258		TRUE
CG-J02f_001_H04	uncharacterized protein	-	1	C:cytoplasmic membrane-bounded vesicle	FQ326232	1	Nod-			0.0592084	-0.483696	-0.590173	P	P	P	-0.316298	-0.0592084	0.22415	0.697337	P	P	P	0.312648	1.5429	0.104164	0.222578		Nod-	0.0250072	0.686517	-0.0486984	P	P	P	0.220942	-2.86014	-2.73779	-3.0594	P	P	P	-2.88578	-8.61422	0.000248137	0.00202392		259		TRUE
CG-J02f_001_H07	protein kinase	EC:2.7.11.0; EC:2.7.11.26	4	F:ATP binding; P:protein amino acid phosphorylation; F:protein serine/threonine kinase activity; F:tau-protein kinase activity	FQ327359	0				0.952809	0.00867152	-0.00867152	A	A	A	0.174553	-0.231304	-0.486794	0.262389	P	P	P	-0.0879499	-1.38464	0.29107	0.443156			1.60163	1.10268	-0.329527	P	P	A	0.791593	0.22447	-0.107744	0.024354	A	A	A	0.0470268	-1.67547	0.273282	0.34056		260		TRUE
CG-J02f_001_H10	s-adenosyl-l-methionine-dependent methyltransferase-like protein	EC:2.7.7.49; EC:2.1.1.0	6	P:DNA methylation; F:RNA-directed DNA polymerase activity; F:DNA binding; P:RNA-dependent DNA replication; F:RNA binding; F:methyltransferase activity	FQ326231	0				-0.0363259	-0.239975	-0.000638485	P	P	P	-0.0486252	0.000638485	-0.135123	0.147992	P	P	P	0.00675654	1.06941	0.43093	0.575008			-0.0979829	-0.115886	0.271799	P	P	P	0.0193098	0.362949	0.37583	0.323832	P	P	P	0.354204	1.26128	0.0581581	0.114219		261		TRUE
CG-J02f_001_H11	anthocyanidin reductase	EC:1.3.1.77	4	P:oxidation reduction; P:cellular metabolic process; F:coenzyme binding; F:anthocyanidin reductase activity	FQ326230	0				0.39491	-0.546513	0.63119	P	P	P	0.162919	-0.131368	0.131368	-0.449152	P	P	P	-0.183495	-1.23935	0.479011	0.618728			-0.364153	-0.678692	-0.324374	P	P	P	-0.45574	-0.663721	-0.207181	0.207181	P	P	P	-0.22124	1.1765	0.442387	0.510646		262		TRUE
CG-J02f_001_H15	phosphate-responsive 1 family protein	-	2	C:endomembrane system; C:cytoplasmic membrane-bounded vesicle	FQ327355	0				1.10431	-0.193955	0.79654	P	P	P	0.655837	-0.570021	0.193955	-0.506881	P	P	P	-0.413418	-1.81917	0.134983	0.264634			-1.16079	-1.70929	-1.48301	P	P	P	-1.45103	-0.911498	-0.119208	-0.522648	P	P	P	-0.517785	1.90957	0.0285893	0.0663012		263		TRUE
CG-J02f_001_H23	tiny root hair 1 protein	-	5	F:potassium ion transmembrane transporter activity; C:cytoplasmic membrane-bounded vesicle; ; P:cell tip growth; C:vacuolar membrane	FQ326227	0				0.333637	0.385112	0.0685682	P	P	P	0.261744	-0.189781	-0.223734	-0.0685682	P	P	P	-0.162566	-1.34084	0.0176985	0.0672388			0.00798988	0.20011	0.498443	P	P	P	0.235514	-0.230793	-0.180519	-0.42957	P	P	P	-0.280294	-1.4298	0.033206	0.074801		264		TRUE
CG-GI1f_002_C14	NA		0	-	FQ317365	1	Myc+		Myc+	-2.83717	-3.87493	-3.1111	A	A	A	-2.97197	2.32441	4.15889	2.06468	P	P	P	2.66266	69.731	0.00109647	0.0220859			0.100206	0.0346303	-0.551475	P	A	A	-0.138879	1.49225	-0.0346303	0.950356	P	A	P	0.802657	1.92057	0.128541	0.210019		265		TRUE
CG-J02f_001_I08	ccic mimulus guttatus im62 roots mimulus guttatus cdna clone ccic13918 5 mrna		0	-	FQ326223	0				1.85949	-0.0256753	0.697468	P	P	P	0.810386	-1.51009	-0.46102	0.0256753	P	P	P	-0.5469	-2.81325	0.104115	0.222636			-1.34387	-0.986903	-0.480629	A	A	A	-0.937135	-1.63416	-1.05837	-0.966968	A	A	A	-1.21983	-1.21647	0.43488	0.50334		266		TRUE
CG-J02f_001_I10	protein	-	6	P:vesicle organization; P:thylakoid membrane organization; C:plastid chromosome; C:chloroplast stroma; C:chloroplast inner membrane; C:chloroplast thylakoid membrane	FQ326222	1	Nod+			0.0624514	0.073658	-0.0880537	P	P	P	0.0235307	-0.279259	-0.00286102	0.00286102	P	P	P	-0.0971274	-1.07856	0.364355	0.513351		Nod+	-0.0885363	-0.177043	0.0186033	P	P	P	-0.0823253	1.01327	0.887471	0.9649	P	P	P	0.955213	2.05272	0.000103859	0.00114166		267		TRUE
CG-J02f_001_I15	---NA---		0	-	FQ326221	0				0.821486	0.304114	0.419395	A	A	A	0.31022	-1.35635	-0.988236	4.90986	A	A	A	0.515931	1.26584	0.875455	0.919725			-0.298678	0.0856681	0.88406	A	A	A	0.223683	-0.524562	0.0155802	-0.89343	A	A	A	-0.46747	-1.61457	0.188939	0.253552		268		FALSE
CG-J02f_001_I19	acyl- dehydrogenase		3	F:acyl-CoA dehydrogenase activity; P:oxidation reduction; F:FAD binding	FQ326220	0				1.30786	0.165465	0.382104	A	A	A	0.431742	-0.01687	0.01687	-0.391106	P	A	A	-0.163872	-1.68045	0.115759	0.239267			-1.17312	0.124472	-0.681222	A	A	A	-0.576622	-0.152866	-1.27451	-0.554152	A	A	A	-0.660509	-1.05987	0.875079	0.901997		269		FALSE
CG-J02f_001_J15	ci540464 oryza sativa (japonica cultivar-group) 2 weeks seedlings root of seedling uvb irradiated ( ) 24hr after treatment oryza sativa japonica group cdna clone j10b0011i22m3 3 mrna		0	-	FQ326216	0				0.524194	0.608031	0.0909619	A	A	A	0.355823	-0.532943	-0.300517	-0.0909619	A	A	A	-0.483865	-1.64247	0.0250191	0.0855723			1.41065	1.166	0.132613	P	P	A	0.903088	-0.480335	-1.57496	-0.686293	A	A	A	-0.913864	-3.52336	0.024414	0.0583201		270		FALSE
CG-J02f_001_J16	at1est8-like protein	-	5	F:nucleoside transmembrane transporter activity, against a concentration gradient; P:nucleoside transport; C:cytoplasmic membrane-bounded vesicle; C:vacuolar membrane; C:mitochondrion	FQ326215	0				0.392807	-0.335374	0.0340724	P	P	P	0.0770225	-0.0340724	-0.124966	0.190593	P	P	P	-0.0206859	-1.01395	0.934991	0.958791			-0.00133705	-0.247789	-0.104196	P	P	P	-0.117774	-0.104462	-0.147094	-0.16634	P	P	P	-0.139298	-1.01503	0.784962	0.825609		271		TRUE
CG-J02f_001_J24	nc domain-containing protein		3	F:molecular_function; P:biological_process; C:cellular_component	FQ326213	0				0.392298	0.227025	0.0389581	P	P	P	0.206782	-0.0389581	-0.247336	-0.0510526	P	P	P	-0.133362	-1.25865	0.0534476	0.143411			-0.129211	0.0583158	0.0274873	P	P	P	-0.0144693	-0.588601	-0.581503	-0.650511	P	P	P	-0.606872	-1.50776	0.000672501	0.00394045		272		TRUE
CG-J02f_001_K02	---NA---		0	-	FQ326212	0				1.22067	2.98192	0.834579	A	A	A	1.29148	-0.924664	-0.642158	-0.546107	A	A	A	-0.560418	-5.21753	0.0237109	0.082534			-0.328488	0.0359626	0.541886	A	A	A	0.0831202	-0.612912	-0.0359626	-0.965704	A	A	A	-0.538193	-1.53827	0.16867	0.236681		273		FALSE
CG-J02f_001_K03	alpha-tubulin	-	13	C:cytosol; C:cell wall; C:microtubule; C:tubulin complex; P:protein polymerization; P:GTP catabolic process; P:microtubule-based movement; P:cellular response to gravity; F:GTPase activity; F:structural constituent of cytoskeleton; P:response to cadmium ion; F:GTP binding; C:plasma membrane	FQ327328	0				0.294206	0.0921457	-0.428343	A	P	A	0.064114	-0.537643	-0.418769	0.0836565	P	P	P	-0.239103	-1.21161	0.389785	0.537465			1.05365	0.0188291	-1.93934	P	P	A	-0.288952	-1.03213	-1.05029	-1.11833	P	P	P	-1.06692	-1.71471	0.425636	0.493937		274		TRUE
CG-J02f_001_K06	schistosoma japonicum isolate anhui full length mrna clone		0	-	FQ326210	0				1.24332	0.68675	3.70856	A	A	P	1.44352	-0.980617	-0.39786	-0.554606	A	A	A	-0.517137	-5.75136	0.05571	0.147522			-0.0960131	0.217166	0.746264	A	A	A	0.289139	-0.481308	0.153086	-0.794861	A	A	A	-0.374361	-1.58392	0.148804	0.227006		275		FALSE
CG-J02f_001_K07	cellulose synthase	EC:2.4.1.12	4	F:cellulose synthase (UDP-forming) activity; P:cellulose biosynthetic process; C:integral to membrane; P:cellular cell wall organization	FQ326209	0				-0.0468712	-0.807503	0.80435	P	P	P	0.00953841	0.0468712	0.0910063	-0.631848	P	P	P	-0.147511	-1.10802	0.790488	0.862162			-0.214996	-0.206916	-0.752982	P	P	P	-0.391631	0.575121	0.243803	0.430854	P	P	P	0.416593	1.75105	0.0168052	0.043356		276		TRUE
CG-J02f_001_K12	protein	-	6	P:protein retention in Golgi apparatus; P:Golgi organization; P:embryonic development ending in seed dormancy; P:shoot morphogenesis; P:cell growth; P:meristem structural organization	FQ327326	0				0.198658	0.0695143	0.374061	P	P	P	0.261261	-0.157488	-0.198866	-0.0695143	P	P	P	-0.132388	-1.2799	0.0207764	0.0751434			0.018707	-0.226068	0.319593	P	P	P	0.0374108	0.133526	0.100112	0.207291	P	P	P	0.146976	1.0789	0.53338	0.598853		277		TRUE
CG-J02f_001_K16	uncharacterized protein	-	2	P:cellular process; C:plastid	FQ326205	1	Nod-			0.342054	-0.0697072	-0.608949	P	P	P	-0.107056	0.0697072	-0.108055	0.315226	P	P	P	0.105479	1.15228	0.534766	0.665677		Nod-	-0.302725	0.0922682	-0.548017	P	P	P	-0.252825	-1.44292	-1.52512	-2.10453	P	P	P	-1.69086	-2.70951	0.00676925	0.0211664		278		TRUE
CG-J02f_001_K17	ribosomal protein l13		3	F:structural constituent of ribosome; C:ribosome; P:translation	FQ326204	0				0.877463	0.922181	0.494456	A	A	A	0.919921	-1.39165	-0.995757	-0.933429	A	A	A	-0.953824	-3.6595	0.000691987	0.026553			-0.0726609	3.01068	0.639383	A	P	A	1.19247	-2.43773	-1.82311	-2.75264	A	A	A	-2.33783	-11.5538	0.0220622	0.0539335		279		FALSE
CG-J02f_001_L07	chitinase-like protein	EC:3.2.1.14	3	F:chitinase activity; P:cell wall macromolecule catabolic process; P:chitin catabolic process	FQ326200	0				0.0150661	-0.464617	0.283111	P	P	P	0.0602751	0.00470829	-0.120562	-0.00470829	P	P	P	-0.0753431	1.01066	0.948477	0.967368			-0.257218	0.00821161	0.0579038	P	P	P	-0.0637008	-0.503396	-0.57247	-0.428082	P	P	P	-0.501316	-1.35436	0.0146653	0.0390118		280		TRUE
CG-J02f_001_L18	galactosyltransferase family protein	EC:2.4.1.134	4	F:galactosylxylosylprotein 3-beta-galactosyltransferase activity; C:Golgi apparatus; P:protein amino acid glycosylation; C:integral to membrane	FQ326198	0				0.435944	0.408745	0.115354	P	P	P	0.270075	-0.430064	-0.239155	-0.115354	P	P	P	-0.296827	-1.49644	0.0133833	0.0549502			0.180296	-0.169154	0.0723934	P	P	P	0.0278451	0.0491505	-0.126669	-0.0892019	P	P	P	-0.0555735	-1.05953	0.512943	0.578947		281		TRUE
CG-J02f_001_L20	feronia receptor-like kinase	EC:2.7.11.13	8	P:pollen tube reception; F:protein kinase C activity; C:plasma membrane; P:protein amino acid autophosphorylation; C:filiform apparatus; P:defense response to fungus; P:post-embryonic development; F:ATP binding	FQ326196	0				0.696983	-0.316991	0.278229	P	P	P	0.193005	-0.638674	-0.275849	0.0136585	P	P	P	-0.228631	-1.43365	0.211234	0.358541			-0.779593	-0.896611	-0.851815	P	P	P	-0.842673	-0.708848	-0.798949	-0.597224	P	P	P	-0.701674	1.10267	0.105228	0.18074		282		TRUE
CG-J02f_001_L24	secretory carrier membrane		2	P:protein transport; C:integral to membrane	FQ327307	0				0.422528	0.307985	0.0831971	A	A	A	0.182628	-1.22467	-0.935393	-0.425118	A	A	A	-0.592396	-2.19309	0.0111703	0.0480761			-0.11131	-0.00521851	-0.492031	A	A	A	-0.202853	0.725097	0.592716	0.756338	P	A	P	0.691384	1.85863	0.00459449	0.0157738		283		FALSE
CG-J02f_001_M01	fr612891 wzoafsca fagus sylvatica cdna clone mrna		0	-	FQ326195	0				0.68299	0.133855	0.283583	A	A	A	0.449835	-0.133855	-0.983167	-0.316048	A	A	A	-0.527175	-1.79564	0.0507582	0.138443			0.873142	0.122079	0.394421	A	A	A	0.463214	0.672773	-0.385588	-0.286677	P	A	A	0.000169433	-1.37845	0.314196	0.382853		284		FALSE
CG-J02f_001_M02	protein	EC:2.4.1.134	6	F:sugar binding; F:galactosylxylosylprotein 3-beta-galactosyltransferase activity; C:Golgi apparatus; P:protein amino acid glycosylation; C:integral to membrane; C:mitochondrion	FQ326194	1	Nod+			0.230573	0.0579205	0.371665	P	P	P	0.23636	-0.204694	-0.119983	-0.063158	P	P	P	-0.111439	-1.27397	0.0247371	0.0847869		Nod+	-0.302165	-0.25723	0.0385828	P	P	P	-0.173604	1.95748	1.92528	1.98495	P	P	P	1.9559	4.37568	3.9405e-05	0.000660976		285		TRUE
CG-J02f_001_M03	rho gtpase-activating protein 20-like		1	P:signal transduction	FQ326193	0				0.828383	0.277828	0.581937	A	A	A	0.35258	-1.39595	0.471239	-0.967963	A	A	A	-0.609111	-2.28724	0.111674	0.233512			0.0229673	0.0963559	0.625422	A	A	A	0.248248	-0.592388	0.0304818	-0.914805	A	A	A	-0.492237	-1.67074	0.092348	0.163404		286		FALSE
CG-J02f_001_M09	protein topless	-	8	P:primary shoot apical meristem specification; P:jasmonic acid mediated signaling pathway; P:xylem and phloem pattern formation; F:Hsp90 protein binding; P:response to auxin stimulus; C:nucleus; C:cytosol; F:protein homodimerization activity	FQ326190	0				0.899602	0.950924	-0.0832777	P	P	A	0.337629	-0.1146	0.026185	-0.026185	P	P	P	0.0212871	-1.54465	0.137931	0.26882			0.0279415	-0.315506	0.0240705	P	P	P	-0.0878314	-0.469473	-0.7113	-0.471861	P	P	P	-0.550878	-1.37845	0.029243	0.0675586		287		TRUE
CG-J02f_001_M12	protein	EC:4.2.1.1	4	P:photorespiration; C:mitochondrial respiratory chain complex I; F:carbonate dehydratase activity; F:transferase activity	FQ326189	0				0.336034	0.0351505	-0.110341	P	P	P	0.0771797	-0.243124	-0.00265121	0.00265121	P	P	P	-0.133103	-1.12349	0.337807	0.487761			0.498214	0.410693	0.286114	P	P	P	0.39834	0.590241	0.501789	0.523255	P	P	P	0.538428	1.10197	0.104937	0.180454		288		TRUE
CG-J02f_001_M13	lipoxygenase	EC:1.13.11.12	11	P:response to ozone; P:oxidation reduction; P:response to wounding; P:stamen filament development; P:response to bacterium; P:pollen development; F:lipoxygenase activity; C:chloroplast; P:anther dehiscence; F:iron ion binding; P:oxylipin biosynthetic process	FQ326188	0				0.36137	-0.260854	0.76252	P	P	P	0.090717	-0.0652475	0.341356	-0.721183	P	P	P	-0.0949566	-1.35288	0.367383	0.516517			-1.13167	-1.11037	-1.40358	P	P	P	-1.21521	-0.633709	-0.285647	-0.315742	P	P	P	-0.411699	1.74534	0.00531158	0.017548		289		TRUE
CG-J02f_001_M21	protein		3	F:molecular_function; P:biological_process; C:cellular_component	FQ326187	0				0.592345	0.0225897	0.335209	A	A	A	0.106791	-0.427092	-0.0225892	0.0290828	A	A	A	-0.261668	-1.3726	0.105199	0.224031			0.0628262	0.579582	0.228341	A	A	A	0.29025	-0.624417	-0.694387	-1.21181	A	A	A	-0.843537	-2.19434	0.00912301	0.0267654		290		FALSE
CG-J02f_001_N01	---NA---				FQ326185	1	Nod-			1.41066	-1.53585	0.133131	P	P	P	0.136776	-0.329694	0.223865	-0.133131	P	P	P	-0.0999043	-1.05871	0.929047	0.954378		Nod-	-0.116609	0.0226464	-0.900949	P	P	A	-0.331637	-3.27712	-3.55767	-2.14906	A	A	P	-2.99462	-6.33341	0.0067701	0.0211646		291		TRUE
CG-J02f_001_N06	protein		0	-	FQ327292	0				-0.332533	-0.798435	-0.132478	P	P	P	-0.282742	0.297667	-0.13925	0.205545	P	P	P	0.150847	1.45646	0.0847761	0.193822			-0.467485	-0.448803	-0.258888	P	P	P	-0.391726	-0.984886	-0.61945	-1.01198	P	P	P	-0.872105	-1.39511	0.0283478	0.0658987		292		TRUE
CG-J02f_001_N10	oligouridylate binding protein 1b	-	3	F:mRNA 3'-UTR binding; C:plasma membrane; F:nucleotide binding	FQ326184	0				0.709383	0.460041	0.166462	P	P	P	0.407292	-0.266429	-0.21185	-0.166462	P	P	P	-0.230538	-1.58031	0.0143976	0.057953			0.355817	0.230744	0.314568	P	P	P	0.300376	-0.240312	-0.352247	-0.333415	P	P	P	-0.308658	-1.52524	0.0002713	0.00214547		293		TRUE
CG-J02f_001_N12	short-chain dehydrogenase reductase family protein	EC:1.1.1.189	4	C:endomembrane system; F:prostaglandin-E2 9-reductase activity; P:oxidation reduction; F:binding	FQ326183	1	Nod-			-0.644641	1.86363	0.10544	P	P	P	0.403174	-0.195934	-0.906364	0.227991	P	P	P	-0.244937	-1.66199	0.418641	0.563627		Nod-	1.24365	0.661946	1.06367	P	P	P	0.989755	-1.53631	-1.17229	-0.46614	P	P	P	-1.05825	-4.13532	0.00462646	0.0158461		294		TRUE
CG-GI1f_003_N08	NA		0	-	FQ316939	1	Myc+		Myc+	-2.5423	-3.1159	-2.9569	A	A	A	-3.06695	2.98639	4.22248	2.5423	P	P	P	3.11259	69.6518	0.000323065	0.0203391			-0.112327	0.224573	0.767393	A	A	A	0.293213	-0.507232	0.185407	-0.774683	A	A	A	-0.365503	-1.57868	0.161471	0.233682		295		TRUE
CG-J02f_001_N16	peroxidase atp8a	EC:1.11.1.7	5	C:endomembrane system; F:heme binding; F:peroxidase activity; P:oxidation reduction; P:response to oxidative stress	FQ326180	1	Nod+			0.137046	-0.365235	0.00724411	P	P	P	0.00118232	-0.207624	-0.564114	0.372192	P	P	P	-0.101697	-1.04213	0.857791	0.907989		Nod+	-0.612872	-0.693576	-0.170768	P	P	P	-0.492405	1.19838	1.34524	1.62672	P	P	P	1.39011	3.68718	0.00078719	0.00439129		296		TRUE
CG-J02f_001_N20	---NA---		0	-	FQ326177	0				1.25219	0.681805	0.846406	A	A	A	0.733878	-1.03865	-0.637585	-0.588599	A	A	A	-0.604987	-3.20816	0.00161351	0.0124815			-0.0987234	0.201881	1.95587	A	A	A	0.686343	-0.479228	0.148535	-0.781434	A	A	A	-0.370709	-2.08068	0.20384	0.268033		297		FALSE
CG-J02f_001_N21	14-3-3 zeta		1	F:protein domain specific binding	FQ326176	0				1.14497	0.602797	0.8171	A	A	A	0.651569	-0.465381	-0.0414038	-0.647332	A	A	A	-0.342807	-2.36143	0.00656623	0.0319801			-0.213043	0.0909476	0.615675	A	A	A	0.164526	-0.576	0.0234694	-0.0234694	A	A	A	-0.192	-1.28034	0.31316	0.381879		298		FALSE
CG-J02f_001_O04	glyceraldehyde-3-phosphate dehydrogenase-like protein	EC:1.1.1.3	8	P:threonine biosynthetic process; F:NADP or NADPH binding; F:kinase activity; P:phosphorylation; P:methionine biosynthetic process; P:isoleucine biosynthetic process; P:oxidation reduction; F:homoserine dehydrogenase activity	FQ326172	0				0.231657	-0.0628695	0.0787396	P	P	P	0.120386	-0.0415816	-0.24512	0.0415816	P	P	P	-0.11886	-1.12056	0.244145	0.394161			-0.0204983	-0.0877552	0.0911179	P	P	P	-0.00571187	0.777462	0.902526	0.80285	P	P	P	0.827613	1.78179	0.000208708	0.00180026		299		TRUE
CG-J02f_001_O07	holocarboxylase synthetase		2	F:molecular_function; P:biological_process	FQ327281	0				0.23323	0.537708	0.00806189	P	P	P	0.192734	-0.0654426	0.0921493	-0.287838	P	P	P	-0.108965	-1.27166	0.140417	0.271915			-0.179386	0.212331	0.393592	P	P	P	0.142179	0.843576	0.726777	0.807941	P	P	P	0.792765	1.56981	0.019608	0.0490891		300		TRUE
CG-J02f_001_O09	---NA---		0	-		0				1.27244	0.654968	0.859984	A	A	A	0.739	-1.03879	-0.649636	-0.597214	A	A	A	-0.613562	-3.22882	0.00178821	0.0119843			2.20537	1.63954	0.297514	P	A	A	1.38081	0.348618	-0.297514	-1.20374	A	A	A	-0.384211	-3.39878	0.0711181	0.133265		301		FALSE
CG-J02f_001_O19	ankyrin repeat-containing		2	P:biological_process; C:cellular_component	FQ326170	1	Nod-			0.062377	-0.374079	-0.0165777	P	P	P	-0.0700359	-0.0252867	-0.23496	0.198072	P	P	P	-0.011399	1.06341	0.654037	0.763498		Nod-	-0.500546	-0.869782	-0.607154	P	P	P	-0.659161	-2.08674	-2.16155	-1.9273	P	P	P	-2.05853	-2.63787	0.000417901	0.00285062		302		TRUE
CG-J02f_001_O20	fm941282 sbs01 brachionus plicatilis cdna clone sbs01p0006c22 5 mrna		0	-	FQ326169	0				0.957427	0.372908	0.527192	A	A	A	0.426464	0.15167	-0.911137	-0.872979	A	A	A	-0.531612	-2.23973	0.0404848	0.118704			-0.137866	0.259227	0.753169	A	A	A	0.29151	-0.481223	0.234102	-0.762352	A	A	A	-0.336491	-1.54542	0.18524	0.249972		303		FALSE
CG-J02f_001_O21	nadh-quinone oxidoreductase subunit d	-	5	F:NAD or NADH binding; F:quinone binding; F:oxidoreductase activity, acting on NADH or NADPH; C:membrane; P:oxidation reduction	FQ326168	0				0.655291	0.0824723	0.235228	A	A	A	0.128853	-0.0824728	0.97863	-0.687672	A	A	A	-0.097959	-1.1932	0.647426	0.758337			0.590274	-0.225532	0.301595	A	A	A	0.222112	-0.950686	-0.282158	-1.24173	A	A	A	-0.824858	-2.06619	0.0477745	0.0991557		304		FALSE
CG-J02f_001_O24	dehydration-responsive protein rd22		0	-	FQ327272	0				-1.14323	1.19464	-0.254725	P	P	P	-0.100069	0.822195	-1.31832	0.196961	P	P	P	-0.0154696	-1.02239	0.974286	0.983006			-0.0918813	-0.257485	-0.218503	P	P	P	-0.18929	-1.25393	-1.24853	-2.47126	P	P	P	-1.65791	-2.76757	0.0230799	0.0558024		305		TRUE
CG-J02f_001_P03	ctc-interacting domain 11 protein	-	3	F:RNA binding; C:mitochondrion; F:nucleotide binding	FQ327269	0				0.14957	0.588149	0.107076	P	P	P	0.261787	-0.208126	-0.168532	-0.107076	P	P	P	-0.193032	-1.35928	0.0474046	0.132197			0.0275693	0.186378	0.234897	P	P	P	0.149615	-0.0226827	0.0279956	0.072289	P	P	P	0.0258673	-1.08956	0.144496	0.224007		306		TRUE
CG-J02f_001_P11	calcium-dependent protein kinase 26	EC:2.7.11.17	9	C:cytosol; P:protein amino acid autophosphorylation; P:regulation of anion channel activity; P:regulation of stomatal movement; F:protein binding; F:nucleotide binding; P:abscisic acid mediated signaling pathway; F:calmodulin-dependent protein kinase activity; C:plasma membrane	FQ326167	0				0.687975	-1.34736	1.20864	P	P	P	0.467566	-0.478964	-0.813274	0.0745645	P	P	P	-0.32306	-1.50418	0.513131	0.647334			-0.0195551	0.0725012	-0.683955	P	P	P	-0.210336	-1.32806	-1.24962	-0.916153	P	P	P	-1.16461	-1.9376	0.0240466	0.0576413		307		TRUE
CG-GI1f_004_E19	Glomus intraradices, subunit of golgi mannosyltransferase complex		1	C:integral to membrane	FQ316825	1	Myc+		Myc+	-2.63416	-3.16256	-3.03037	A	A	A	-3.14059	2.92375	3.86759	2.63416	P	P	P	3.02987	67.8462	0.000114193	0.0119476			-0.085402	0.190681	0.725361	A	A	A	0.27688	-0.465909	0.121129	-0.817559	A	A	A	-0.387446	-1.58483	0.141022	0.221167		308		TRUE
CG-J02f_001_P14	26s proteasome non-atpase regulatory subunit 8	-	16	P:proteasomal ubiquitin-dependent protein catabolic process; F:peptidase activity; P:proteasome assembly; P:response to cytokinin stimulus; P:response to misfolded protein; C:chloroplast envelope; P:flower development; P:skotomorphogenesis; P:response to heat; P:response to auxin stimulus; P:regulation of anthocyanin biosynthetic process; C:proteasome regulatory particle, lid subcomplex; P:leaf d…	FQ326164	0				0.362354	0.532935	0.000661373	P	P	P	0.247992	-0.205863	-0.129595	-0.000661373	P	P	P	-0.167877	-1.32932	0.0708117	0.172383			0.528827	0.790403	0.897409	P	P	P	0.73888	0.472368	0.655503	0.578018	P	P	P	0.56863	-1.12525	0.234276	0.299919		309		TRUE
CG-J02f_001_P17	cyclic nucleotide-gated ion channel 1	-	9	F:cyclic nucleotide binding; P:calcium ion transport; C:plasma membrane; P:transmembrane transport; F:inward rectifier potassium channel activity; P:potassium ion transport; C:integral to membrane; F:intracellular cyclic nucleotide activated cation channel activity; F:calmodulin binding	FQ326162	0				-0.150402	0.04321	0.152275	P	P	P	0.0545156	-0.04321	-0.217049	0.045867	P	P	P	-0.0774965	-1.06178	0.502312	0.638504			0.266301	-0.253458	0.281116	P	P	P	0.0979862	-0.239587	-0.301169	-0.522294	P	P	P	-0.35435	-1.36825	0.0818144	0.148896		310		TRUE
CG-J02f_001_P20	sugar transporter family protein	EC:1.3.1.74	14	P:transmembrane transport; P:oxidation reduction; P:seed germination; C:integral to membrane; F:fructose transmembrane transporter activity; F:glucose transmembrane transporter activity; F:2-alkenal reductase activity; C:chloroplast envelope; P:positive regulation of flower development; P:glucose transport; C:plant-type vacuole membrane; P:fructose transport; F:sugar:hydrogen symporter activity; …	FQ326161	1	Nod-			0.140306	0.679753	-0.0565281	P	P	P	0.18709	0.0191994	-0.234117	0.0151711	P	P	P	-0.101976	-1.24928	0.244417	0.394468		Nod-	0.735161	0.81856	0.970044	P	P	P	0.841255	-0.54171	-0.572008	-0.56547	P	P	P	-0.55973	-2.64082	3.54675e-05	0.000623704		311		TRUE
CG-J02f_002_A05	dna binding		4	C:nucleus; F:DNA binding; F:nucleic acid binding; F:zinc ion binding	FQ326159	0				0.731189	0.366733	2.09896	A	A	A	0.707537	0.596575	-1.13831	-1.06098	A	A	A	-0.554914	-3.03115	0.107409	0.227141			-0.0802655	0.18024	0.718119	A	A	A	0.272698	-0.469453	0.109663	-0.825635	A	A	A	-0.395142	-1.58869	0.1371	0.217598		312		FALSE
CG-N02f_038_I22	putative chitinase [Arabidopsis thaliana]	EC:3.2.1.0	3	F:hydrolase activity, hydrolyzing O-glycosyl compounds; P:carbohydrate metabolic process; C:cell wall	FQ362472	2	Myc+Nod+		Myc+	-2.41818	-2.88792	-2.73977	A	A	A	-2.88575	3.34412	4.08161	2.41818	P	P	P	3.10493	62.3907	0.000284906	0.0192716		Nod+	-1.32032	-1.59454	-2.28345	P	P	A	-1.73277	3.82718	3.68519	3.84417	P	P	P	3.78551	45.8319	4.54845e-05	0.000705956		313		TRUE
CG-J02f_002_A19	enhancer of polycomb-like protein	-	2	F:transcription factor activity; P:regulation of transcription, DNA-dependent	FQ326155	0				0.156917	0.103495	0.110305	P	P	P	0.141312	-0.155678	-0.36481	-0.103495	P	P	P	-0.221901	-1.25838	0.0152992	0.0604939			0.0750032	0.00649214	0.501374	P	P	P	0.19429	0.21481	0.159009	-0.00649214	P	P	P	0.122442	-1.05106	0.691714	0.742735		314		TRUE
CG-J02f_002_A20	---NA---				FQ327250	0				0.662705	0.48811	0.0831027	P	P	P	0.402201	-0.19088	-0.0831027	-0.103877	P	P	P	-0.186186	-1.45121	0.0371717	0.111923			1.08081	0.939914	1.01476	P	P	P	1.01183	0.0717092	0.052299	0.0887437	P	P	P	0.0709173	-1.91974	2.35978e-05	0.000496647		315		TRUE
CG-J02f_002_A22	endonuclease exonuclease phosphatase family protein	-	1	F:hydrolase activity	FQ327249	0				-0.105661	1.38362	1.16415	P	P	P	0.798375	-0.104908	0.104908	-0.260201	P	P	P	-0.113349	-1.86706	0.131447	0.260689			-0.768814	-0.9356	-0.709075	P	P	P	-0.804496	0.0294294	-0.0294294	-0.165003	P	P	P	-0.0550009	1.6812	0.00108528	0.00550897		316		TRUE
CG-J02f_002_B02	latex-abundant protein	-	2	C:plasma membrane; F:cysteine-type peptidase activity	FQ326152	1	Nod+			0.370826	0.0457902	0.14886	P	P	P	0.165014	-0.0919938	-0.0457902	-0.102641	P	P	P	-0.115004	-1.20467	0.0510613	0.139113		Nod+	-0.179514	-0.274218	-0.554038	P	P	P	-0.335924	0.64358	0.764256	0.851838	P	P	P	0.753225	2.12748	0.00103436	0.00533053		317		TRUE
CG-J02f_002_B08	fq330013 alnus glutinosa nodule 3 weeks after inoculation with frankia alni alnus glutinosa mrna		0	-	FQ326149	0				0.437917	0.116808	-0.0863533	P	P	P	0.148363	-0.123064	0.0259619	-0.0259619	P	P	P	-0.0931411	-1.14643	0.282107	0.43387			0.0606031	0.0494814	0.397854	P	P	P	0.169313	1.16646	1.04744	0.871702	P	P	P	1.02854	1.81406	0.00384457	0.0138327		318		TRUE
CG-J02f_002_B15	dw1e01060 dw1e (nitrogen nutrient patch - microcosm) paxillus involutus cdna 5 mrna		0	-	FQ327242	0				1.3222	0.644734	0.884482	A	A	A	0.756329	-1.01102	-0.63966	-0.58777	A	A	A	-0.603088	-3.24141	0.00207829	0.0127799			-0.0645132	1.93728	0.653347	A	A	A	0.842037	-0.440932	0.0645137	-0.842559	A	A	A	-0.406326	-2.37572	0.123581	0.204626		319		FALSE
CG-J02f_002_B16	protein		3	C:endomembrane system; F:molecular_function; P:biological_process	FQ327241	0				0.158337	-0.460875	-0.150607	A	A	A	-0.376988	0.150607	0.257335	0.210978	P	P	P	0.0950545	1.28107	0.120175	0.245327			-0.880941	-0.613194	-0.0244327	A	A	A	-0.506189	0.0461259	-1.08076	-0.4524	A	A	A	-0.495677	1.00731	0.980897	0.985369		320		TRUE
CG-J02f_002_B17	peroxisomal targeting signal 1 receptor	-	5	F:peroxisome matrix targeting signal-1 binding; F:receptor activity; P:protein targeting to peroxisome; F:protein binding; P:response to auxin stimulus	FQ326147	0				0.190399	0.657715	0.371571	P	P	P	0.326085	-0.103669	-0.0846534	-0.274192	P	P	P	-0.160592	-1.47502	0.0196246	0.0723265			-0.362052	0.00330877	0.167383	P	P	P	-0.0637867	-0.116712	0.0213141	0.0298905	P	P	P	-0.0218358	1.02951	0.810187	0.847239		321		TRUE
CG-J02f_002_B18	cxe carboxylesterase	EC:3.1.1.1	5	P:metabolic process; F:methyl salicylate esterase activity; F:carboxylesterase activity; F:methyl jasmonate esterase activity; F:methyl indole-3-acetate esterase activity	FQ326146	0				1.18072	0.21759	0.38673	A	A	A	0.373633	-1.43936	-0.934599	-0.217591	A	A	A	-0.550131	-2.74892	0.0343438	0.106382			0.234127	2.53224	-0.896084	A	P	A	0.623428	-0.00806999	1.15499	-0.329372	A	P	A	0.272517	-1.27537	0.766665	0.809879		322		FALSE
CG-J02f_002_B21	beta-expansin 3		6	P:sexual reproduction; C:extracellular region; C:endomembrane system; P:plant-type cell wall modification during multidimensional cell growth; P:plant-type cell wall loosening; P:unidimensional cell growth	FQ326145	0				1.22035	0.748275	2.39442	A	A	A	1.11534	-0.928242	-0.580526	-0.562389	A	A	A	-0.542367	-4.42211	0.0130716	0.0540364			-0.0691409	0.209686	0.748569	A	A	A	0.296371	-0.381706	0.168602	-0.801706	A	A	A	-0.33827	-1.55255	0.161006	0.233637		323		FALSE
CG-J02f_002_C06	ribosome-recycling factor	-	11	P:plastid translation; F:copper ion binding; P:defense response to bacterium; P:regulation of transcription, DNA-dependent; P:chloroplast organization; C:thylakoid; F:transcription factor activity; C:chloroplast stroma; P:defense response to fungus, incompatible interaction; P:translational termination; P:embryonic development	FQ327235	0				-0.548703	-0.0677628	0.0252728	P	P	P	-0.135137	0.201487	-0.0827737	0.152661	P	P	P	0.0615253	1.22054	0.220736	0.369027			0.317611	-0.0103164	0.489053	P	P	P	0.265449	0.0201755	0.0103164	-0.0493188	P	P	P	-0.00627565	-1.20725	0.140444	0.220665		324		TRUE
CG-J02f_002_C08	elmo ced-12 domain-containing protein	-	2	C:cytoskeleton; P:phagocytosis	FQ326143	0				0.149994	0.0493903	0.0521207	P	P	P	0.0819044	-0.344516	-0.257288	-0.0493903	P	P	P	-0.218027	-1.23191	0.0324234	0.102619			0.0123892	-0.239197	0.0356388	P	P	P	-0.0637229	0.727097	0.794148	0.707692	P	P	P	0.742979	1.74921	0.000925183	0.00490877		325		TRUE
CG-J02f_002_C09	endo-beta- -glucanase		2	P:carbohydrate metabolic process; F:catalytic activity	FQ326142	0				0.797111	0.288093	0.477592	A	A	A	0.313629	-0.288094	-1.03257	0.289992	A	A	A	-0.402906	-1.8207	0.103022	0.221405			-0.72854	-0.356083	0.195499	A	A	A	-0.296375	0.207521	-0.390598	-0.141438	A	A	A	-0.108171	1.13934	0.587579	0.648638		326		FALSE
CG-J02f_002_C11	26s proteasome regulatory subunit n5	-	6	C:cytoplasm; F:binding; P:multicellular organismal development; P:ubiquitin-dependent protein catabolic process; C:proteasome complex; C:nucleus	FQ327232	0				0.256164	0.282363	-0.0190043	A	A	A	-0.0316339	-0.0726256	-0.308775	0.469841	A	A	A	0.0268612	-1.10473	0.595989	0.716794			0.0746288	0.571465	0.511478	A	A	A	0.385857	0.534034	-0.0791278	0.730363	P	A	P	0.39509	1.00642	0.976107	0.981913		327		FALSE
CG-J02f_002_C12	pectate lyase	EC:4.2.2.2	1	F:pectate lyase activity	FQ326141	0				0.306222	-0.262991	-0.0588455	A	A	A	-0.201879	0.346324	-0.873854	0.471377	A	A	A	0.000673056	-1.00941	0.977985	0.985643			1.38244	-0.371281	-0.255308	P	A	A	0.251951	0.633546	-0.408476	-0.102162	P	A	P	0.0409691	-1.15748	0.760048	0.80435		328		FALSE
CG-J02f_002_C22	---NA---		0	-	FQ326139	0				0.612789	0.0357642	-0.120811	A	A	A	-0.164807	-0.0357642	0.0464134	0.337771	A	A	A	-0.166443	-1.0423	0.822922	0.885582			0.970162	0.714872	0.910521	P	A	A	0.865185	0.999228	0.115546	0.469999	P	A	P	0.528257	-1.26306	0.277209	0.344833		329		FALSE
CG-J02f_002_D07	sec34-like protein	-	4	P:intracellular protein transport; C:cis-Golgi network; C:chloroplast; C:membrane	FQ327222	0				0.138563	-0.00461626	0.420499	P	P	P	0.243948	0.00461626	-0.211192	-0.0576367	P	P	P	-0.0672207	-1.20822	0.123828	0.250325			-0.363976	-0.650104	0.191016	P	P	P	-0.274355	-0.00244427	0.0949221	-0.093689	P	P	P	-0.000403722	1.20911	0.339541	0.408196		330		TRUE
CG-J02f_002_D08	homeobox protein knotted-	-	6	F:transcription factor activity; F:sequence-specific DNA binding; F:protein binding; C:nucleus; P:xylem development; P:regulation of transcription, DNA-dependent	FQ327221	0				0.856466	0.366219	-0.592916	A	A	A	0.143174	-0.250455	-0.0718355	0.0662708	P	P	P	-0.049736	-1.22711	0.534883	0.665594			0.0875864	-0.096087	0.208334	P	P	P	0.0666111	0.131701	-0.0875864	0.166609	P	P	P	0.070241	1.00252	0.977128	0.982668		331		TRUE
CG-J02f_002_D17	protein phosphatase 2a subunit a2	-	11	P:positive regulation of abscisic acid mediated signaling pathway; F:protein phosphatase type 2A regulator activity; C:cell wall; F:binding; P:regulation of phosphorylation; P:auxin polar transport; P:regulation of stomatal movement; C:protein phosphatase type 2A complex; P:response to ethylene stimulus; P:response to cadmium ion; C:plasma membrane	FQ326138	0				0.349697	0.202611	0.542435	P	P	P	0.221219	-0.202611	0.304734	-0.260671	P	P	P	-0.111694	-1.33586	0.110917	0.232329			0.239719	-0.464626	-0.412386	P	P	P	-0.212431	0.0817747	0.00726032	0.00486946	P	P	P	0.0313015	1.18405	0.345251	0.413863		332		TRUE
CG-R02f_026_O09	Glomus intraradices, histone	-	16	P:positive regulation of growth rate; C:nucleosome; P:determination of adult lifespan; P:response to hormone stimulus; P:regulation of cell shape; P:brain development; F:DNA binding; C:polytene chromosome; P:body morphogenesis; P:cell adhesion; P:nematode larval development; P:nucleosome assembly; C:Barr body; P:embryonic development ending in birth or egg hatching; P:male meiosis; P:response to …	FQ373581	1	Myc+		Myc+	-2.63216	-2.37733	-3.06112	A	A	A	-2.87062	3.33574	3.87052	2.37733	P	P	P	3.02906	59.0855	0.000254623	0.0181519			-0.153906	1.72787	1.32224	A	A	A	0.965402	-1.21511	-0.56619	-1.50507	A	A	A	-1.09546	-4.17235	0.0315994	0.0719395		333		TRUE
CG-J02f_002_D23	at1g04360	-	1	F:metal ion binding	FQ327213	0				1.24243	0.669686	0.849638	A	A	A	0.730169	-1.04131	-0.645445	-0.591567	A	A	A	-0.60931	-3.20434	0.00159792	0.012616			-0.0701032	0.175128	0.704361	A	A	A	0.269796	-0.456179	0.100655	-0.808988	A	A	A	-0.388171	-1.57786	0.1331	0.214241		334		FALSE
CG-J02f_002_E02	c2h2-like zinc finger protein	-	2	F:binding; C:intracellular	FQ327210	1	Nod+			-0.012291	-0.06779	0.208689	P	P	P	0.0345213	-0.00947761	-0.153814	0.147292	P	P	P	0.0053854	-1.03398	0.711164	0.80386		Nod+	-0.621474	-0.409848	-0.784751	P	P	P	-0.605358	0.590112	0.406229	0.629844	P	P	P	0.542062	2.21517	0.000870742	0.00470401		335		TRUE
CG-J02f_002_E04	conserved hypothetical protein [Ricinus communis]		0	-	FQ326134	0				0.066215	0.221103	0.00873613	P	P	P	0.0793862	-0.157184	-0.343646	-0.00873613	P	P	P	-0.14821	-1.20459	0.0812213	0.188269			-0.178881	-0.293525	-0.42807	P	P	P	-0.300159	0.0217533	-0.203124	-0.0217533	P	P	P	-0.067708	1.17483	0.079993	0.146185		336		TRUE
CG-J02f_002_E06	predicted protein [Populus trichocarpa]		0	-	FQ326133	0				0.197008	-0.447872	0.0777807	A	A	A	-0.0501262	-0.403318	0.560822	0.0274215	A	P	A	-0.00568962	1.08624	0.744769	0.827692			9.93413	0.431629	-0.0713282	A	A	A	3.43148	0.541659	-0.330999	0.500627	A	A	A	0.237095	-9.15386	0.383545	0.452127		337		FALSE
CG-J02f_002_E09	uncharacterized protein	-	1	C:endoplasmic reticulum	FQ327207	0				0.226327	0.27308	0.26237	P	P	P	0.190775	-0.165148	-0.00132465	-0.370313	P	P	P	-0.187712	-1.3499	0.0158634	0.0620164			-0.271921	-0.0454297	-0.0812039	P	P	P	-0.132851	0.287366	0.312546	0.472761	P	P	P	0.357558	1.40484	0.00577287	0.0187441		338		TRUE
CG-J02f_002_E10	elongation factor 1-	EC:2.7.7.4	7	F:translation elongation factor activity; F:sulfate adenylyltransferase (ATP) activity; P:translational elongation; P:GTP catabolic process; F:GTPase activity; C:cytoplasm; F:GTP binding	FQ327206	0				0.499641	0.0300755	0.0819221	P	P	P	0.165014	-0.0390916	-0.0300755	-0.381676	P	P	P	-0.161839	-1.27824	0.13327	0.262727			0.435374	0.32685	0.0531507	P	P	P	0.271792	0.104507	-0.0979953	0.0938811	P	P	P	0.0334643	-1.17962	0.143885	0.223369		339		TRUE
CG-J02f_002_E12	amino acid	-	4	C:integral to membrane; P:amino acid transport; F:amino acid transmembrane transporter activity; C:plasma membrane	FQ326132	1	Nod-			0.00403976	-0.793492	0.17456	P	P	P	-0.185648	-0.00403976	-0.351648	0.0831871	P	P	P	-0.0132055	1.08232	0.744358	0.827424		Nod-	-0.620644	-0.640714	-0.84046	P	P	P	-0.700606	-2.50377	-2.35673	-1.97053	P	P	P	-2.27701	-2.98225	0.00081903	0.0045118		340		TRUE
CG-J02f_002_E15	transcription factor	-	8	C:cytoplasm; P:embryonic root morphogenesis; F:transcription factor activity; F:DNA binding; F:protein binding; C:nucleus; P:response to light stimulus; P:brassinosteroid mediated signaling pathway	FQ326131	0				1.98926	-0.367066	-0.242873	A	A	A	0.586858	0.185612	-0.263569	-0.185611	A	A	A	0.0466436	-1.46168	0.520328	0.652901			1.0578	0.317176	0.00502539	A	A	A	0.459999	-1.11223	2.83713	-1.51128	A	P	A	0.0712074	-1.3093	0.798132	0.83704		341		FALSE
CG-J02f_002_E17	spermine synthase	EC:2.5.1.16	2	F:spermidine synthase activity; P:spermidine biosynthetic process	FQ326130	0				0.967267	-0.101704	-0.244198	P	P	A	0.14626	0.0363255	0.129313	0.0851998	P	P	P	0.0328948	-1.08938	0.763381	0.841751			0.642334	0.363811	-0.332387	P	P	A	0.224586	0.0455794	-0.427531	-0.253151	P	P	P	-0.211701	-1.35312	0.245797	0.312195		342		TRUE
CG-J02f_002_E18	protein topless	-	8	P:primary shoot apical meristem specification; P:jasmonic acid mediated signaling pathway; P:xylem and phloem pattern formation; F:Hsp90 protein binding; P:response to auxin stimulus; C:nucleus; C:cytosol; F:protein homodimerization activity	FQ326129	0				0.668463	0.386843	-0.753288	A	A	A	-0.0108193	-0.08922	-0.701331	0.08922	P	P	P	-0.139602	-1.2609	0.537252	0.667571			1.00384	-1.45075	-0.425992	P	A	A	-0.290966	0.50148	-0.328101	-0.109687	P	A	P	0.0212304	1.2416	0.700016	0.750319		343		TRUE
CG-J02f_002_E21	histone	-	4	C:nucleosome; F:DNA binding; P:nucleosome assembly; C:nucleus	FQ326128	0				0.999959	3.90869	2.14194	A	P	A	1.70285	-0.828316	0.23919	-0.924079	A	A	A	-0.498003	-7.23302	0.0366683	0.110912			-0.335265	0.0844483	0.459593	A	A	A	0.0695923	-0.690914	-0.128937	0.369878	A	A	A	-0.149991	-1.1644	0.596997	0.657488		344		FALSE
CG-J02f_002_E22	fq360422 non inoculated root of alnus glutinosa alnus glutinosa mrna		0	-	FQ326127	0				3.77142	0.282805	0.401666	P	A	A	1.04327	0.283794	-1.06297	-0.966634	A	A	A	-0.571696	-4.19083	0.166255	0.305439			0.930243	-0.22761	0.282628	A	A	A	0.32842	-0.678458	-0.296284	-1.23326	A	A	A	-0.736	-2.09133	0.0692036	0.130383		345		FALSE
CG-J02f_002_E24	fn697179 wzoaqrar quercus robur cdna clone mrna		0	-	FQ327201	0				0.550984	-0.333152	0.0744009	P	P	P	0.137378	-0.242326	-0.616831	0.320008	P	P	P	-0.153387	-1.21178	0.499148	0.635648			-0.349338	-0.698335	-0.419198	P	P	P	-0.488957	-0.598435	-0.502009	-0.32603	P	P	P	-0.475491	1.00938	0.924307	0.940408		346		TRUE
CG-J02f_002_F02	brassinosteroid insensitive 1-associated receptor kinase 1	EC:2.7.11.0; EC:1.3.1.74; EC:2.7.10.1	18	P:protein amino acid phosphorylation; P:defense response to oomycetes; P:oxidation reduction; C:protein complex; P:cell growth; F:protein serine/threonine kinase activity; P:cell death; C:integral to membrane; P:defense response to bacterium; F:receptor serine/threonine kinase binding; F:2-alkenal reductase activity; C:endosome; F:ATP binding; F:protein heterodimerization activity; P:brassinoster…	FQ326126	0				0.0609183	0.118649	0.130704	P	P	P	-0.0186687	-0.0949817	-0.0128226	-0.730687	P	P	P	-0.206417	-1.30398	0.168152	0.307679			-0.0959954	0.104614	-0.418204	P	P	P	-0.136528	-0.626399	-0.673513	-0.479951	P	P	P	-0.593288	-1.37246	0.0487443	0.10058		347		TRUE
CG-J02f_002_F08	---NA---		0	-	FQ326125	0				1.23908	0.667601	0.852131	A	A	A	0.729575	-1.01903	-0.634997	-0.582362	A	A	A	-0.598969	-3.17128	0.00156382	0.012849			-0.0541162	0.167228	0.690431	A	A	A	0.267848	-0.451678	0.0923476	-0.817039	A	A	A	-0.392123	-1.58005	0.127718	0.20945		348		FALSE
CG-J02f_002_F12	phosphatidic acid phosphatase family protein		2	F:catalytic activity; C:membrane	FQ326124	0				1.0945	0.512857	0.67493	A	A	A	0.564474	-1.15383	-0.779675	-0.731579	A	A	A	-0.660172	-3.13643	0.00165778	0.0121825			-0.11775	0.236319	0.767818	A	A	A	0.295462	-0.520565	0.199848	-0.781697	A	A	A	-0.367471	-1.5833	0.164681	0.234248		349		FALSE
CG-J02f_002_F23	feronia receptor-like kinase	EC:2.7.11.0	8	P:pollen tube reception; C:plasma membrane; P:protein amino acid autophosphorylation; C:filiform apparatus; P:defense response to fungus; P:post-embryonic development; F:protein serine/threonine kinase activity; F:nucleotide binding	FQ326122	0				0.871216	-0.255065	0.0294242	P	P	P	0.154038	-0.244884	-0.417665	0.342371	P	P	P	0.0108852	-1.24999	0.475206	0.615727			-0.984611	-0.501788	-0.907023	P	P	P	-0.797807	-0.581325	-0.522768	-0.395124	P	P	P	-0.499739	1.2295	0.134967	0.21579		350		TRUE
CG-J02f_002_G02	coatomer subunit delta	-	3	C:clathrin adaptor complex; P:vesicle-mediated transport; P:intracellular protein transport	FQ326121	0				0.380923	0.0856652	0.387874	P	P	P	0.212276	-0.218404	0.00535631	-0.615162	P	P	P	-0.264311	-1.47518	0.0535393	0.143604			0.12588	-0.211368	-0.219908	P	P	P	-0.101799	-0.0428462	-0.128062	-0.112204	P	P	P	-0.0943707	1.00516	0.952356	0.962615		351		TRUE
CG-J02f_002_G04	uncharacterized protein	-	2	F:protein binding; C:apoplast	FQ326120	0				0.373223	0.0292306	-0.638979	P	P	P	-0.066439	-0.622778	-0.37065	0.221138	P	P	P	-0.169246	-1.13178	0.669537	0.773397			-0.0928733	0.627593	0.227613	P	P	A	0.254111	-0.388679	-0.231072	0.0507991	P	A	P	-0.189651	-1.36015	0.144158	0.223697		352		TRUE
CG-J02f_002_G05	cpe00004593 cyanophora paradoxa high co2 cyanophora paradoxa mrna		3	F:structural constituent of ribosome; C:ribosome; P:translation	FQ326119	0				1.26237	0.654332	0.85861	A	A	A	0.736159	-1.02671	-0.642108	-0.590721	A	A	A	-0.607216	-3.20047	0.00174002	0.0119986			-0.0625277	0.16808	0.677865	A	A	A	0.261139	-0.445179	0.0840497	-0.821279	A	A	A	-0.394136	-1.57492	0.12766	0.209425		353		FALSE
CG-J02f_002_G08	f-box family protein	-	2	F:zinc ion binding; F:DNA binding	FQ326118	1	Nod-			0.82885	0.575555	0.0411086	P	P	P	0.435791	-0.224278	-0.0507674	-0.0411086	P	P	P	-0.13433	-1.50235	0.0704469	0.171897		Nod-	0.712844	0.421199	0.49426	P	P	P	0.542768	-1.54171	-1.44515	-1.36446	P	P	P	-1.45044	-3.98122	3.96515e-05	0.000659785		354		TRUE
CG-J02f_002_G11	1742haemex39c3 (s-r) schistosome-exposed nhm 1742 haemocytes 2 biomphalaria glabrata cdna clone mrna		0	-	FQ327185	0				0.93106	0.392579	0.533388	A	A	A	0.419074	-1.2673	0.180732	-0.859265	A	A	A	-0.592939	-2.40764	0.0511508	0.139279			-0.159265	0.0795221	0.59864	A	A	A	0.172966	-0.535455	0.0214062	-0.922195	A	A	A	-0.478748	-1.57103	0.139125	0.219637		355		FALSE
CG-J02f_002_G12	elongation factor 1-gamma	-	5	F:translation elongation factor activity; C:eukaryotic translation elongation factor 1 complex; F:transferase activity; C:mitochondrion; P:translational elongation	FQ326117	0				0.397408	0.408738	0.17394	P	P	P	0.274618	-0.118387	-0.161692	-0.42042	P	P	P	-0.254058	-1.47447	0.00991928	0.0439403			0.47368	-0.00285292	-0.0230699	P	P	P	0.149252	0.146143	0.00285292	0.200843	P	P	P	0.116613	-1.02288	0.859316	0.888709		356		TRUE
CG-J02f_002_G22	sh3 domain-containing protein		1	F:protein binding	FQ327179	0				0.718183	0.632808	0.617745	A	A	A	0.717174	-1.16728	-0.80261	-0.813717	A	A	A	-0.850339	-2.99824	0.00021475	0.0165244			0.580368	-0.417817	1.07996	A	A	A	0.414171	0.132916	0.104573	-0.972759	A	A	A	-0.24509	-1.57927	0.312709	0.381457		357		FALSE
CG-J02f_002_H05	poly(adp-ribose) catalytic region		1	F:NAD+ ADP-ribosyltransferase activity	FQ327172	0				0.0735779	0.0854893	0.0169954	P	P	P	-0.0706396	-0.409302	0.116683	-0.544867	P	P	P	-0.21362	-1.26387	0.171153	0.311095			-0.161243	-0.02666	-0.426798	P	P	P	-0.2049	-0.585848	-0.518064	-0.346889	P	P	P	-0.4836	-1.2131	0.11239	0.190145		358		TRUE
CG-J02f_002_H16	3 -phosphoadenosine 5 -phosphosulfate synthase 2		2	P:sulfate assimilation; F:sulfate adenylyltransferase (ATP) activity	FQ326115	0				1.25259	1.97104	0.861196	A	A	A	1.06305	-0.98727	-0.614049	-0.570306	A	A	A	-0.584748	-4.24418	0.00401954	0.0216906			-0.0496788	0.173772	0.687062	A	A	A	0.270385	-0.439454	0.10792	-0.800359	A	A	A	-0.377298	-1.56665	0.131559	0.212797		359		FALSE
CG-J02f_002_H18	protein	-	1	C:mitochondrion	FQ326114	1	Nod+			0.599704	-0.945449	0.12332	P	P	P	0.0233803	-0.379699	-0.613043	0.126072	P	P	P	-0.247497	-1.1605	0.693245	0.791107		Nod+	-1.09407	-1.05225	-1.08686	P	P	P	-1.07773	1.84341	1.69409	1.7911	P	P	P	1.7762	7.22966	3.90693e-07	0.000129133		360		TRUE
CG-J02f_002_H21	ct848980 oryza sativa (indica cultivar-group) guang lu ai 4 oryza sativa indica group cdna clone mrna		0	-	FQ326113	0				1.22602	0.729778	0.871637	A	A	A	0.747867	-0.991225	-0.603372	-0.533261	A	A	A	-0.572972	-3.14218	0.00129032	0.0188216			1.60191	-0.216902	0.216901	A	A	A	0.53397	-0.892705	-0.292029	1.80473	A	A	P	0.206666	-1.25467	0.756248	0.801086		361		FALSE
CG-J02f_002_H24	at3g45010 f14d17_80	EC:3.4.16.0	3	C:extracellular region; F:serine-type carboxypeptidase activity; P:proteolysis	FQ326112	1	Nod-			0.0022049	-0.00166035	0.0961075	A	A	A	0.187534	-0.940338	-0.808095	-0.00256634	A	A	A	-0.437335	-1.5325	0.104918	0.223761		Nod-	0.463745	-0.195549	0.0102143	P	P	A	0.0928033	-1.09369	-1.485	-0.91283	A	A	P	-1.16384	-2.38939	0.0081885	0.0246095		362		FALSE
CG-J02f_002_I02	protein	EC:6.3.5.5; EC:6.3.4.16	9	F:carbamoyl-phosphate synthase (glutamine-hydrolyzing) activity; P:arginine biosynthetic process; F:metal ion binding; F:carbamoyl-phosphate synthase (ammonia) activity; F:ATP binding; P:pyrimidine nucleotide biosynthetic process; C:chloroplast stroma; P:cellular response to phosphate starvation; C:membrane	FQ326111	1	Nod+			0.0421176	-0.505104	0.550783	P	P	P	0.0752504	0.0213218	-0.0789571	-0.466385	P	P	P	-0.136336	-1.15184	0.580102	0.703738		Nod+	-0.0478706	-0.101171	-0.15321	P	P	P	-0.100751	1.17985	1.19517	1.26005	P	P	P	1.21169	2.48362	4.69913e-06	0.000244944		363		TRUE
CG-J02f_002_I14	JHL23C09.7 [Jatropha curcas]		2	F:nucleic acid binding; P:transport	FQ327153	0				-0.000189304	-0.143619	-0.454191	A	A	A	-0.137501	0.000189304	-0.729949	0.11903	P	A	P	-0.151974	-1.00295	0.989296	0.993531			-0.00928354	-1.31925	-0.414953	A	A	A	-0.581161	-1.92307	-1.3705	-1.8209	A	A	A	-1.70482	-2.179	0.0565095	0.111919		364		TRUE
CG-J02f_002_I20	fp035025 lg0aab quercus robur cdna clone mrna		0	-	FQ326107	0				0.843129	0.283335	0.426383	A	A	A	0.327959	0.24101	-0.738241	-0.845634	A	A	A	-0.486359	-1.95238	0.0659531	0.165087			1.34679	0.872211	-0.396557	P	A	A	0.607482	0.029294	-0.885212	1.39226	A	A	P	0.178779	-1.34602	0.63737	0.694015		365		FALSE
CG-J02f_002_J01	amp-binding enzyme family protein		2	F:catalytic activity; P:metabolic process	FQ326106	0				1.35363	0.658032	0.915565	A	A	A	0.772394	-1.03399	-0.66037	-0.60045	A	A	A	-0.614289	-3.34192	0.00204729	0.0126751			1.64707	-0.545231	-0.0513005	P	A	A	0.35018	0.517158	1.37111	-1.56685	A	A	A	0.10714	-1.18348	0.83543	0.86895		366		FALSE
CGCL1362Contig1	cytochrome p450	EC:1.14.13.87; EC:1.14.21.3	6	F:heme binding; F:licodione synthase activity; C:integral to membrane; F:berbamunine synthase activity; F:electron carrier activity; P:oxidation reduction	FQ317421,FQ316481,FQ316236,	1	Myc+		Myc+	-2.98294	-3.44705	-2.13513	P	P	P	-2.87789	3.1464	3.68665	2.24603	P	P	P	2.80355	58.9492	0.00049528	0.0250971			-1.38269	-0.646509	-0.102501	A	A	A	-0.710566	-2.43266	-2.76255	-3.69404	A	A	A	-2.96308	-4.76513	0.0131056	0.0357522		367		TRUE
CG-J02f_002_J12	disease resistance		0	-	FQ326103	0				0.199001	-0.46185	0.131526	P	P	P	-0.0247998	-0.032124	0.055388	-0.191913	P	P	P	-0.073478	-1.00866	0.958008	0.973539			-0.234419	-0.249838	-0.428444	P	P	P	-0.304234	-0.0227671	-0.563801	-0.488514	P	P	P	-0.358361	-1.03823	0.778965	0.82043		368		TRUE
CG-J02f_002_J18	cmsmea0003p05f cmsmea castanea mollissima mrna		0	-	FQ326101	0				-0.432463	-0.663226	0.0411844	P	P	P	-0.244921	-0.0411844	-0.549952	0.0857754	P	P	P	-0.0855653	1.13528	0.554473	0.682555			-0.307923	-1.32802	-0.23625	P	P	P	-0.624065	-0.308552	-0.162334	-0.226154	P	P	P	-0.232347	1.31195	0.331897	0.400696		369		TRUE
CG-J02f_002_J19	---NA---		0	-	FQ326100	0				0.457973	-0.0491252	0.935153	A	A	A	0.178503	-0.182415	0.0491252	0.343057	A	A	A	-0.168935	-1.29961	0.305857	0.456822			0.580667	-0.837088	0.779532	A	A	A	0.174371	0.638029	-0.88281	-1.74528	A	A	A	-0.663353	-1.78723	0.386567	0.455062		370		FALSE
CG-J02f_002_K04	cation proton exchanger	-	2	F:monovalent cation:hydrogen antiporter activity; P:cation transport	FQ327130	0				1.02917	0.36985	0.597934	A	A	A	0.470233	0.0324626	-0.940186	-0.0324626	A	A	A	-0.348022	-1.97116	0.0566613	0.149253			-0.386535	-0.117185	0.384705	A	A	A	-0.0396717	-0.746779	-0.208336	-0.823097	A	A	A	-0.592737	-1.4672	0.136535	0.217222		371		FALSE
CG-J02f_002_K14	rcd-one 1-like protein		7	F:NAD+ ADP-ribosyltransferase activity; P:lateral root morphogenesis; P:photoperiodism, flowering; P:response to salt stress; P:response to osmotic stress; P:response to oxidative stress; P:embryonic development	FQ327124	0				0.0716281	0.242611	0.037024	P	P	P	-0.0137951	-0.242294	-0.0149074	-0.282685	P	P	P	-0.131245	-1.22863	0.0471476	0.131783			-0.379675	-0.262526	-0.594634	P	P	P	-0.412278	-0.399645	-0.260328	-0.277767	P	P	P	-0.31258	1.07155	0.402865	0.471311		372		TRUE
CG-J02f_002_K16	uncharacterized protein	EC:3.2.1.0	4	P:carbohydrate metabolic process; F:hydrolase activity, hydrolyzing O-glycosyl compounds; F:cation binding; C:membrane	FQ327123	0				0.570003	0.567791	0.52646	A	A	A	0.44059	-0.0981054	-0.292369	-0.176338	P	A	A	-0.259256	-1.67445	0.000215876	0.0165236			0.165721	0.058866	-0.0907884	P	A	A	0.0445995	-0.745279	-1.2311	0.276661	A	A	P	-0.566572	-1.5275	0.246419	0.312875		373		FALSE
CG-GI1f_003_N18	chitinase 1	EC:3.2.1.14	5	F:chitinase activity; P:chitin catabolic process; F:cation binding; C:cytoplasmic membrane-bounded vesicle; F:chitin binding	FQ316083	2	Myc+Nod-		Myc+	-2.56981	-3.00525	-2.79286	P	P	P	-2.72148	3.35918	3.35991	2.51801	P	P	P	2.94223	58.418	4.43579e-05	0.00693653		Nod-	-0.166573	0.770893	0.318406	P	P	P	0.307575	-2.07439	-1.67172	-1.95341	P	P	P	-1.89984	-4.61847	0.00172308	0.00762824		374		TRUE
CG-J02f_002_K22	sterile alpha motif domain-containing protein		3	F:molecular_function; P:biological_process; C:cellular_component	FQ326095	0				0.107383	0.236936	-0.2992	P	P	P	0.0292557	-0.283389	-0.317396	0.0649946	P	P	P	-0.150196	-1.14364	0.393156	0.540882			-0.158917	-0.115025	-0.628771	P	P	P	-0.300904	0.138568	0.0781746	0.122475	P	P	P	0.113073	1.33235	0.0665728	0.126558		375		TRUE
CG-J02f_002_L03	auxin-responsive protein iaa13	-	8	P:root development; P:embryonic pattern specification; P:regulation of transcription, DNA-dependent; P:xylem and phloem pattern formation; F:protein dimerization activity; F:transcription factor activity; P:auxin mediated signaling pathway; C:nucleus	FQ326092	0				0.993027	-0.00777674	-0.0435929	P	A	A	0.383733	-0.182171	0.00777674	-0.108632	P	P	P	-0.05116	-1.32705	0.301249	0.453104			0.0383327	-0.218474	0.494826	P	A	A	0.104895	-1.08567	-1.84789	-0.972141	A	A	A	-1.3019	-2.65147	0.015145	0.0400243		376		TRUE
CG-J02f_002_L04	secretory carrier membrane	-	6	C:early endosome; F:transmembrane transporter activity; C:plasma membrane; C:integral to membrane; P:receptor-mediated endocytosis; P:protein transport	FQ327118	0				0.242889	0.282235	0.187449	P	P	P	0.218903	-0.302089	-0.209196	-0.16304	P	P	P	-0.242377	-1.37774	0.000718935	0.02627			-0.0226006	0.227303	0.310441	P	P	P	0.171715	-0.164351	-0.0788131	-0.0100646	P	P	P	-0.0844096	-1.19427	0.0796054	0.14566		377		TRUE
CG-J02f_002_L08	protein	EC:1.1.1.95	9	F:NAD or NADH binding; F:phosphoglycerate dehydrogenase activity; F:protein binding; F:amino acid binding; C:chloroplast; C:nucleus; C:cytosol; P:L-serine biosynthetic process; P:oxidation reduction	FQ326091	1	Nod+			0.32547	-0.560948	0.562934	P	P	P	0.0812931	-0.0398774	0.0917993	-0.440799	P	P	P	-0.0966485	-1.17999	0.561533	0.688623		Nod+	-0.993438	-1.31809	-1.20066	P	P	P	-1.17073	-0.0742588	0.0742588	-0.165651	P	P	P	-0.0552171	2.16672	0.000695453	0.00402627		378		TRUE
CG-J02f_002_L17	f-box family protein	-	2	C:cytosol; C:nucleus	FQ327110	0				0.268465	-0.268465	0.27396	P	P	P	0.203353	0.422038	-0.662712	-0.310268	P	P	P	-0.226548	-1.20997	0.494984	0.632117			-0.585417	-0.553764	0.755945	P	P	P	-0.127745	-0.0597668	-0.622463	0.269444	P	A	P	-0.137595	-1.00685	0.985599	0.988863		379		TRUE
CG-J02f_002_L22	nodulin 21 -like transporter protein	-	2	C:integral to membrane; C:Golgi apparatus	FQ326089	0				0.99154	0.465854	0.682116	A	A	A	0.508322	-1.25012	0.106223	-0.802329	A	A	A	-0.576463	-2.57026	0.0332725	0.104105			-0.0837636	0.184381	0.725157	A	A	A	0.275258	-0.47578	0.113749	-0.821318	A	A	A	-0.39445	-1.59075	0.138061	0.218573		380		FALSE
CG-J02f_002_L24	---NA---		0	-	FQ326087	0				0.932956	0.314672	0.5058	A	A	A	0.392348	-0.614637	-0.997366	-0.949739	A	A	A	-0.594426	-2.71018	0.00277454	0.0161079			0.773977	1.67875	0.760693	A	P	A	1.07114	-0.0980034	0.756329	0.255629	A	A	A	0.304651	-1.70112	0.122272	0.203131		381		FALSE
CG-J02f_002_M06	acyl-activating enzyme 18	EC:6.2.1.1	3	C:peroxisome; F:acetate-CoA ligase activity; P:auxin metabolic process	FQ326086	1	Nod+			0.448085	-0.446766	1.04966	P	P	P	0.541675	-0.0739393	-0.212569	0.0490837	P	P	P	-0.0716271	-1.34674	0.385526	0.533363		Nod+	-1.14738	-1.72115	-0.903046	P	P	P	-1.25719	0.41632	0.728049	0.980347	P	P	P	0.708239	3.9053	0.0025455	0.0101701		382		TRUE
CG-J02f_002_M08	---NA---				FQ326084	0				0.148768	0.617855	-0.273254	P	P	P	0.104342	-0.176173	-0.0669947	0.348316	P	P	P	0.0430357	-1.09384	0.691229	0.789673			0.0173445	0.360389	0.0740633	P	P	P	0.150599	-0.593922	-0.77439	-0.922603	P	P	P	-0.763638	-1.88457	0.00303227	0.0115926		383		TRUE
CG-J02f_002_M10	peroxidase 64	EC:1.11.1.7	5	F:heme binding; C:plant-type cell wall; F:peroxidase activity; P:oxidation reduction; P:response to oxidative stress	FQ327104	1	Nod-			-0.0688705	-0.463597	-0.285478	P	P	P	-0.214135	0.321764	0.0385952	0.288376	P	P	P	0.175316	1.40337	0.0279649	0.0921788		Nod-	-0.0145555	-0.0634475	-0.32571	P	P	P	-0.134571	-2.40434	-2.58276	-2.01219	P	P	P	-2.3331	-4.5901	0.00034733	0.00252561		384		TRUE
CG-J02f_002_M12	azo4 triticum aestivum cdna clone mrna		0	-	FQ327102	0				1.22204	0.699215	1.17132	A	A	A	0.804587	-1.01344	-0.644117	-0.569792	A	A	A	-0.58828	-3.41837	0.00119348	0.0203478			-0.166563	0.0845227	1.6757	A	A	A	0.53122	-0.558468	0.0139461	-0.919673	A	A	A	-0.488065	-2.02691	0.185172	0.249926		385		FALSE
CG-J02f_002_M13	glutaryl- dehydrogenase	EC:1.3.99.3; EC:1.3.3.6	8	P:short-chain fatty acid metabolic process; F:FAD binding; P:embryonic development ending in seed dormancy; C:peroxisome; P:fatty acid beta-oxidation; F:acyl-CoA dehydrogenase activity; C:cytosol; F:acyl-CoA oxidase activity	FQ326083	0				0.171214	0.481801	-0.149347	P	P	P	0.11486	0.0442271	0.129841	-0.0631738	P	P	P	-0.010411	-1.09499	0.529829	0.661229			0.111448	0.165387	0.414629	P	P	P	0.230488	-0.146712	-0.112889	-0.238913	P	P	P	-0.166171	-1.31646	0.0169658	0.0436928		386		TRUE
CG-J02f_002_M22	receptor-like protein kinase like protein	EC:2.7.11.0; EC:2.7.10.2	8	P:protein amino acid phosphorylation; F:protein serine/threonine kinase activity; F:receptor activity; C:cytoplasmic membrane-bounded vesicle; F:ATP binding; P:recognition of pollen; F:non-membrane spanning protein tyrosine kinase activity; F:sugar binding	FQ326080	1	Nod-			-0.121799	-0.913898	0.0666866	P	P	P	-0.258924	0.287765	-0.123118	0.167753	P	P	P	0.143561	1.35079	0.251919	0.402246		Nod-	-0.0183601	0.0183601	0.0336094	P	P	P	0.0112031	-5.36655	-4.69442	-4.93818	A	A	A	-4.99972	-32.2432	1.42038e-05	0.000390485		387		TRUE
CG-J02f_002_M24	protein walls are thin 1	-	6	P:secondary cell wall biogenesis; ; C:plant-type vacuole membrane; P:unidimensional cell growth; ; C:plasma membrane	FQ327099	1	Nod-			0.40261	-0.356027	0.325941	P	P	P	0.0955899	-0.00983572	0.0395465	-0.509978	P	P	P	-0.154667	-1.21779	0.394494	0.542211		Nod-	-0.343441	-0.309851	-0.713407	P	P	P	-0.455566	-2.8287	-2.68601	-2.34209	P	P	P	-2.61893	-4.47959	0.000366819	0.00262145		388		TRUE
CG-J02f_002_N03	homoserine kinase	EC:2.7.1.39	8	P:threonine biosynthetic process; P:methionine biosynthetic process; P:response to fungus; F:homoserine kinase activity; P:response to bacterium; F:ATP binding; P:phosphorylation; C:chloroplast stroma	FQ326079	1	Nod+			0.761646	0.0439258	0.447689	P	P	P	0.380316	-0.268472	-0.0439258	-0.424274	P	P	P	-0.262607	-1.58371	0.0478414	0.133032		Nod+	0.154029	0.28492	0.00394702	P	P	P	0.147632	1.59169	1.46033	1.47924	P	P	P	1.51042	2.57182	0.000115526	0.00122545		389		TRUE
CG-J02f_002_N07	reticuline oxidase	EC:1.21.3.3	3	F:FAD binding; F:reticuline oxidase activity; P:oxidation reduction	FQ326077	1	Nod-			1.51969	0.490818	-0.0913339	P	P	P	0.502627	-0.399535	0.633404	-0.545698	P	P	P	-0.238487	-1.67443	0.28266	0.434584		Nod-	1.986	2.61995	2.14712	P	P	P	2.25102	-6.07793	-6.97374	-5.92524	A	A	A	-6.32564	-381.796	2.24283e-05	0.000487557		390		TRUE
CG-J02f_002_N13	pectate lyase	EC:4.2.2.2	2	F:pectate lyase activity; C:membrane	FQ326076	0				-0.304923	-2.87292	0.0642586	P	P	P	-0.794461	0.330279	-0.227961	0.359079	P	P	P	0.175714	2.28416	0.27508	0.426719			-0.416878	-1.41282	-0.700521	P	P	P	-0.843407	-0.541526	-0.531795	-0.408381	P	P	P	-0.493901	1.27412	0.307811	0.376461		391		TRUE
CG-J02f_002_N24	protein	-	3	F:structural constituent of ribosome; C:small ribosomal subunit; P:translation	FQ326073	0				0.254595	0.169869	0.067811	P	P	P	0.196212	-0.067811	-0.168243	-0.0824728	P	P	P	-0.135139	-1.20603	0.0123539	0.0518506			0.488887	0.357523	0.483001	P	P	P	0.443137	0.148475	0.136857	0.231073	P	P	P	0.172135	-1.20665	0.00651168	0.0205377		392		TRUE
CG-J02f_002_O06	fr618321 wzoafsaa fagus sylvatica cdna clone mrna		0	-	FQ326072	0				0.897464	0.256059	0.433319	A	A	A	0.332696	0.269706	-0.510449	-1.01031	A	A	A	-0.464537	-1.92648	0.0867354	0.197062			-0.101429	0.172671	0.678178	A	A	A	0.249807	-0.542436	1.03941	-0.814817	A	A	A	-0.105948	-1.27965	0.597687	0.658148		393		FALSE
CG-J02f_002_O09	azo4 triticum aestivum cdna clone mrna		0	-	FQ326071	0				1.00641	0.390755	0.550873	A	A	A	0.457177	-0.619664	-0.895293	0.119331	A	A	A	-0.467359	-2.16528	0.0347518	0.107189			1.35956	-0.500535	0.077229	A	A	A	0.312086	0.629919	1.1064	1.95292	A	A	P	1.22974	1.88905	0.243913	0.310154		394		FALSE
CG-J02f_002_O10	protein		3	C:endomembrane system; F:molecular_function; P:biological_process	FQ327081	0				0.0816412	-0.682889	0.491114	P	P	P	0.0589676	-0.0816412	-0.436812	-0.18642	P	P	P	-0.145533	-1.1473	0.610972	0.728906			0.00855064	-0.647658	-0.607529	P	P	P	-0.415545	-0.638195	-0.459011	-0.538766	P	P	P	-0.545324	-1.09413	0.584666	0.646208		395		TRUE
CG-J02f_002_O14	cu572960 hypo23i_kz0aap theobroma cacao cdna clone mrna		0	-	FQ326070	1	Nod-			-0.341383	-0.555518	-0.201848	P	P	P	-0.275515	0.123444	0.00331163	0.641136	P	P	P	0.289234	1.53923	0.0480911	0.133522		Nod-	-0.233152	-0.506115	-0.553868	P	P	P	-0.431045	-2.42007	-2.61745	-2.18264	P	P	P	-2.40672	-3.93312	0.000250592	0.00203823		396		TRUE
CG-J02f_002_O19	bzip transcription factor-like protein	-	5	F:transcription factor activity; F:sequence-specific DNA binding; F:protein dimerization activity; C:nucleus; P:regulation of transcription, DNA-dependent	FQ327074	1	Nod-			-0.294947	-0.0980811	0.0980811	P	P	P	-0.13201	0.380582	0.15938	-0.460174	P	P	P	0.0848083	1.09044	0.674332	0.777023		Nod-	-0.130665	-0.0289574	-0.364018	P	P	P	-0.174547	-2.10858	-2.2847	-2.09876	P	P	P	-2.16401	-3.9709	6.81032e-05	0.000881161		397		TRUE
CG-J02f_002_O22	beta-expansin 3	-	2	C:extracellular region; P:sexual reproduction	FQ327073	1	Nod+			-0.956778	-0.0391591	-0.367282	A	P	A	-0.436477	0.0391591	0.243661	0.678521	P	P	P	0.372744	1.71102	0.0774836	0.182426		Nod+	-1.30204	-1.53368	-2.25715	P	P	P	-1.69762	0.155588	0.0134749	0.255102	P	P	P	0.141388	3.57765	0.0034183	0.0126559		398		TRUE
CG-J02f_002_P03	fr600185 wzoafsca fagus sylvatica cdna clone mrna		0	-	FQ326068	0				0.567799	0.589734	-0.111754	P	P	P	0.354916	-0.243331	-0.0981355	0.0981355	P	P	P	-0.117215	-1.34696	0.161572	0.29975			0.228952	0.168894	0.366642	P	P	P	0.25483	0.260811	0.206139	0.0466371	P	P	P	0.171196	-1.05968	0.390408	0.458582		399		TRUE
CGCL831Contig1	NA		0	-	FQ317053,FQ316799,FQ316654,FQ316716,FQ316286,	1	Myc+		Myc+	-2.49867	-3.07427	-2.91527	A	A	A	-3.02397	3.04422	3.49835	2.49867	P	P	P	2.88651	57.407	6.4258e-05	0.00865282			-0.261229	0.0746484	0.616675	A	A	A	0.143365	-0.64994	0.0365715	-0.919738	A	A	A	-0.511035	-1.57396	0.162429	0.233696		400		TRUE
CG-GI1f_004_C14	NA		0	-	FQ316857	1	Myc+		Myc+	-3.137	-2.00585	-3.65918	P	P	P	-2.93523	2.751	3.33069	2.62838	P	P	P	2.67898	57.1772	0.000397314	0.0228385			0.06988	-1.11931	-1.97796	P	P	P	-1.00913	-1.79263	-1.78823	-2.13346	P	P	P	-1.90477	-1.86044	0.212647	0.276959		401		TRUE
CG-J02f_002_P08	protein	EC:3.1.3.67; EC:3.1.3.48; EC:3.2.1.147	26	P:cellular response to indolebutyric acid stimulus; F:phosphatidylinositol-3,4,5-trisphosphate 3-phosphatase activity; C:vacuolar membrane; P:negative regulation of defense response; F:protein tyrosine/serine/threonine phosphatase activity; C:chloroplast envelope; P:tetracyclic triterpenoid biosynthetic process; F:lupeol synthase activity; F:protein tyrosine phosphatase activity; P:cadmium ion tr…	FQ326065	0				0.074429	-0.0302958	0.143849	P	P	P	-0.00243878	0.177761	-0.0324855	-0.0975175	P	P	P	0.0195134	-1.03293	0.655964	0.765256			-0.380723	-0.404352	-0.164775	P	P	P	-0.316617	-0.26978	-0.45812	-0.384376	P	P	P	-0.370759	-1.03824	0.595021	0.655709		402		TRUE
CG-J02f_002_P09	elongation factor 1-	EC:2.7.7.4	7	F:translation elongation factor activity; F:sulfate adenylyltransferase (ATP) activity; P:translational elongation; P:GTP catabolic process; F:GTPase activity; C:cytoplasm; F:GTP binding	FQ327067	0				0.837364	0.523028	-0.276604	P	P	P	0.219513	-0.0192795	0.0127869	-0.0127869	P	P	P	0.0115864	-1.29028	0.329851	0.47999			0.291488	0.44472	0.314915	P	P	P	0.350374	0.00919676	-0.246551	-0.00919676	P	P	P	-0.0821837	-1.34962	0.0104485	0.0298707		403		TRUE
CG-J02f_002_P13	protein	EC:6.3.2.19	7	P:response to chitin; P:protein ubiquitination; F:ubiquitin-protein ligase activity; F:transmembrane receptor protein serine/threonine kinase binding; C:nucleus; C:cytosol; C:ubiquitin ligase complex	FQ327065	1	Nod-			0.745297	-0.054419	0.806288	P	P	P	0.387896	-0.0923028	0.249371	-1.01542	P	P	P	-0.245208	-1.7233	0.169136	0.308859		Nod-	0.0676341	0.299956	-0.429676	P	P	P	-0.0206952	-1.28317	-1.3338	-1.18307	P	P	P	-1.26668	-2.3718	0.00476963	0.0162181		404		TRUE
CG-J02f_002_P14	peroxidase 64	EC:1.11.1.7	5	F:heme binding; C:plant-type cell wall; F:peroxidase activity; P:oxidation reduction; P:response to oxidative stress	FQ327064	1	Nod-			-0.0683045	-0.468447	-0.275683	P	P	P	-0.206149	0.326613	0.0121598	0.24817	P	P	P	0.162151	1.38171	0.0353504	0.1083		Nod-	-0.035861	-0.13135	-0.36219	P	P	P	-0.176467	-2.44539	-2.60704	-2.1276	P	P	P	-2.39334	-4.64886	0.000203896	0.00178523		405		TRUE
CG-J02f_002_P16	peroxisomal membrane protein pmp22	-	2	C:integral to membrane; C:peroxisomal membrane	FQ326063	0				0.192063	0.0456862	-0.141177	P	P	P	0.0588908	-0.0456862	-0.309783	0.17352	P	P	P	-0.0575917	-1.06647	0.613543	0.730774			-0.0453863	-0.235791	-0.00895596	P	P	P	-0.0967112	0.542124	0.543462	0.473815	P	P	P	0.5198	1.53316	0.00113395	0.00567482		406		TRUE
CG-J02f_002_P19	gras family transcription factor	-	1	P:regulation of transcription, DNA-dependent	FQ326062	0				0.53282	0.926143	0.0686011	A	A	A	0.221974	0.365167	-0.0686011	-0.330759	A	A	A	-0.0583003	-1.43454	0.179434	0.32117			0.272562	0.498795	-0.506155	A	A	A	0.0884005	-0.0746136	1.32023	0.132964	A	P	P	0.459526	1.29336	0.522739	0.588588		407		FALSE
CG-J02f_002_P20	---NA---				FQ326061	0				0.622924	0.316648	-0.117284	P	P	P	0.24463	-0.249731	-0.151319	0.117284	P	P	P	-0.152178	-1.29118	0.200991	0.347192			0.225563	0.182347	0.205578	P	P	P	0.204496	0.140977	0.198839	0.0151758	P	P	P	0.118331	-1.06154	0.196355	0.260595		408		TRUE
CG-J02f_002_P21	high affinity nitrate transporter	-	3	F:nitrate transmembrane transporter activity; C:plasma membrane; P:transmembrane transport	FQ327063	0				1.31939	0.694974	-0.482759	A	A	A	0.420375	-0.149894	-1.93473	-1.90592	A	A	A	-0.94623	-3.58188	0.0808062	0.187606			1.0917	0.526359	0.321815	P	P	A	0.646625	-0.93796	-1.98423	-0.603198	A	A	P	-1.17513	-3.53511	0.0185862	0.0469841		409		FALSE
CG-J02f_003_A01	---NA---		0	-	FQ326059	0				0.773098	2.31776	-0.174252	A	P	A	0.828678	-0.526836	-0.249984	0.174252	P	P	P	-0.270452	-2.25489	0.194889	0.340004			0.414101	-0.0103447	0.351372	P	A	A	0.251709	-0.170512	-0.838385	-0.133096	P	A	P	-0.380664	-1.55011	0.0751414	0.139102		410		TRUE
CG-J02f_003_A02	plac8 family protein		3	F:molecular_function; P:biological_process; C:cellular_component	FQ327062	0				1.38649	0.682813	0.845517	A	A	A	0.768621	-1.01918	-0.624918	-0.58323	A	A	A	-0.596749	-3.2808	0.00251482	0.0149277			-0.257801	0.0722594	0.611192	A	A	A	0.141884	-0.633257	0.0339007	-0.912526	A	A	A	-0.503961	-1.56465	0.162802	0.233701		411		FALSE
CG-J02f_003_A06	ornithine decarboxylase	-	3	P:putrescine biosynthetic process from ornithine; F:lyase activity; F:ornithine decarboxylase activator activity	FQ327059	0				1.19201	0.747619	0.897323	A	A	A	0.739995	-0.892056	-0.591182	-0.524104	A	A	A	-0.532593	-3.06261	0.000729322	0.0261245			-0.824084	-0.437872	0.0741157	A	A	A	-0.395947	-0.0250158	-0.488897	-0.786303	A	A	A	-0.433405	-1.0263	0.91798	0.935935		412		FALSE
CG-J02f_003_A16	protein		3	C:cell wall; F:pectinesterase activity; P:cell wall modification	FQ326053	0				1.20368	1.59202	0.831854	A	A	A	0.931678	-0.946285	-0.459446	-0.152298	A	A	A	-0.414298	-3.31389	0.00560562	0.0283261			-0.0334105	-0.0691628	0.466813	A	A	A	0.121413	-0.661695	-0.140521	-1.08384	A	A	A	-0.628685	-1.68191	0.0809625	0.147567		413		FALSE
CG-J02f_003_A17	vitamin-b12 independent methionine 5-methyltetrahydropteroyltriglutamate-homocysteine	EC:2.1.1.13; EC:2.1.1.14	15	C:cytosol; F:copper ion binding; P:methionine biosynthetic process; F:methionine synthase activity; F:zinc ion binding; C:peroxisome; P:response to salt stress; F:5-methyltetrahydropteroyltriglutamate-homocysteine S-methyltransferase activity; P:methylation; C:vacuolar membrane; C:chloroplast stroma; P:response to zinc ion; P:response to cadmium ion; C:plasma membrane; C:apoplast	FQ327055	0				0.909316	0.0188115	-0.142234	P	P	A	0.154121	-0.0188115	-0.0956032	0.156781	P	P	P	0.0661597	-1.18743	0.500977	0.637253			0.592689	0.499886	-0.0192533	P	P	P	0.357774	-0.108351	-0.612552	-0.0805888	P	P	P	-0.267164	-1.54214	0.0719852	0.134561		414		TRUE
CG-J02f_003_A18	26s proteasome regulatory subunit n5	-	8	C:cytoplasm; P:translational initiation; C:proteasome regulatory particle, lid subcomplex; P:embryonic development ending in seed dormancy; P:ubiquitin-dependent protein catabolic process; F:translation initiation factor activity; C:nucleus; F:zinc ion binding	FQ327054	0				0.105359	0.380611	0.0858819	A	A	A	0.101525	-0.695941	-0.584515	0.397683	P	P	P	-0.242164	-1.39946	0.249554	0.399919			0.935232	0.513316	0.326935	P	P	P	0.591828	0.393654	-0.0316818	0.752098	P	P	P	0.371357	-1.16511	0.488466	0.555936		415		TRUE
CG-J02f_003_A22	---NA---				FQ326051	1	Nod-			0.523861	0.20111	0.308155	P	P	P	0.333844	-0.22882	-0.236567	-0.282983	P	P	P	-0.23737	-1.50925	0.00352581	0.019504		Nod-	0.085741	-0.175149	0.274256	P	P	P	0.0616159	-0.934608	-0.991279	-1.52939	P	P	P	-1.15176	-2.31879	0.00618773	0.0197733		416		TRUE
CG-J02f_003_B04	---NA---				FQ326048	0				0.353194	-0.450058	0.114023	P	P	P	0.0689955	-0.114023	-0.310267	0.161692	P	P	P	-0.0996497	-1.06677	0.751295	0.832654			0.120408	-0.120513	-0.116498	P	P	P	-0.0388681	-0.793061	-1.03923	-0.947973	P	P	P	-0.926756	-1.85046	0.00116268	0.00577881		417		TRUE
CG-J02f_003_B05	atp binding	EC:2.7.11.0	3	P:phosphorylation; F:protein serine/threonine kinase activity; F:nucleotide binding	FQ326047	0				0.239347	-0.261285	0.697076	P	P	P	0.257474	-0.0181322	-0.448154	-0.146912	P	P	P	-0.148767	-1.34672	0.231477	0.380725			-0.252354	-0.752279	-0.358847	P	P	P	-0.454493	-0.365199	-0.343472	-0.231853	P	P	P	-0.313508	1.10266	0.42143	0.48976		418		TRUE
CG-J02f_003_B08	protein		0	-	FQ327050	0				1.32577	0.734725	0.916909	A	A	A	0.788128	-0.946627	-0.605708	-0.560373	A	A	A	-0.571954	-3.2416	0.00134732	0.0172635			2.51348	1.17455	-0.121341	P	A	A	1.1889	4.24506	0.225826	-0.104739	P	A	A	1.45538	1.20287	0.875156	0.902012		419		FALSE
CG-J02f_003_B11	uncharacterized protein		5	F:molecular_function; C:chloroplast; P:biological_process; C:cellular_component; C:mitochondrion	FQ326045	0				0.0377255	0.181747	0.0907631	P	P	P	0.0952129	-0.0377255	-0.0757484	-0.105999	P	P	P	-0.0832949	-1.13019	0.0190976	0.0709418			-0.0476103	0.15446	-0.00170422	P	P	P	0.0350485	-0.0971355	-0.0315733	-0.118057	P	P	P	-0.0822554	-1.08471	0.152395	0.229357		420		TRUE
CG-J02f_003_B13	flavonol synthase flavanone 3-	EC:1.14.11.23; EC:1.10.3.0; EC:1.13.11.0	6	P:organ senescence; F:flavonol synthase activity; F:oxidoreductase activity, acting on diphenols and related substances as donors, oxygen as acceptor; F:oxidoreductase activity, acting on single donors with incorporation of molecular oxygen, incorporation of two atoms of oxygen; P:flavonol biosynthetic process; P:oxidation reduction	FQ327047	1	Nod+			0.0762801	-0.143674	-0.0703168	P	P	P	0.0173256	0.0669312	0.0523562	-0.0523562	P	P	P	-0.0504842	1.04842	0.413273	0.558571		Nod+	-0.983281	-1.7008	-0.895185	P	P	P	-1.19309	0.727851	0.454448	0.363669	P	P	P	0.515323	3.268	0.0035375	0.0129587		421		TRUE
CG-J02f_003_B16	protein		4	C:nucleus; P:ubiquitin-dependent protein catabolic process; P:multicellular organismal development; F:protein binding	FQ326043	0				0.031013	1.07035	-0.390111	A	A	A	-0.0967096	0.517435	-1.03868	-0.0310125	P	A	A	-0.0812537	-1.33901	0.539969	0.669574			0.386551	-0.142808	-0.0591097	A	A	A	0.0615444	0.770635	-0.652917	-0.0474181	A	A	A	0.0234332	-1.02677	0.935719	0.94923		422		FALSE
CG-J02f_003_B22	vesicle-associated membrane	-	1	F:structural molecule activity	FQ327042	0				0.168061	0.155845	-0.0556664	P	P	P	0.135967	-0.17612	-0.356074	0.0556664	P	P	P	-0.194063	-1.18777	0.149883	0.284673			0.0288377	-0.174997	0.264998	P	P	P	0.0396129	-0.514241	-0.363232	-0.61285	P	P	P	-0.496774	-1.45034	0.0215036	0.0528344		423		TRUE
CG-J02f_003_C03	---NA---		0	-	FQ326041	0				0.318296	-0.136259	0.192877	A	A	A	0.0436944	-1.00417	0.0657268	1.43798	A	A	P	0.108453	1.02921	0.956737	0.972927			1.70274	0.176007	0.339293	A	A	A	0.739348	0.0966086	-0.274624	-0.0966086	A	A	A	-0.0915415	-1.77878	0.169026	0.236976		424		FALSE
CG-J02f_003_C04	ribosomal protein s24e family protein		5	F:nucleotide binding; P:biological_process; C:cellular_component; F:nucleic acid binding; C:mitochondrion	FQ326040	0				0.260467	-0.110066	-0.149306	P	P	P	0.02985	0.0236955	-0.0236955	0.116416	P	P	P	-0.0227454	1.027	0.792758	0.863472			-0.124429	0.0774369	0.26276	P	P	P	0.0719225	0.425654	0.600364	0.402029	P	P	P	0.476016	1.32326	0.0343743	0.0766726		425		TRUE
CG-J02f_003_C06	cleavage and polyadenylation specificity factor	-	8	P:mRNA cleavage; P:mRNA polyadenylation; F:DNA binding; F:protein binding; P:posttranscriptional gene silencing by RNA; F:hydrolase activity; P:embryonic development ending in seed dormancy; C:mRNA cleavage and polyadenylation specificity factor complex	FQ326039	0				0.00643826	0.461265	0.495496	A	A	A	0.467212	-0.893769	-0.813924	-0.148139	A	A	A	-0.465568	-1.9181	0.0297221	0.0964841			0.413799	-0.271489	-0.415499	P	A	A	-0.0910629	-0.408527	-1.21946	-0.690541	A	A	P	-0.772843	-1.60412	0.122622	0.203596		426		FALSE
CG-J02f_003_C09	phospholipase c		1	F:protein binding	FQ326038	0				1.94602	1.60667	1.11036	A	A	A	1.23317	-0.356923	-0.289292	-0.269611	A	A	A	-0.378067	-3.62913	0.00159333	0.0126553			1.36354	0.0919943	-0.112461	P	A	A	0.447691	-1.1637	-0.578532	-0.00014019	A	A	A	-0.58079	-2.03988	0.146017	0.225189		427		FALSE
CG-J02f_003_C10	---NA---				FQ326037	1	Nod-			0.455837	1.99701	0.123724	P	P	P	0.784247	-0.834898	-0.123724	-0.154941	P	P	P	-0.356511	-2.34574	0.119131	0.244018		Nod-	0.127239	-0.127239	-1.11593	P	P	P	-0.371976	-4.94027	-4.36144	-5.28129	A	A	A	-4.861	-22.4559	0.000641846	0.0038287		428		TRUE
CG-J02f_003_C11	atp binding	EC:2.7.7.49; EC:3.6.4.3; EC:2.7.6.2	11	F:RNA binding; P:thiamin metabolic process; P:RNA-dependent DNA replication; F:mismatched DNA binding; F:RNA-directed DNA polymerase activity; C:plastid; F:ATP binding; P:mismatch repair; F:microtubule-severing ATPase activity; F:thiamin diphosphokinase activity; P:thiamin diphosphate biosynthetic process	FQ327036	0				0.0330915	0.0509081	0.0900516	P	P	P	0.0527353	-0.188737	-0.277716	-0.0330915	P	P	P	-0.176389	-1.1684	0.0377537	0.113137			-0.0903096	-0.0865579	0.210022	P	P	P	0.0110517	-0.545953	-0.493349	-0.6418	P	P	P	-0.560367	-1.48598	0.0062407	0.0198857		429		TRUE
CG-J02f_003_C16	azo2 triticum aestivum cdna clone mrna		0	-	FQ326035	0				1.27422	0.690608	0.850081	A	A	A	0.743381	-0.983896	-0.603894	-0.561735	A	A	A	-0.577036	-3.14882	0.00166918	0.0120352			-0.11988	0.236801	0.769656	A	A	A	0.295525	-0.508865	0.205649	-0.769102	A	A	A	-0.357439	-1.5724	0.168966	0.236914		430		FALSE
CG-J02f_003_C20	leucine carboxyl methyltransferase	-	1	F:transferase activity		0				0.830775	0.278501	0.442291	A	A	A	0.318267	-0.385498	-1.01728	-0.959377	A	A	A	-0.49076	-2.47011	0.00737416	0.0350924			1.38939	0.0277982	0.545275	A	A	A	0.654155	0.613535	-0.0277982	-0.957068	A	A	A	-0.123777	-1.71467	0.267501	0.334705		431		FALSE
CG-J02f_003_D01	---NA---		0	-	FQ326033	0				1.22038	0.714346	0.864716	A	A	A	0.734705	-0.909738	-0.592166	-0.526169	A	A	A	-0.541864	-3.05076	0.00108947	0.0222844			-0.270757	0.236023	0.594147	A	A	A	0.186471	-0.592785	0.0443683	-0.909577	A	A	A	-0.485998	-1.5938	0.148498	0.226778		432		FALSE
CG-J02f_003_D08	protein	-	2	C:endomembrane system; C:integral to membrane	FQ326031	0				0.242554	0.753507	0.278541	P	P	P	0.376625	-0.476865	-0.430766	-0.231896	P	P	P	-0.344229	-1.74679	0.0112806	0.0483933			-0.0266838	0.160905	0.060607	P	P	P	0.0649427	0.36191	0.339591	0.360346	P	P	P	0.353949	1.2218	0.00614388	0.0196894		433		TRUE
CG-J02f_003_D13	---NA---		0	-	FQ326029	0				0.260628	-0.269548	1.02899	A	A	A	0.373164	-0.228976	-0.517231	-0.072237	A	A	A	-0.186552	-1.52927	0.199214	0.345024			1.70772	0.438013	0.181026	P	A	A	0.775588	0.480813	-0.181026	-0.646147	P	A	A	-0.115454	-1.85451	0.195621	0.259928		434		FALSE
CG-J02f_003_D16	e3 ubiquitin-protein ligase upl3	EC:6.3.2.19	7	P:DNA endoreduplication; F:binding; P:protein modification process; C:intracellular; P:trichome branching; C:plasma membrane; F:ubiquitin-protein ligase activity	FQ326026	0				-0.0010457	0.436222	0.613093	P	P	P	0.346647	-0.123395	-0.188991	0.0010457	P	P	P	-0.0820315	-1.36908	0.0764215	0.18048			0.00456381	-0.428955	-0.101632	P	P	P	-0.175341	-0.00456381	0.288826	-0.0281997	P	P	P	0.085354	1.19806	0.190502	0.25492		435		TRUE
CG-J02f_003_D17	sialyltransferase like protein	-	3	F:sialyltransferase activity; P:protein amino acid glycosylation; C:integral to Golgi membrane	FQ326025	0				0.227718	0.0730052	0.0470729	P	P	P	0.122016	-0.0547061	-0.376739	-0.0470729	P	P	P	-0.176384	-1.21036	0.0876202	0.198328			-0.0579805	-0.00802326	0.120733	P	P	P	0.0182432	0.0542717	0.103856	0.00802326	P	P	P	0.0553837	1.02608	0.569406	0.632707		436		TRUE
CG-J02f_003_E20	protein	-	1	F:heat shock protein binding	FQ326020	0				0.0507488	0.0226259	-0.000750542	P	P	P	0.0460804	-0.0581598	-0.340777	0.000750542	P	P	P	-0.149502	-1.11492	0.214424	0.362096			0.190664	0.00940323	0.317629	P	P	P	0.172565	0.224673	0.409929	0.260219	P	P	P	0.298274	1.09104	0.301	0.369685		437		TRUE
CG-J02f_003_E24	fr626543 wz0aqras quercus robur cdna clone mrna		0	-	FQ326019	0				0.016355	-0.117095	-0.367638	A	A	A	-0.0951338	0.0356865	-0.967579	0.482027	A	A	P	-0.116555	1.00429	0.989558	0.993657			0.0167699	-1.20825	-0.208731	A	A	A	-0.466737	0.863091	0.250091	-0.0415702	P	A	A	0.357204	1.77024	0.148597	0.226882		438		FALSE
CG-J02f_003_F02	pathogenesis-related protein		2	F:molecular_function; P:biological_process	FQ326017	0				-0.261767	0.480026	-0.19517	P	P	P	-0.00314498	0.0356684	-0.467759	0.309057	P	P	P	0.0131471	-1.03434	0.889297	0.928564			0.701067	0.835742	0.822315	P	P	P	0.786375	0.88159	0.764197	0.628555	P	P	P	0.758114	-1.01978	0.755481	0.800448		439		TRUE
CG-J02f_003_F15	germin-like protein	EC:1.2.3.4	10	F:nutrient reservoir activity; F:receptor activity; C:plant-type cell wall; F:manganese ion binding; P:response to cold; C:extracellular matrix; P:auxin mediated signaling pathway; C:nucleus; C:apoplast; F:oxalate oxidase activity	FQ326012	0				0.0385933	-0.706221	-0.299088	P	P	P	-0.243483	0.00721455	-0.0280714	0.585454	P	P	P	0.250344	1.42448	0.156583	0.292961			-0.511661	-0.414295	-0.498404	P	P	P	-0.474787	-0.429127	-0.263283	-0.750378	P	P	P	-0.480929	-1.00427	0.9685	0.975814		440		TRUE
CG-J02f_003_F17	---NA---				FQ326011	0				-0.0718341	-0.757053	0.661761	P	P	P	0.204184	-0.214147	-0.261425	0.530621	P	P	P	0.0317209	1.05267	0.88564	0.926742			-1.59307	-1.56946	-1.23579	P	P	P	-1.46611	-1.72543	-1.06792	-0.940007	P	P	P	-1.24445	1.16607	0.456652	0.524821		441		TRUE
CG-J02f_003_F19	c2-h2 zinc finger protein	-	7	F:transcription factor activity; F:nucleic acid binding; P:response to aluminum ion; P:response to acidity; C:nucleus; F:zinc ion binding; P:regulation of transcription, DNA-dependent	FQ326010	1	Nod-			-0.300102	0.462279	-0.206621	P	P	P	-0.105962	0.358311	0.101502	-0.0767999	P	P	P	0.114953	1.10381	0.62716	0.741468		Nod-	0.0381699	0.146564	-0.0187454	P	P	P	0.0553293	-1.51584	-1.61153	-1.67165	P	P	P	-1.59968	-3.14924	1.5381e-05	0.000399438		442		TRUE
CG-J02f_003_F23	---NA---		0	-	FQ326008	0				1.20433	0.711961	0.871447	A	A	A	0.720971	-1.03705	-0.631609	-0.535911	A	A	A	-0.575179	-3.16917	0.00140419	0.0154238			0.0167227	0.0700812	1.83655	A	A	A	0.641116	-0.547379	-0.0167227	-0.457158	A	A	A	-0.34042	-1.97457	0.18855	0.253193		443		FALSE
CG-J02f_003_G11	ubiquitin carboxyl-terminal hydrolase 6	-	2	F:ubiquitin-specific protease activity; F:calmodulin binding	FQ326006	0				0.0689173	0.484015	0.620427	P	P	P	0.317531	-0.423754	-0.0689173	-1.08297	P	P	P	-0.543338	-1.88731	0.0544812	0.145327			-0.407292	-0.0781932	-0.0176969	P	P	P	-0.167727	0.346061	0.485245	0.666145	P	P	P	0.49915	1.58763	0.0119251	0.0331855		444		TRUE
CG-J02f_003_G12	ap-3 complex subunit delta	-	4	F:protein binding; C:cytoplasmic part; P:cellular process; P:protein transport	FQ326005	0				0.445376	-0.040627	0.429338	P	P	P	0.232403	-0.0880141	0.040627	-0.368876	P	P	P	-0.194837	-1.33495	0.105632	0.224361			-0.0248761	0.112257	0.0900187	P	P	P	0.0591334	0.432959	0.30225	0.176266	P	P	P	0.303825	1.18484	0.0457234	0.0961335		445		TRUE
CG-J02f_003_G15	uncharacterized protein	-	1	C:endomembrane system	FQ326991	0				0.3569	1.08434	1.16491	A	A	A	0.55995	-0.87367	0.21945	-0.219451	A	A	A	-0.370396	-2.23448	0.0468995	0.131418			0.279817	-0.21554	0.277777	A	A	A	0.114018	-0.979216	-0.313164	-0.814767	A	A	A	-0.702382	-1.76101	0.0345976	0.0770761		446		FALSE
CG-J02f_003_G17	glycosyl hydrogenase	-	1	F:hydrolase activity	FQ326989	0				0.856047	0.272927	0.56023	A	A	A	0.356381	-1.38714	0.034822	-0.967967	A	A	A	-0.588777	-2.52537	0.0422824	0.122786			-0.118795	0.364658	0.603955	A	A	A	0.283273	-0.682224	0.0421443	0.313965	A	A	A	-0.108705	-1.31219	0.34389	0.412503		447		FALSE
CG-J02f_003_G24	plac8 family protein	-	1	C:membrane	FQ326985	0				0.29682	1.82376	-0.384491	A	P	A	0.276005	0.299363	-0.29682	-1.34085	P	A	A	-0.146884	-2.03467	0.274455	0.426112			1.31576	0.095386	1.30778	P	A	A	0.90631	-0.118453	-0.755185	0.491276	A	A	A	-0.127454	-2.04736	0.129209	0.210519		448		FALSE
CG-J02f_003_H01	protein	EC:4.2.1.33; EC:5.4.4.0	7	F:3-isopropylmalate dehydratase activity; P:cellular amino acid biosynthetic process; F:4 iron, 4 sulfur cluster binding; C:chloroplast stroma; P:response to cadmium ion; P:glucosinolate biosynthetic process; F:intramolecular transferase activity, transferring hydroxy groups	FQ326003	0				0.230754	0.130215	0.267518	P	P	P	0.155171	-0.032413	0.00780439	-0.48018	P	P	P	-0.164052	-1.29932	0.0796922	0.18597			-0.540862	-0.0587015	-0.197829	P	P	P	-0.265798	0.0985298	0.103871	0.166383	P	P	P	0.122928	1.30924	0.0550971	0.109809		449		TRUE
CG-J02f_003_H05	isoamyl acetate-hydrolyzing	-	2	P:lipid metabolic process; F:hydrolase activity, acting on ester bonds	FQ326982	0				0.579874	-0.0314851	0.110039	P	P	P	0.271042	-0.888877	-1.06311	0.0314851	P	P	P	-0.537181	-1.81459	0.0902431	0.202064			-0.155105	0.0307825	0.00267673	P	P	P	-0.0405487	-0.187838	-0.274671	-0.0381701	P	P	P	-0.166893	-1.09152	0.233458	0.299056		450		TRUE
CG-J02f_003_H14	glycosyl hydrolase family protein 43	EC:3.2.1.0	5	F:hydrolase activity, hydrolyzing O-glycosyl compounds; P:carbohydrate metabolic process; F:DNA binding; C:mitochondrion; P:DNA repair	FQ326001	0				0.428603	0.129872	0.33509	P	P	P	0.25505	-0.249081	-0.126634	-0.65833	P	P	P	-0.32689	-1.56107	0.0248075	0.0849685			-0.652119	-0.252498	-0.459438	P	P	P	-0.454685	-0.273444	-0.222219	-0.26873	P	P	P	-0.254797	1.14861	0.16145	0.233675		451		TRUE
CG-J02f_003_H17	3-isopropylmalate dehydrogenase	EC:1.1.1.85; EC:1.1.1.41	11	F:NAD or NADH binding; F:zinc ion binding; C:mitochondrion; F:3-isopropylmalate dehydrogenase activity; F:isocitrate dehydrogenase (NAD+) activity; P:tricarboxylic acid cycle; F:ATP binding; F:magnesium ion binding; P:isocitrate metabolic process; C:chloroplast; P:leucine biosynthetic process	FQ326000	0				0.466275	0.178593	-0.0808229	P	P	P	0.186584	-0.16146	-0.0772152	0.0772152	P	P	P	-0.106501	-1.1825	0.234168	0.383676			0.674007	0.572742	0.605173	P	P	P	0.617307	0.497105	0.442467	0.410744	P	P	P	0.450106	-1.12288	0.0128667	0.0352592		452		TRUE
CG-J02f_003_I15	dehydration-responsive protein rd22		3	C:protein storage vacuole; F:molecular_function; P:seed development	FQ326959	0				-1.32471	1.47445	-0.225632	P	P	P	-0.0539596	0.688807	-1.5318	0.139944	P	P	P	-0.127588	-1.15593	0.852321	0.903975			-0.113235	-0.409862	-0.264524	P	P	P	-0.26254	-1.36658	-1.1862	-2.52373	P	P	P	-1.69217	-2.69377	0.0287639	0.0666316		453		TRUE
CG-J02f_003_I18	uncharacterized protein	-	2	P:response to UV-B; C:chloroplast	FQ325997	1	Nod+			-0.134921	-0.542293	-0.185522	P	P	P	-0.235963	0.0811152	0.158897	0.201831	P	P	P	0.147607	1.35178	0.0307795	0.0990104		Nod+	-1.04904	-1.22383	-0.79042	P	P	P	-1.0211	0.44603	0.540901	0.112782	P	P	P	0.366571	2.61655	0.00155061	0.00707134		454		TRUE
CG-J02f_003_J01	ring u-box domain-containing protein	-	2	F:metal ion binding; F:calmodulin binding	FQ325995	0				-0.188397	-1.21347	0.285094	P	P	P	-0.168248	0.0220819	-0.347353	0.3446	P	P	P	-0.000688315	1.30017	0.478818	0.618589			-0.948209	-1.76713	-1.73965	P	P	P	-1.485	-1.56814	-1.62041	-1.36376	P	P	P	-1.51744	-1.02274	0.913249	0.932223		455		TRUE
CG-J02f_003_J12	histone h3	-	4	C:nucleosome; F:DNA binding; P:nucleosome assembly; C:nucleus	FQ325992	0				1.32758	0.628019	0.919256	A	A	A	0.754213	-1.00212	-0.657085	-0.141995	A	A	A	-0.4974	-2.94585	0.00838674	0.0386588			1.9715	-0.285714	0.178915	P	A	A	0.621566	-0.899532	1.47757	-1.33547	A	A	A	-0.252478	-1.83279	0.475998	0.543704		456		FALSE
CG-J02f_003_J16	glycosyl hydrolase family 81 protein	EC:3.2.1.6	3	F:receptor activity; P:cell wall macromolecule catabolic process; F:endo-1,3(4)-beta-glucanase activity	FQ325990	0				-0.346026	0.924774	0.25161	P	P	P	0.191139	0.0190868	-0.0190868	-0.30164	P	P	P	-0.0506308	-1.29894	0.377767	0.526888			0.265942	0.186814	-0.0530477	P	P	P	0.133236	-0.0182605	-0.113021	-0.421092	P	P	P	-0.184124	-1.24605	0.109784	0.186802		457		TRUE
CG-J02f_003_J22	---NA---		0	-	FQ325988	0				0.361932	1.36364	-0.0993133	A	A	A	0.431394	-0.142465	0.33966	-0.25477	A	A	A	-0.0419157	-1.47558	0.297245	0.448846			0.00862455	1.41004	0.7117	A	P	A	0.710121	0.0653653	-1.32926	0.525	A	A	P	-0.246298	-1.94049	0.237307	0.303052		458		FALSE
CG-J02f_003_K10	tpr domain containing protein		1	F:protein binding	FQ326940	0				1.11616	0.675065	0.71672	A	A	A	0.67393	-1.02843	-0.66584	-0.661381	A	A	A	-0.635854	-3.0763	0.000952337	0.024298			0.816676	-0.224798	0.333201	A	A	A	0.308359	-0.0800061	-0.269287	-1.23909	A	A	A	-0.529461	-1.78735	0.148194	0.226599		459		FALSE
CG-J02f_003_K11	uncharacterized protein		3	F:molecular_function; C:chloroplast; P:biological_process	FQ325986	0				0.775542	-0.416337	0.0414586	P	P	P	0.174953	-0.243848	-0.158125	0.112395	P	P	P	-0.0827594	-1.1729	0.56099	0.688246			-0.145406	-0.117929	0.00378227	P	P	P	-0.0865173	0.405429	0.158507	0.00344467	P	P	P	0.189127	1.21053	0.0934012	0.164786		460		TRUE
CG-J02f_003_K19	endomembrane protein 70	-	6	C:vacuolar membrane; C:integral to membrane; C:plant-type cell wall; C:Golgi apparatus; C:mitochondrion; P:transport	FQ325983	0				0.386517	0.0479851	0.0273628	P	P	P	0.17951	-0.277433	-0.200843	-0.0273628	P	P	P	-0.206332	-1.2505	0.0795607	0.185752			0.193322	-0.147332	0.0537968	P	P	P	0.0332623	0.306738	0.211204	0.255604	P	P	P	0.257848	1.16844	0.0939212	0.165383		461		TRUE
CG-J02f_003_K20	modifier of snc1 protein		2	P:regulation of gene expression, epigenetic; F:molecular_function	FQ325982	0				0.515032	0.0586278	0.67401	P	P	P	0.297261	-0.17381	0.0918524	-0.320803	P	P	P	-0.142273	-1.46423	0.0670825	0.166623			-0.0499628	0.0471194	-0.877821	P	P	P	-0.293555	-0.0614584	-0.138611	0.000261545	P	P	P	-0.0666025	1.17036	0.486281	0.553971		462		TRUE
CG-J02f_003_K22	forever young oxidoreductase	EC:1.3.1.33	4	F:protochlorophyllide reductase activity; P:meristem maintenance; F:binding; P:oxidation reduction	FQ325981	0				0.487066	-0.0488539	0.0488539	P	P	P	0.186786	-0.11658	-0.125898	0.246089	P	P	P	-0.0116286	-1.11818	0.476392	0.616605			-0.192509	-0.330811	-0.0629263	P	P	P	-0.195415	0.49733	0.537736	0.45989	P	P	P	0.498319	1.61746	0.000998819	0.00519522		463		TRUE
CG-J02f_003_K24	ubiquitin-protein ligase rnf1 2	-	10	P:cell fate determination; P:maintenance of floral meristem identity; F:metal ion binding; P:maintenance of inflorescence meristem identity; C:PRC1 complex; F:transferase activity; F:protein binding; P:maintenance of shoot apical meristem identity; P:negative regulation of gene expression, epigenetic; P:negative regulation of transcription, DNA-dependent	FQ325980	0				0.0135517	0.27304	0.0374517	P	P	P	0.0984149	-0.304516	-0.393002	-0.0135517	P	P	P	-0.220613	-1.27018	0.0711936	0.172878			-0.650266	-0.583981	-0.310355	P	P	P	-0.514867	-0.131349	0.135011	0.121612	P	P	P	0.0417581	1.47082	0.0147148	0.0390935		464		TRUE
CG-J02f_003_L08	fr618633 wzoafsaa fagus sylvatica cdna clone mrna		0	-	FQ325978	1	Nod+			0.579046	-0.847501	0.715337	P	P	P	0.339104	-0.184255	-0.196976	0.137329	P	P	P	-0.0953078	-1.17305	0.675973	0.778359		Nod+	-1.42406	-1.53241	-0.839899	P	P	P	-1.26546	-0.337444	0.194662	0.168472	P	P	P	0.00856336	2.41835	0.00992531	0.0286567		465		TRUE
CG-J02f_003_L10	protein	-	5	P:skotomorphogenesis; P:photomorphogenesis; C:nucleus; F:AT DNA binding; P:vegetative to reproductive phase transition of meristem	FQ325977	1	Nod-			-0.199119	-0.4601	0.00341129	P	P	P	-0.156565	-0.00341129	-0.101483	0.296415	P	P	P	0.0938482	1.21625	0.191277	0.335392		Nod-	0.275027	0.00735092	0.485507	P	P	P	0.255962	-3.24389	-3.42183	-3.34521	P	P	P	-3.33697	-12.0665	1.69177e-05	0.000415597		466		TRUE
CG-J02f_003_L16	cmsmeb0002j14f cmsmeb castanea mollissima mrna		0	-	FQ325975	0				0.236703	-1.46726	-0.710329	A	A	A	-0.788324	0.129977	-0.0533924	0.147799	P	P	P	0.0694439	1.64919	0.220149	0.368257			0.0480676	0.080585	0.365298	A	A	A	0.16465	0.785034	-0.265718	-0.196443	A	A	A	0.107624	-1.04032	0.879811	0.906232		467		TRUE
CG-J02f_003_L18	nuclear matrix constituent protein 1-like	-	1	C:intracellular part	FQ325974	0				-0.0234179	0.168741	0.551809	P	P	P	0.18762	-0.167133	0.0234179	-0.0814376	P	P	P	-0.0900099	-1.2375	0.158904	0.296046			-0.346395	-0.00668526	-0.628021	P	P	P	-0.327034	-1.18589	-0.818207	-0.757655	P	P	P	-0.920584	-1.50896	0.0569818	0.112593		468		TRUE
CG-J02f_003_M08	cytochrome p450		8	F:metal ion binding; P:oxidation reduction; F:heme binding; F:oxidoreductase activity; F:electron carrier activity; F:iron ion binding; F:monooxygenase activity; F:secologanin synthase activity	FQ325970	1	Nod-			-0.351261	-2.63173	-0.278223	P	A	P	-0.993812	0.670435	0.918017	0.278223	P	P	P	0.589671	3.27001	0.0979012	0.213941		Nod-	-1.06491	-0.572721	-0.634207	P	P	P	-0.757278	-2.59649	-2.38696	-2.26724	P	P	P	-2.41689	-3.15932	0.000807381	0.00446964		469		TRUE
CG-J02f_003_M13	oryza sativa (indica cultivar-group) cdna clone: full insert sequence		0	-	FQ325969	0				0.683152	0.429689	0.0349374	A	A	A	0.293277	-0.443244	-0.0253296	-0.0756116	P	P	A	-0.210066	-1.47835	0.0703225	0.171709			0.66792	-0.200048	-0.253648	A	A	A	0.0714078	0.381262	-0.802425	0.593538	A	A	P	0.0574582	-1.00972	0.980153	0.984826		470		TRUE
CG-J02f_003_M18	sit4 phosphatase-associated family protein	-	2	C:endomembrane system; F:binding	FQ325967	0				0.378934	0.149052	0.805222	P	P	P	0.296039	-0.310064	0.23229	-1.33296	P	P	P	-0.409876	-1.88511	0.139859	0.271414			-0.596419	-0.111378	-0.966282	P	P	P	-0.558026	-0.520246	-0.353516	-0.232992	P	P	P	-0.368918	1.14006	0.509097	0.575767		471		TRUE
CG-J02f_003_M19	protein	-	1	C:plasma membrane	FQ325966	1	Nod-			0.339546	-0.588028	-0.505534	P	P	P	-0.201863	0.0534358	-0.160001	0.677788	P	P	P	0.206262	1.35825	0.319152	0.469922		Nod-	-0.0362947	-0.149165	-0.64585	P	P	P	-0.277103	-2.30598	-2.47422	-2.12478	P	P	P	-2.30166	-4.06866	0.000679984	0.00397149		472		TRUE
CG-J02f_003_M23	clathrin assembly protein ap19 homolog	-	6	C:clathrin coat of trans-Golgi network vesicle; F:protein transporter activity; P:vesicle-mediated transport; P:intracellular protein transport; C:clathrin adaptor complex; C:mitochondrion	FQ325965	0				0.370854	0.338044	0.00771332	P	P	P	0.216738	-0.201032	-0.131461	-0.00771332	P	P	P	-0.151592	-1.27657	0.0524132	0.141576			-0.142596	-0.0703116	0.139068	P	P	P	-0.0246134	0.0714092	-0.0108109	-0.246701	P	P	P	-0.0620343	-1.02628	0.78352	0.824332		473		TRUE
CG-J02f_003_N01	phosphate transporter	-	4	C:integral to membrane; F:inorganic phosphate transmembrane transporter activity; P:phosphate transport; P:transmembrane transport	FQ325964	0				0.345072	0.19604	0.112906	P	P	P	0.221156	-0.372514	-0.17314	-0.168774	P	P	P	-0.206833	-1.37187	0.00881141	0.0401455			0.341306	0.284798	0.242618	P	P	P	0.289574	-0.22227	-0.343472	-0.357007	P	P	P	-0.307583	-1.51273	0.000316058	0.00235957		474		TRUE
CG-J02f_003_N04	---NA---		0	-	FQ325962	1	Nod-			0.0321727	0.853663	-0.417702	A	A	A	-0.132257	-0.0321727	-0.430021	0.0719743	P	A	A	0.109721	-1.21935	0.516335	0.649742		Nod-	2.59713	2.20281	3.39335	P	P	P	2.7311	0.533146	0.213532	-0.504362	P	A	P	0.0807722	-6.27808	0.00470208	0.0160334		475		FALSE
CG-J02f_003_N05	at5g24310	-	3	P:root development; P:trichome morphogenesis; C:microtubule cytoskeleton	FQ326917	1	Nod-			0.449315	-0.164205	0.488772	P	P	P	0.303356	-0.0341101	-0.284718	-0.180967	P	P	P	-0.116421	-1.34216	0.130353	0.259369		Nod-	0.527606	-0.0119479	0.397805	P	P	P	0.304488	-1.11367	-0.953916	-0.699701	P	P	P	-0.92243	-2.34066	0.00373922	0.0135407		476		TRUE
CG-J02f_003_N17	laccase-13 precursor	EC:1.10.3.3; EC:1.10.3.2	8	C:endomembrane system; F:copper ion binding; C:cytoplasmic membrane-bounded vesicle; F:L-ascorbate oxidase activity; C:apoplast; F:laccase activity; P:lignin catabolic process; P:oxidation reduction	FQ325960	1	Nod-			-0.0733023	0.192623	0.383162	P	P	P	0.121257	0.0174541	-0.303323	-0.145532	P	P	P	-0.00992847	-1.24082	0.126253	0.253814		Nod-	0.113641	0.044158	-0.207747	P	P	P	-0.0166492	-2.2427	-1.96934	-2.5739	P	P	P	-2.26198	-4.74146	0.000359972	0.00258267		477		TRUE
CG-J02f_003_N20	protein	-	3	P:defense response to bacterium; F:3'-5' exonuclease activity; P:nuclear-transcribed mRNA poly(A) tail shortening	FQ325958	0				0.395595	0.263917	0.0140181	P	P	P	0.158642	-0.0140181	0.185137	-0.0377283	P	P	P	0.00888825	-1.13292	0.245315	0.395303			-0.72952	-0.242532	-0.378454	P	P	P	-0.450169	0.315632	0.310483	0.327141	P	P	P	0.317752	1.70281	0.00612867	0.0196536		478		TRUE
CG-J02f_003_O01	shaggy-related protein kinase gamma	EC:2.7.11.0	5	P:protein amino acid autophosphorylation; F:ATP binding; P:meristem structural organization; C:cytosol; F:protein serine/threonine kinase activity	FQ326907	0				0.425474	0.465037	0.223815	P	P	P	0.271007	-0.233647	0.0302978	-0.350494	P	P	P	-0.189986	-1.47024	0.0146769	0.0587036			-0.355795	-0.00746965	0.00746965	P	P	P	-0.118598	-0.645048	-0.693495	-0.684123	P	P	P	-0.674222	-1.4698	0.00969287	0.0280916		479		TRUE
CG-J02f_003_O02	---NA---		0	-	FQ325957	0				0.606803	0.0944495	1.63386	A	A	P	0.704127	-0.522656	-0.0944495	-0.594554	P	P	A	-0.356993	-2.26931	0.0689892	0.16965			1.46691	0.610667	0.712465	P	P	A	0.930015	-0.439951	-0.925658	-0.210085	A	A	P	-0.525231	-2.74203	0.0131907	0.0358901		480		TRUE
CG-J02f_003_O03	multicopper oxidase	EC:1.10.3.3	5	; F:copper ion binding; C:plant-type cell wall; F:L-ascorbate oxidase activity; P:oxidation reduction	FQ326906	0				0.00863934	1.03612	0.485248	A	A	A	0.594717	-0.0991621	-0.692857	-0.0135393	P	A	P	-0.20355	-1.71537	0.100355	0.217246			0.330299	-2.16666	-0.83741	P	A	A	-0.891257	-1.18859	-0.647477	-0.553939	A	A	P	-0.796667	1.06776	0.905466	0.925968		481		TRUE
CG-J02f_003_O06	glycyl-trna synthetase	EC:6.1.1.14	5	P:glycyl-tRNA aminoacylation; P:response to cadmium ion; F:ATP binding; F:glycine-tRNA ligase activity; C:mitochondrion	FQ325955	0				0.337455	0.011972	0.274848	P	P	P	0.197508	-0.051929	-0.011972	-0.235837	P	P	P	-0.12074	-1.23799	0.0639217	0.161841			-0.0307541	-0.309044	0.0293379	P	P	P	-0.103487	0.190982	0.344631	0.179075	P	P	P	0.238229	1.26726	0.043296	0.0922435		482		TRUE
CG-J02f_003_O07	sieve element occlusion c		0	-	FQ325954	1	Nod-			0.24556	0.0985704	0.157418	P	P	P	0.12815	-0.181194	-0.293453	-0.185216	P	P	P	-0.167729	-1.3078	0.00235239	0.0141367		Nod-	0.538643	0.811103	0.512431	P	P	P	0.620726	-1.53324	-1.17654	-0.712923	P	P	P	-1.1409	-3.3908	0.00233539	0.00953499		483		TRUE
CG-J02f_003_O13	ribosomal protein s18		4	F:RNA binding; F:structural constituent of ribosome; C:ribosome; P:translation	FQ326902	0				0.815972	0.269819	0.458608	A	A	A	0.318645	-1.43026	-1.02048	0.496679	A	A	A	-0.632716	-2.24412	0.127361	0.255477			-0.29525	0.0195608	0.555626	A	A	A	0.0933123	-0.603769	-0.0195608	-0.907459	A	A	A	-0.510263	-1.51948	0.168896	0.236839		484		FALSE
CG-J02f_003_O14	gata-type zinc finger protein 1		3	F:transcription factor activity; F:zinc ion binding; F:sequence-specific DNA binding	FQ325953	0				1.24276	0.7249	0.87767	A	A	A	0.750486	-0.98263	-0.592251	-0.529415	A	A	A	-0.565228	-3.13806	0.00139365	0.0157849			-0.145428	0.245886	0.712141	A	A	A	0.270866	-0.459037	0.182434	-0.824439	A	A	A	-0.367014	-1.55604	0.172686	0.239292		485		FALSE
CG-J02f_003_O15	cellulose synthase	EC:2.4.1.12	4	F:cellulose synthase (UDP-forming) activity; P:cellulose biosynthetic process; C:integral to membrane; P:cellular cell wall organization	FQ325952	0				0.0357339	-0.604318	0.241751	P	P	P	-0.0854549	0.0149868	-0.545741	-0.0278676	P	P	P	-0.113263	-1.05501	0.816617	0.880621			-0.179205	-0.267779	0.0344477	P	P	P	-0.137512	-0.249844	-0.463293	-0.544729	P	P	P	-0.419289	-1.21569	0.0882948	0.157884		486		TRUE
CG-J02f_003_O16	endo- -beta-glucanase precursor	EC:3.2.1.4	5	C:endomembrane system; P:carbohydrate metabolic process; P:pattern specification process; F:cellulase activity; P:response to nematode	FQ326901	0				0.0930939	-0.732697	-0.17055	P	P	P	-0.18524	-0.0691919	-0.372888	0.567914	P	P	P	0.0976796	1.24142	0.445416	0.588934			-0.167791	-0.856312	-0.445392	P	P	P	-0.489832	-1.50701	-1.29985	-0.913013	P	P	P	-1.23996	-1.68194	0.0473841	0.0986693		487		TRUE
CG-J02f_003_O17	PREDICTED: hypothetical protein [Vitis vinifera]		0	-	FQ325951	0				0.815389	0.310268	0.460901	A	A	A	0.328978	0.0876718	-0.0876718	-0.624854	A	A	A	-0.297236	-1.66687	0.0478614	0.133037			0.857554	-0.0503573	0.442741	A	A	A	0.416646	-0.743682	-0.100949	-1.04933	A	A	A	-0.63132	-2.06761	0.0522496	0.105581		488		FALSE
CG-J02f_003_O24	fq331077 alnus glutinosa nodule 3 weeks after inoculation with frankia alni alnus glutinosa mrna		0	-	FQ325950	0				0.606695	0.0542603	0.488878	A	A	A	0.132844	-0.72607	-0.0542598	-0.148044	A	P	P	-0.19908	-1.61635	0.061618	0.157933			-1.66366	-0.666532	-1.05656	A	A	A	-1.12892	-0.160529	-0.177706	-0.00450397	P	P	P	-0.114246	2.02044	0.0263876	0.0621062		489		TRUE
CG-J02f_003_P01	protein		1	F:molecular_function	FQ325949	0				1.25503	0.728018	0.869798	A	A	A	0.759987	-0.892323	-0.611506	-0.552055	A	A	A	-0.560747	-3.10855	0.000983538	0.0237207			1.0063	3.70313	1.91142	A	P	A	2.20695	-0.892788	-0.292463	-0.743409	A	A	A	-0.642887	-7.20918	0.0247464	0.0589303		490		FALSE
CG-J02f_003_P11	0137794 brassica napus root - drought brassica napus mrna		0	-	FQ326888	0				1.24126	0.69104	0.859677	A	A	A	0.729705	-0.95714	-0.60239	-0.541002	A	A	A	-0.556843	-3.09693	0.00143201	0.0139864			-0.104039	0.195606	0.709729	A	A	A	0.267099	-0.428109	0.141901	-0.657779	A	A	A	-0.314662	-1.49667	0.158524	0.232846		491		FALSE
CG-J02f_003_P12	tyrosyl-trna synthetase	-	4	F:aminoacyl-tRNA ligase activity; F:ATP binding; P:tRNA aminoacylation for protein translation; C:plastid	FQ325946	0				0.0639339	-0.000453472	0.000453472	P	P	P	0.0374568	0.0182872	-0.177702	-0.0125251	P	P	P	-0.0976975	-1.05601	0.289642	0.441584			0.136134	-0.117307	0.426892	P	P	P	0.148573	0.485594	0.591509	0.473153	P	P	P	0.516752	1.29072	0.084998	0.153289		492		TRUE
CG-J02f_004_A02	flavonol synthase	EC:1.14.11.23	4	F:binding; F:flavonol synthase activity; P:flavonol biosynthetic process; P:oxidation reduction	FQ325943	1	Nod+			-0.713472	-1.21366	0.242276	P	P	P	-0.316282	0.196452	-1.01351	0.0786972	P	P	P	-0.204265	1.24444	0.612489	0.730237		Nod+	-0.835013	-1.46323	-1.02072	P	P	P	-1.10632	0.71745	1.02903	1.2218	P	P	P	0.989428	4.27448	0.000907236	0.0048294		493		TRUE
CG-J02f_004_A07	60s acidic ribosomal protein		8	C:ribonucleoprotein complex; P:ribosome biogenesis; C:ribosome; C:intracellular; P:translational elongation; F:structural constituent of ribosome; F:DNA-(apurinic or apyrimidinic site) lyase activity; F:lyase activity	FQ325942	0				0.0745158	-0.0189319	0.257607	P	P	P	0.104659	0.0189319	-0.0913243	-0.402273	P	P	P	-0.167382	-1.19965	0.154868	0.2908			0.294683	0.463778	0.831072	P	P	P	0.529845	-0.0694199	0.00513554	0.128403	P	P	P	0.0213728	-1.42254	0.0392585	0.0851381		494		TRUE
CG-J02f_004_A09	precursor of carboxylase p-protein glycine decarboxylase complex	EC:1.4.4.2; EC:1.3.1.74	7	F:glycine dehydrogenase (decarboxylating) activity; F:pyridoxal phosphate binding; C:glycine cleavage complex; C:mitochondrion; P:oxidation reduction; F:2-alkenal reductase activity; P:glycine decarboxylation via glycine cleavage system	FQ325941	0				1.01023	0.311964	-0.00860071	A	A	A	0.330548	-0.287001	-0.273152	0.452114	A	A	A	-0.159001	-1.38884	0.288335	0.4407			-1.11672	-1.45809	0.405722	A	A	A	-0.723028	-0.108436	0.144465	0.513949	P	A	P	0.183326	1.8743	0.205865	0.270037		495		FALSE
CG-J02f_004_B08	protein	EC:6.3.2.19	7	P:response to chitin; P:protein ubiquitination; F:ubiquitin-protein ligase activity; F:transmembrane receptor protein serine/threonine kinase binding; C:nucleus; C:cytosol; C:ubiquitin ligase complex	FQ326861	1	Nod-			0.711671	-0.163769	0.67513	P	P	P	0.293339	0.049675	0.273295	-0.877195	P	P	P	-0.181368	-1.50777	0.261617	0.412478		Nod-	0.272656	0.135836	-0.473627	P	P	P	-0.0217115	-1.44296	-1.55199	-1.24231	P	P	P	-1.41242	-2.62208	0.00487083	0.016443		496		TRUE
CG-J02f_004_B11	hydrolyzing o-glycosyl		3	F:catalytic activity; P:carbohydrate metabolic process; F:cation binding	FQ326860	0				0.628012	-1.58735	1.53458	A	A	P	0.0504819	-0.319457	0.580828	-0.945228	P	P	A	-0.0911001	-1.33765	0.703879	0.798231			0.584214	0.535376	-0.569322	P	P	A	0.183423	-0.354272	-0.549494	0.0857813	P	P	P	-0.272662	-1.37181	0.339487	0.408165		497		TRUE
CG-J02f_004_B12	cobra-like 4 protein	-	4	C:plasma membrane; P:secondary cell wall biogenesis; C:anchored to membrane; C:vacuolar membrane	FQ326859	0				0.168711	-0.492674	0.44907	P	P	P	0.167827	0.102631	-0.102631	-0.187459	P	P	P	-0.118039	-1.07489	0.739393	0.823858			-0.626723	-0.920235	-0.788953	P	P	P	-0.778637	0.135304	-0.0997722	0.210161	P	P	P	0.0818977	1.81571	0.00241733	0.00979255		498		TRUE
CG-J02f_004_B14	s-adenosyl methionine synthetase 2	EC:2.5.1.6	5	C:cytoplasm; F:ATP binding; P:one-carbon metabolic process; F:methionine adenosyltransferase activity; F:magnesium ion binding	FQ326857	0				0.459606	0.369458	0.407454	P	P	P	0.428974	-0.615613	-0.462185	-0.369458	P	P	P	-0.538029	-1.85908	0.000303976	0.0197354			0.148438	-0.151123	0.0229974	P	P	P	0.00677093	-0.0494876	-0.0293155	-0.00610781	P	P	P	-0.0283036	-1.02461	0.70981	0.75925		499		TRUE
CG-J02f_004_B16	---NA---				FQ325936	0				0.644578	0.240897	0.101449	P	P	P	0.355635	-0.428631	-0.269388	-0.101449	P	P	P	-0.308705	-1.51096	0.0340902	0.105844			0.135201	-0.250196	-0.285269	P	P	P	-0.133422	-0.158502	-0.0775833	-0.0887442	P	P	P	-0.108276	1.01758	0.863352	0.892058		500		TRUE
CG-J02f_004_B24	---NA---		0	-	FQ325935	0				1.23131	0.676333	0.850579	A	A	A	0.727627	-1.0252	-0.638057	-0.581877	A	A	A	-0.599357	-3.17727	0.00149118	0.0133618			-0.0589213	0.167582	0.698691	A	A	A	0.269117	-0.458333	0.093936	-0.818843	A	A	A	-0.394413	-1.58395	0.128952	0.210264		501		FALSE
CG-J02f_004_C03	aj609252 glomus intraradices isolate beg195 glomus intraradices cdna clone gi773 # mrna		0	-	FQ325932	0				1.23329	0.693379	0.830758	A	A	A	0.721729	-1.00047	-0.646606	-0.56244	A	A	A	-0.58475	-3.15065	0.00140879	0.0152215			2.82122	0.937681	5.95393	P	A	P	3.23761	-1.27786	-0.665721	-1.60763	A	A	A	-1.18373	-21.4268	0.0411511	0.0885821		502		FALSE
CG-J02f_004_C05	atp sulfurylase	EC:2.7.7.4; EC:2.7.7.27	10	P:sulfate assimilation; F:sulfate adenylyltransferase (ATP) activity; C:heterotetrameric ADPG pyrophosphorylase complex; P:photoperiodism, flowering; P:starch biosynthetic process; C:chloroplast stroma; F:glucose-1-phosphate adenylyltransferase activity; P:response to cadmium ion; C:plasma membrane; C:apoplast	FQ325931	0				0.271475	0.141219	-0.135486	P	P	P	0.0798056	-0.220569	-0.0420141	0.153851	P	P	P	-0.0565689	-1.09327	0.470348	0.611776			0.738518	0.428188	0.651155	P	P	P	0.605954	-0.138537	-0.207019	-0.322813	P	P	P	-0.22279	-1.77614	0.00149185	0.0068745		503		TRUE
CG-J02f_004_C08	cysteine-rich pdz-binding protein	-	5	C:dendrite; F:protein binding; C:synapse; C:cell projection part; C:intracellular part	FQ325930	0				0.594611	0.615927	0.674715	A	A	A	0.533847	-0.362452	-0.865826	-0.250135	A	A	A	-0.466162	-2.17531	0.0041911	0.0224167			-0.184825	0.0875335	0.618016	A	A	A	0.173575	-0.55754	0.0187936	-0.921257	A	A	A	-0.486668	-1.58035	0.141564	0.22154		504		FALSE
CG-J02f_004_C10	myb transcription factor		2	F:DNA binding; F:protein binding	FQ326847	0				1.24251	0.698043	0.826968	A	A	A	0.71933	-0.930386	-0.59129	-0.53857	A	A	A	-0.542511	-3.05094	0.00142466	0.0143981			-0.251062	0.064539	0.564117	A	A	A	0.125864	0.514472	0.0122309	-0.358641	A	A	A	0.0560209	-1.0496	0.85025	0.881339		505		FALSE
CG-J02f_004_C18	---NA---		0	-	FQ325929	0				0.330389	0.7317	0.697459	A	A	A	0.683433	-1.95952	-1.26514	-0.38718	A	A	A	-0.985559	-3.45926	0.019308	0.0714313			0.721704	-0.710896	0.652085	P	A	A	0.220965	0.339908	-0.488016	-0.199553	P	A	P	-0.115887	-1.263	0.556544	0.620549		506		FALSE
CG-J02f_004_C20	small ras-like gtp-binding protein	-	7	P:protein import into nucleus; P:GTP catabolic process; F:protein binding; F:GTPase activity; P:signal transduction; F:GTP binding; C:nucleus	FQ325928	1	Nod+			0.535977	0.391409	0.126563	P	P	P	0.344664	-0.176262	-0.240567	-0.126563	P	P	P	-0.185165	-1.44638	0.0128237	0.0533146		Nod+	-0.281448	-0.0032568	0.0592804	P	P	P	-0.0751416	1.08044	1.13012	1.10561	P	P	P	1.10539	2.2666	0.000365813	0.00261683		507		TRUE
CG-J02f_004_D10	photolyase blue-light receptor 2	EC:4.1.99.3	3	P:DNA repair; F:receptor activity; F:deoxyribodipyrimidine photo-lyase activity	FQ326834	0				-0.0284276	-0.283511	0.284911	P	P	P	0.0111775	-0.159019	-0.0290532	0.0414462	P	P	P	-0.0295496	-1.02802	0.830538	0.890286			0.367224	-0.520761	-0.0376987	P	P	P	-0.0637455	0.948385	0.988399	0.779576	P	P	P	0.905453	1.95775	0.0215062	0.0528319		508		TRUE
CG-N01f_002_A07	NA		0	-	CO038461.1	1	Myc+		Myc+	-4.72015	-1.64869	-3.90538	A	P	A	-3.50731	2.18749	2.93394	1.93458	P	P	P	2.17617	54.8242	0.00393596	0.0213028			-0.764169	-0.471214	0.0556483	A	A	A	-0.393245	1.06126	1.16686	0.193451	A	A	A	0.807192	2.29809	0.0371941	0.0817213		509		TRUE
CG-J02f_004_D13	ubiquitin- hect-domain		3	F:acid-amino acid ligase activity; P:protein modification process; C:intracellular	FQ325925	0				1.2242	0.692699	0.848571	A	A	A	0.725962	-1.0366	-0.644145	-0.579783	A	A	A	-0.599725	-3.19393	0.00140581	0.015372			-0.169348	0.0855966	0.631138	A	A	A	0.182462	-0.569499	0.0145063	-0.908382	A	A	A	-0.487792	-1.59135	0.134742	0.215597		510		FALSE
CG-J02f_004_D14	u4 u6 small nuclear ribonucleoprotein	-	3	P:embryonic development ending in seed dormancy; F:nucleic acid binding; C:ribonucleoprotein complex	FQ325924	0				0.234339	0.516069	0.147875	P	P	P	0.292731	-0.245124	-0.229917	-0.147875	P	P	P	-0.250191	-1.42116	0.0116728	0.0497533			-0.226324	-0.103517	-0.125918	P	P	P	-0.15192	0.095264	0.255994	0.247905	P	P	P	0.199721	1.27601	0.0054972	0.0180546		511		TRUE
CG-J02f_004_D15	vitis vinifera perlette vitis vinifera mrna		0	-	FQ325923	0				1.37534	0.922855	0.758259	A	A	A	0.772403	-0.0331559	-0.660188	-0.481383	A	A	A	-0.336953	-2.6581	0.00578219	0.0290568			0.42635	-0.17706	0.319613	A	A	A	0.189634	-0.787785	-0.24085	-0.97419	A	A	A	-0.667608	-1.81157	0.0409134	0.0881617		512		FALSE
CG-J02f_004_D16	protein kinase	EC:1.3.1.74	7	F:receptor activity; F:protein kinase activity; P:protein amino acid phosphorylation; F:ATP binding; C:integral to membrane; P:oxidation reduction; F:2-alkenal reductase activity	FQ325922	0				1.10367	0.663125	0.704228	A	A	A	0.613616	-1.03984	-0.667458	-0.67131	A	A	A	-0.590512	-3.06639	0.000986017	0.0236238			-0.118125	0.162642	0.723243	A	A	A	0.25592	-0.439979	0.118126	-0.849887	A	A	A	-0.39058	-1.56537	0.158928	0.233157		513		FALSE
CG-J02f_004_D20	protein	-	2	F:transferase activity, transferring glycosyl groups; P:biosynthetic process	FQ326833	0				0.14947	0.279644	-0.011507	P	P	P	0.115446	-0.301813	-0.379067	0.011507	P	P	P	-0.249796	-1.2855	0.0682353	0.168308			-0.290813	-1.02838	-0.704116	P	A	A	-0.674437	-0.499383	-0.52026	-0.39923	P	P	P	-0.472958	1.14988	0.405081	0.473636		514		TRUE
CG-J02f_004_D22	---NA---				FQ325920	0				0.724264	-0.041559	0.059665	P	P	P	0.212997	-0.00578523	0.00578523	-0.119265	P	P	P	-0.154338	-1.22028	0.303518	0.454636			0.138957	0.399012	0.109953	P	P	P	0.215974	0.212695	-0.091224	0.12382	P	P	P	0.0817635	-1.09749	0.356189	0.424525		515		TRUE
CG-J02f_004_D24	serine-threonine protein plant-		4	F:kinase activity; P:phosphorylation; P:biological_process; C:endomembrane system	FQ325919	0				0.470974	-0.0554118	0.236153	P	P	P	0.243826	-0.379903	-0.184431	-0.102704	P	P	P	-0.152906	-1.35621	0.0639548	0.161868			-0.0239668	-0.107967	-0.611857	P	P	P	-0.247931	-0.97504	-0.920571	-0.431296	P	P	P	-0.775636	-1.44163	0.104514	0.179918		516		TRUE
CG-J02f_004_E01	fq335041 alnus glutinosa nodule 3 weeks after inoculation with frankia alni alnus glutinosa mrna		0	-	FQ325918	0				1.20853	0.94032	0.818118	A	A	A	0.765804	-0.94289	-0.611567	-0.569297	A	A	A	-0.555001	-3.24205	0.000504895	0.0251462			-0.268758	0.0282164	0.572597	A	A	A	0.110685	-0.559084	-0.0282164	-0.987563	A	A	A	-0.524954	-1.55363	0.161854	0.233516		517		FALSE
CG-J02f_004_E05	ci776039 oryza sativa (japonica cultivar-group) root of seedling 2ppm bap(benzyl amino purine) oryza sativa japonica group cdna clone j10b0080l08t3 5 mrna		0	-	FQ325916	0				1.21515	0.704876	0.855858	A	A	A	0.718328	-1.00275	-0.616889	-0.533556	A	A	A	-0.562655	-3.1232	0.0014216	0.0145902			-1.02689	1.86805	-0.079011	A	P	A	0.25405	-1.19258	-0.661257	-1.52379	A	A	A	-1.12587	-2.60255	0.195314	0.259591		518		FALSE
CG-J02f_004_E21	f-box family protein	-	2	C:cytosol; C:nucleus	FQ326821	0				0.118119	-0.118119	0.54458	A	P	P	0.272837	0.641401	-0.686871	-0.241753	P	P	P	-0.147361	-1.2119	0.559248	0.686863			-0.342729	-0.34664	0.390762	P	A	P	-0.0995355	-0.267869	-0.191937	0.13826	P	P	P	-0.107182	-1.00531	0.979152	0.984024		519		TRUE
CG-J02f_004_F03	---NA---		0	-	FQ325911	0				1.2081	0.736549	0.827395	A	A	A	0.720561	-0.9444	-0.648194	-0.561977	A	A	A	-0.566193	-3.12143	0.00089227	0.0251967			2.41922	-0.706089	-0.186685	P	A	A	0.508817	-1.31158	-0.781856	-1.71552	A	A	A	-1.26965	-3.43062	0.15119	0.228799		520		FALSE
CG-J02f_004_F04	beta-amyrin synthase	-	1	F:intramolecular transferase activity	FQ325910	0				-0.427486	0.390577	-0.470671	A	P	A	-0.106816	0.0475879	-0.283166	0.0477767	P	P	P	-0.0588474	1.07668	0.741193	0.825231			0.237734	-0.0163271	0.533901	P	A	A	0.251769	-0.913434	-1.33622	-0.966546	A	A	A	-1.07207	-2.50331	0.0030836	0.0117303		521		TRUE
CG-J02f_004_F19	isopentenyl pyrophosphate isomerase	EC:5.3.3.2	4	F:hydrolase activity; P:isoprenoid biosynthetic process; F:isopentenyl-diphosphate delta-isomerase activity; C:chloroplast	FQ325908	0				0.11869	0.571914	-0.368974	A	P	A	0.0867823	-0.228825	-0.0901406	0.346286	P	P	P	0.000455381	-1.07037	0.775965	0.851045			0.346416	-0.426371	-0.13818	P	P	A	-0.0727116	-0.228565	-0.425497	0.0778522	P	P	P	-0.19207	-1.08625	0.68004	0.732742		522		TRUE
CG-J02f_004_F20	elongation factor 1-	EC:2.7.7.0	7	F:nucleotidyltransferase activity; F:translation elongation factor activity; P:translational elongation; P:GTP catabolic process; F:GTPase activity; C:cytoplasm; F:GTP binding	FQ326807	0				0.427672	0.0308757	0.111152	P	P	P	0.161114	-0.0308757	-0.0968766	-0.488317	P	P	P	-0.231105	-1.31518	0.102351	0.220321			0.614151	0.343979	0.140854	P	P	P	0.366328	-0.208693	-0.319452	-0.134538	P	P	P	-0.220894	-1.50235	0.0162885	0.0423309		523		TRUE
CG-J02f_004_F22	protein	-	3	F:copper ion binding; C:cytoplasmic membrane-bounded vesicle; F:electron carrier activity	FQ325907	0				1.03961	-0.0224032	0.0224032	P	P	P	0.350784	-0.444325	-0.532158	0.242284	P	P	P	-0.20304	-1.50657	0.236078	0.385632			0.279181	0.070055	-0.048687	P	P	P	0.100183	0.316549	0.260921	0.048687	P	P	P	0.208719	1.07813	0.437188	0.505488		524		TRUE
CG-J02f_004_F23	PREDICTED: hypothetical protein [Vitis vinifera]		3	F:nucleic acid binding; P:DNA integration; F:DNA binding	FQ325906	0				0.0304825	0.376627	0.00322366	P	P	P	0.200012	-0.174086	-0.667309	-0.00322366	P	P	P	-0.270751	-1.33637	0.146443	0.280079			-0.0821929	0.109187	0.0821929	A	A	A	0.0363955	-0.895112	-1.59388	-0.689554	A	A	A	-1.05951	-2.13748	0.0173662	0.0445582		525		TRUE
CG-J02f_004_F24	60s ribosomal protein l11-2	-	7	C:nucleolus; C:vacuole; F:structural constituent of ribosome; C:cytosolic large ribosomal subunit; C:chloroplast; C:membrane; P:translation	FQ325905	0				0.0612249	0.0965729	-0.00375271	P	P	P	0.08952	-0.283299	-0.0717096	0.00375271	P	P	P	-0.142872	-1.12384	0.13719	0.267698			0.741749	0.564731	0.777951	P	P	P	0.69481	0.0826473	-0.000849724	0.146121	P	P	P	0.0759729	-1.53564	0.00139492	0.00657794		526		TRUE
CG-J02f_004_G04	predicted protein [Hordeum vulgare subsp. vulgare]		0	-	FQ325902	0				1.27856	0.69397	2.59648	A	A	A	1.18239	-0.964422	-0.592679	-0.549147	A	A	A	-0.566704	-4.67539	0.0182944	0.0688373			-0.124519	0.245188	0.764582	A	A	A	0.295084	-0.512157	0.213668	-0.776835	A	A	A	-0.358442	-1.57301	0.171353	0.238376		527		FALSE
CG-J02f_004_G06	photolyase blue-light receptor 2	EC:4.1.99.3	3	P:DNA repair; F:receptor activity; F:deoxyribodipyrimidine photo-lyase activity	FQ326803	1	Nod+			0.0995741	-0.229743	0.207533	P	P	P	0.0850039	-0.0995741	-0.12326	0.191005	P	P	P	-0.0531871	-1.02555	0.837029	0.894672		Nod+	-0.359915	-0.556818	0.00131178	P	P	P	-0.30514	0.955659	1.07021	0.86883	P	P	P	0.964899	2.41168	0.00185394	0.00806035		528		TRUE
CG-J02f_004_G07	fq348119 non inoculated root of alnus glutinosa alnus glutinosa mrna		0	-		0				1.20996	-0.0344982	-0.284286	P	P	P	0.2147	0.0323792	0.08323	0.101832	P	P	P	0.0283146	-1.16844	0.652719	0.762571			0.044764	0.0882826	-0.0405178	P	P	P	0.0308429	-0.135928	-0.518688	-0.391777	P	P	P	-0.348798	-1.30102	0.0329956	0.0744885		529		TRUE
CG-J02f_004_G20	pectin methylesterase	EC:3.1.1.11	5	F:pectinesterase activity; P:cell wall modification; C:cytoplasmic membrane-bounded vesicle; C:plant-type cell wall; F:aspartyl esterase activity	FQ325897	0				-0.846501	-1.2316	0.0802584	P	P	P	-0.51459	0.0605202	-0.688298	0.218012	P	P	P	-0.0812619	1.44329	0.331366	0.481617			-0.106693	-0.663334	-0.0514379	P	P	P	-0.273822	0.349507	0.224208	-0.287511	P	P	P	0.0954013	1.29166	0.251894	0.31863		530		TRUE
CG-J02f_004_G22	mitogen-activated protein kinase 18	EC:2.7.11.24	7	C:cytoplasm; P:cortical microtubule organization; F:MAP kinase activity; F:protein binding; P:protein amino acid phosphorylation; F:ATP binding; P:signal transduction	FQ326795	0				0.185454	-0.00856352	0.423507	P	P	P	0.128619	0.0624204	-0.00492334	-0.370227	P	P	P	-0.0769517	-1.23488	0.172528	0.312618			-0.247858	-0.700643	-0.904317	P	P	P	-0.617606	-0.153723	0.0637078	-0.0917859	P	P	P	-0.0606004	1.47121	0.0527788	0.106384		531		TRUE
CG-J02f_004_H05	---NA---		0	-	FQ326790	0				0.0158999	0.615842	0.0473573	A	P	A	0.305568	-0.0158999	-0.09076	-0.0821879	P	P	P	-0.169681	-1.22206	0.214681	0.362361			-1.69932	-1.36584	0.172951	A	A	A	-0.96407	1.52209	1.04266	0.742076	P	P	P	1.10227	4.18824	0.0289897	0.067048		532		TRUE
CG-J02f_004_H08	double-stranded rna binding	-	2	C:intracellular; F:double-stranded RNA binding	FQ325894	0				-0.0315938	0.218438	0.178122	P	P	P	0.171248	0.0315938	-0.120836	-0.135908	P	P	P	-0.0771358	-1.14608	0.104982	0.223734			-0.462002	-0.728389	0.240285	P	P	P	-0.316702	-0.322754	-0.231798	-0.306009	P	P	P	-0.286854	1.0209	0.923046	0.939651		533		TRUE
CG-J02f_004_H10	cto dandelion taraxacum officinale cdna clone mrna		0	-	FQ325893	0				1.23279	0.674727	0.851602	A	A	A	0.728066	-1.01422	-0.632855	-0.577922	A	A	A	-0.594534	-3.16317	0.00149235	0.013323			-0.18392	0.0361805	2.65836	A	A	A	0.836874	-0.585558	-0.0361805	-0.949372	A	A	A	-0.523704	-2.56788	0.225664	0.290839		534		FALSE
CG-J02f_004_H18	vacuolar sorting protein 9 domain-containing protein	-	10	P:embryonic development; P:cell plate assembly; F:Rho guanyl-nucleotide exchange factor activity; F:protein binding; P:transport; P:cell wall biogenesis; C:membrane; C:nucleus; C:cytosol; P:post-embryonic root development	FQ325892	0				0.398606	0.485762	0.386086	P	P	P	0.294685	-0.116628	0.0556154	-0.0556154	P	P	P	-0.0596948	-1.37779	0.00146643	0.0135749			-0.838988	-0.228128	-0.490478	P	P	P	-0.519198	-0.0639753	0.285467	0.224827	P	P	P	0.148773	1.58884	0.0321552	0.0728742		535		TRUE
CG-J02f_004_H24	tyrosine specific protein phosphatase family protein	EC:3.1.3.48	2	F:protein tyrosine phosphatase activity; P:peptidyl-tyrosine dephosphorylation	FQ325890	0				-0.707559	0.640917	-0.296824	P	P	P	-0.122974	0.203092	-0.0847588	0.344896	P	P	P	0.136997	1.21047	0.546303	0.675241			0.776241	0.231787	0.661784	P	P	P	0.556604	0.0879316	0.0543041	-0.549168	P	P	P	-0.135644	-1.6158	0.0593812	0.115948		536		TRUE
CG-J02f_004_I04	protein	-	2	C:plastid; C:Golgi apparatus	FQ326779	0				0.884942	0.356961	0.467258	A	A	A	0.632317	-1.10798	-0.993607	-0.356961	A	A	A	-0.73063	-2.6194	0.00805313	0.0374055			0.109126	-0.279475	0.192825	A	A	A	0.00749175	0.00259495	-0.529083	0.202899	A	A	A	-0.107863	-1.08324	0.682961	0.735182		537		FALSE
CG-J02f_004_J15	protein	-	6	P:protein retention in Golgi apparatus; P:Golgi organization; P:embryonic development ending in seed dormancy; P:cell growth; P:shoot morphogenesis; P:meristem structural organization	FQ326755	0				0.736724	0.791206	0.591063	A	A	A	0.677076	-1.41716	-0.758422	-0.750632	A	A	A	-0.878881	-3.20813	0.00182534	0.0120718			0.281522	-0.333749	0.184829	A	A	A	0.0442006	0.242562	-0.383245	-0.126473	A	A	A	-0.0890522	-1.09676	0.639765	0.696259		538		FALSE
CG-J02f_004_J22	protein walls are thin 1	-	9	P:transport; P:secondary cell wall biogenesis; ; C:plant-type vacuole membrane; C:cell cortex; P:unidimensional cell growth; P:auxin mediated signaling pathway; ; C:integral to plasma membrane	FQ326752	0				1.22471	0.70179	0.858763	A	A	A	0.722487	-0.987287	-0.612364	-0.533771	A	A	A	-0.559528	-3.11571	0.00141989	0.0147076			-0.340617	1.83991	0.574607	A	A	A	0.6913	0.575196	-0.000488281	-0.583909	A	A	A	-0.00306701	-1.61817	0.386623	0.455018		539		FALSE
CG-J02f_004_K07	s7b07158 berries 14mm with ga3 vitis vinifera cdna clone mrna		0	-	FQ325883	0				0.764895	0.202707	0.382859	A	A	A	0.257617	-1.46036	-0.0673943	-1.03878	A	A	A	-0.624783	-2.47197	0.0424944	0.123156			0.227673	-0.625739	-0.102457	A	A	A	-0.166841	0.819637	0.0802436	0.618982	A	A	A	0.506288	1.59453	0.112814	0.190641		540		FALSE
CG-J02f_004_K10	fn722814 wzoaqraq quercus robur cdna clone mrna		0	-	FQ325882	0				1.16718	0.747803	0.820612	A	A	A	0.704139	-0.938357	-0.5619	-0.549223	A	A	A	-0.53261	-3.021	0.000929601	0.0245803			0.127492	-0.0920215	0.203599	A	A	A	0.0796898	0.457479	-0.44655	-1.31001	A	A	A	-0.433028	-1.42674	0.37823	0.446586		541		FALSE
CG-J02f_004_K11	protease inhibitor seed storage lipid transfer protein family protein	-	4	C:anchored to membrane; P:lipid transport; C:plasma membrane; F:lipid binding	FQ325881	0				0.411745	0.873789	-0.128913	A	P	A	0.319691	-0.896057	-0.385813	-0.122145	P	P	P	-0.285317	-1.80694	0.0812898	0.188368			0.0838036	0.163052	-1.32991	A	A	A	-0.361019	-0.447039	-0.58536	0.0271106	A	A	P	-0.335096	1.01813	0.962576	0.970989		542		TRUE
CG-J02f_004_K22	mg1-0044t-d200-c01- mg1-0044 schistosoma mansoni cdna clone mg1-0044t-d200- mrna		2	F:hormone activity; C:extracellular region	FQ326739	0				1.74281	0.68401	0.845462	A	A	A	0.85793	-1.0151	-0.622481	-0.580986	A	A	A	-0.594502	-3.55606	0.00686728	0.0331137			-0.120554	0.213444	0.752182	A	A	A	0.281691	-0.497673	0.176784	-0.773053	A	A	A	-0.364648	-1.56519	0.164006	0.234159		543		FALSE
CG-J02f_004_K23	2002788_g09 wrn-02: walnut root infected with pratylenchus vulnus juglans hindsii x juglans regia mrna		0	-	FQ325880	1	Nod+			1.01371	-0.0721168	0.485881	P	P	P	0.525247	-0.291004	0.0721168	-0.245171	P	P	P	-0.194734	-1.54811	0.131777	0.260987		Nod+	-0.173422	-0.684341	-0.476846	P	P	P	-0.44487	4.98872	5.03414	4.88249	P	P	P	4.96845	42.6159	4.01204e-06	0.000233388		544		TRUE
CG-J02f_004_L03	hydrolyzing o-glycosyl	EC:3.2.1.0	5	F:hydrolase activity, hydrolyzing O-glycosyl compounds; C:endomembrane system; P:carbohydrate metabolic process; C:mitochondrion; F:cation binding	FQ325879	1	Nod-			0.463521	0.156634	0.0533643	P	P	P	0.27437	-0.198123	-0.464672	-0.0533643	P	P	P	-0.255047	-1.37862	0.0547267	0.145821		Nod-	-0.201692	0.00449324	0.213929	P	P	P	0.00557661	-3.13139	-3.09632	-2.85206	P	P	P	-3.02659	-8.18037	3.41592e-05	0.000612549		545		TRUE
CG-J02f_004_L04	---NA---		0	-	FQ325878	0				1.2819	1.68645	0.88292	A	A	A	1.00886	-0.948834	-0.607246	-0.555432	A	A	A	-0.573917	-3.96575	0.00163685	0.0123468			2.35862	1.49491	2.42496	P	A	P	2.09283	-1.29171	2.5079	0.0254621	A	P	A	0.413885	-3.20194	0.219225	0.284101		546		FALSE
CG-J02f_004_L07	photolyase blue-light receptor 2	EC:4.1.99.3	3	P:DNA repair; F:receptor activity; F:deoxyribodipyrimidine photo-lyase activity	FQ326736	1	Nod+			0.061029	-0.337614	0.103387	P	P	P	0.00575948	-0.0920825	-0.14616	0.265848	P	P	P	-0.00835586	1.04749	0.743558	0.826851		Nod+	-0.304714	-0.61241	-0.0391564	P	P	P	-0.31876	0.842326	0.968215	0.699269	P	P	P	0.836603	2.2274	0.00321568	0.0121029		547		TRUE
CG-J02f_004_L09	calcium-binding ef hand family protein	-	3	F:zinc ion binding; C:plasma membrane; F:calcium ion binding	FQ325877	0				0.50744	-0.0564294	0.366941	P	P	P	0.230201	-0.274825	0.0564294	-0.479301	P	P	P	-0.194648	-1.41934	0.0933977	0.206961			-0.179765	0.0196643	-0.228378	P	P	P	-0.129493	-0.262335	-0.316784	-0.138466	P	P	P	-0.239195	-1.07901	0.300931	0.369663		548		TRUE
CG-J02f_004_L19	brix domain-containing protein 1	-	1	C:nucleolus	FQ325874	0				0.410594	0.223429	0.103934	P	P	P	0.270385	-0.198285	-0.184024	-0.103934	P	P	P	-0.217652	-1.32691	0.0122186	0.0514166			0.722787	0.982293	1.02673	P	P	P	0.910604	0.00822544	0.138613	0.172406	P	P	P	0.106415	-1.74616	0.00168854	0.00752112		549		TRUE
CG-J02f_004_L21	neuropeptide y		2	F:hormone activity; C:extracellular region	FQ326730	0				1.10361	0.522114	0.682904	A	A	A	0.573665	0.0139704	-0.772117	-0.701611	A	A	A	-0.442468	-2.38854	0.0146528	0.0586557			-0.103095	0.269931	0.755919	A	A	A	0.307585	-0.514426	0.179956	-0.79274	A	A	A	-0.375737	-1.60583	0.147709	0.226309		550		FALSE
CG-J02f_004_L23	azo4 triticum aestivum cdna clone mrna		0	-	FQ325873	0				0.395879	-0.63347	0.823003	A	A	A	0.216097	-0.274926	0.274926	-0.447441	A	A	A	-0.469398	-1.26952	0.516191	0.649785			0.568349	0.216299	-0.263391	P	A	A	0.173752	0.172818	-0.0181146	0.168579	P	A	P	0.107761	-1.0468	0.804184	0.842172		551		FALSE
CG-J02f_004_L24	at5g24310	-	3	P:root development; P:trichome morphogenesis; C:microtubule cytoskeleton	FQ326728	0				0.117966	-0.723479	0.70807	A	A	P	0.0996792	0.021672	-0.555739	-0.167452	P	P	P	-0.180798	-1.20416	0.58253	0.705684			0.427687	0.304834	0.142688	P	P	A	0.291736	-1.37042	0.542409	-0.686399	A	P	P	-0.504803	-1.73693	0.23185	0.297336		552		TRUE
CG-J02f_004_M01	mitogen-activated protein kinase 18	EC:2.7.11.24	7	C:cytoplasm; P:cortical microtubule organization; F:MAP kinase activity; F:protein binding; P:protein amino acid phosphorylation; F:ATP binding; P:signal transduction	FQ326727	0				0.150429	-0.0151296	0.391156	P	P	P	0.106817	0.0194535	-0.0108829	-0.346574	P	P	P	-0.0817802	-1.22108	0.158244	0.295007			-0.117193	-0.711359	-0.984603	P	P	P	-0.604385	-0.283665	-0.000478268	-0.0262246	P	P	P	-0.103456	1.41512	0.13883	0.219315		553		TRUE
CG-J02f_004_M07	beta chain	-	8	C:microtubule; P:protein polymerization; P:GTP catabolic process; P:microtubule-based movement; F:GTPase activity; F:structural molecule activity; C:cytoplasm; F:GTP binding	FQ326724	0				0.40401	-0.510798	0.421188	P	P	P	0.0942154	-0.0624619	0.524058	-0.699538	P	P	P	-0.116996	-1.13612	0.714441	0.805873			-0.387264	-0.376174	-0.579466	P	P	P	-0.447635	-1.27797	-1.23316	-1.36317	P	P	P	-1.29143	-1.79477	0.000378553	0.00267377		554		TRUE
CG-J02f_004_M09	protein	-	8	P:protein folding; F:copper ion binding; F:protein binding; F:calcium ion binding; P:response to auxin stimulus; C:nucleus; C:cytosol;	FQ325870	0				-0.576179	0.571101	-0.144385	A	P	A	-0.0281621	-0.0343983	-0.084697	0.0343983	P	P	P	0.0504765	1.01508	0.9519	0.969907			0.377125	-0.0792699	2.25826	P	A	P	0.85204	1.61105	0.608275	0.0792699	P	A	P	0.766197	-1.06131	0.923943	0.940169		555		TRUE
CG-J02f_004_M12	protein		3	P:biological_process; C:anchored to membrane; C:cytoplasmic membrane-bounded vesicle	FQ325869	0				1.23271	0.887023	1.03914	A	A	A	0.817969	-0.946846	-0.618511	-0.557966	A	A	A	-0.559083	-3.38869	0.00035861	0.0215507			-0.210668	-0.277596	0.233987	A	A	A	-0.0847591	-0.874464	-0.326489	-0.889565	A	A	A	-0.696839	-1.52846	0.0669735	0.127153		556		FALSE
CG-J02f_004_M13	ubiquitin activating enzyme	-	3	F:SUMO activating enzyme activity; F:binding; P:protein sumoylation	FQ325868	0				0.429408	0.127215	-0.085928	P	P	P	0.170081	-0.297256	-0.317132	0.085928	P	P	P	-0.15937	-1.25968	0.169328	0.308975			0.391127	0.130923	0.503183	P	P	P	0.341744	-0.349433	-0.17447	-0.39337	P	P	P	-0.305758	-1.56645	0.00737811	0.0226945		557		TRUE
CG-J02f_004_M17	protein	EC:3.1.1.3	5	P:cytokinesis; P:tubulin complex assembly; F:triglyceride lipase activity; C:chloroplast; P:embryonic development ending in seed dormancy	FQ326721	0				0.221317	-0.00673962	0.482471	P	P	P	0.262444	-0.0839825	-0.00242043	0.00242043	P	P	P	-0.0258813	-1.19776	0.14507	0.278147			0.343946	-0.178392	0.0536919	P	P	P	0.0730817	0.215189	0.318833	0.489562	P	P	P	0.341195	1.20423	0.1919	0.256319		558		TRUE
CG-J02f_004_M23	cu508815 podsshwb2sb_kz0acf theobroma cacao cdna clone mrna		0	-	FQ325865	0				0.890312	1.05951	0.222333	A	A	A	0.614455	-0.478211	-0.534772	-0.222334	P	A	A	-0.373003	-2.19744	0.0141473	0.0571353			1.13235	0.505239	-0.566034	P	A	A	0.357184	0.181761	-0.453069	-0.25605	A	A	A	-0.175786	-1.4469	0.371616	0.439812		559		FALSE
CG-J02f_004_N03	fq344934 non inoculated root of alnus glutinosa alnus glutinosa mrna		0	-	FQ325864	1	Nod-			0.464485	-0.0729647	0.0880404	A	A	A	-0.0361687	-1.28538	-1.39338	0.0729651	A	A	A	-0.500012	-2.03983	0.107801	0.227672		Nod-	0.0665522	-0.650567	0.451425	P	P	P	-0.0441965	-2.57639	-2.79575	-2.99776	A	A	A	-2.78997	-6.70748	0.00135112	0.00642557		560		FALSE
CG-J02f_004_N09	azo2 triticum aestivum cdna clone mrna		0	-	FQ326715	0				1.23421	0.689508	0.872366	A	A	A	0.735723	-0.992908	-0.602064	-0.552403	A	A	A	-0.573547	-3.1336	0.00148169	0.0134508			-0.098669	0.208937	0.741373	A	A	A	0.28388	-0.416687	0.165591	-0.723606	A	A	A	-0.324901	-1.52497	0.16431	0.234088		561		FALSE
CG-J02f_004_N12	protein	-	4	P:response to light stimulus; F:signal transducer activity; P:signal transduction; C:plasma membrane	FQ326713	1	Nod-			0.0345068	-0.478255	0.0832214	P	P	P	-0.107656	0.0219946	-0.17501	-0.0128202	P	P	P	-0.0382538	1.04601	0.749331	0.831364		Nod-	-0.368273	-0.215227	-0.381593	P	P	P	-0.321698	-1.60993	-1.42793	-1.38783	P	P	P	-1.47523	-2.22458	0.00018456	0.00167753		562		TRUE
CG-J02f_004_N14	phosphoprotein phosphatase		1	F:hydrolase activity	FQ325863	0				0.133224	0.0481644	-0.282358	A	A	A	-0.112745	-0.0481644	0.724175	-0.900143	A	P	A	0.0153477	-1.02887	0.936726	0.960097			0.0955958	0.340519	-0.415349	A	A	A	0.00692193	0.383876	-0.21799	1.2489	P	A	P	0.471596	1.38001	0.388215	0.456411		563		FALSE
CG-J02f_004_N17	protein translation factor sui1	-	3	P:translational initiation; F:translation initiation factor activity; P:regulation of translation	FQ326709	0				-0.126596	1.94505	-0.537667	A	P	A	0.291934	-0.126545	0.113046	0.242195	A	A	A	0.162049	-1.27518	0.67468	0.777055			0.976429	0.262585	0.432815	P	A	A	0.557277	0.219956	-0.453403	-0.0709205	P	A	P	-0.101456	-1.57869	0.0859115	0.154439		564		FALSE
CG-J02f_004_N21	---NA---		0	-	FQ325861	0				1.25651	0.692821	1.39198	A	A	A	0.873015	-0.933889	-0.592713	-0.528154	A	A	A	-0.551376	-3.47904	0.00192862	0.0123234			-0.15202	0.085351	0.596712	A	A	A	0.176681	-0.641473	0.0433679	-0.936894	A	A	A	-0.511667	-1.61144	0.132233	0.213389		565		FALSE
CG-J02f_004_N23	alkaloid o-methyltransferase related	EC:2.1.1.146	3	F:protein dimerization activity; P:methylation; F:(iso)eugenol O-methyltransferase activity	FQ325860	0				0.963081	-1.52351	0.538999	P	P	P	0.17362	-0.669702	0.146098	-0.146098	P	P	P	-0.249649	-1.16158	0.801453	0.869362			-0.560228	-0.84798	-1.34894	P	P	P	-0.91905	-0.0717812	0.0846462	0.659056	P	P	P	0.223974	2.20843	0.0233587	0.0563359		566		TRUE
CG-J02f_004_O01	phosphoenolpyruvate carboxylase	EC:4.1.1.31; EC:1.3.1.74	8	C:cytoplasm; P:oxaloacetate metabolic process; P:carbon fixation; F:magnesium ion binding; P:tricarboxylic acid cycle; P:photosynthesis; F:phosphoenolpyruvate carboxylase activity; F:2-alkenal reductase activity	FQ325859	0				-0.158487	-0.254127	-1.20563	A	A	A	-0.495086	0.179802	0.158487	0.434875	P	P	P	0.315229	1.73765	0.0824918	0.190063			0.226197	0.117336	0.387902	P	P	P	0.243812	0.389114	0.158737	0.102976	P	P	P	0.216942	-1.0188	0.830584	0.864776		567		TRUE
CG-J02f_004_O08	protein	-	8	P:protein folding; F:copper ion binding; F:protein binding; F:calcium ion binding; P:response to auxin stimulus; C:nucleus; C:cytosol;	FQ325857	0				0.204038	0.754781	0.677621	A	A	A	0.418345	-0.648484	-0.647014	-0.0369391	A	A	A	-0.481394	-1.98567	0.0206273	0.0747713			0.147469	-0.0618639	-0.134545	P	A	A	-0.0163132	0.788353	0.466413	0.0094161	P	P	P	0.421394	1.35445	0.143856	0.223348		568		FALSE
CG-J02f_004_O12	nramp transporter		3	F:transporter activity; P:transport; C:membrane	FQ325855	0				0.637791	-0.0426793	0.775501	A	A	A	0.202334	0.502358	-1.35778	0.0426798	A	A	A	-0.366992	-1.65609	0.301443	0.453349			1.53748	2.53873	-0.0516586	P	P	A	1.34151	-0.133252	0.165883	-0.774849	A	A	A	-0.247406	-3.00824	0.119177	0.199195		569		FALSE
CG-J02f_004_O17	---NA---		0	-	FQ325854	0				1.22384	0.708983	0.81875	A	A	A	0.712514	-0.950283	-0.581924	-0.538384	A	A	A	-0.542269	-3.047	0.0014004	0.0155584			-0.185446	0.192455	2.97558	A	A	A	0.994198	-0.41737	0.123977	-0.789391	A	A	A	-0.360928	-2.55819	0.259157	0.32637		570		FALSE
CG-J02f_004_O18	protein	-	4	P:response to light stimulus; F:signal transducer activity; P:signal transduction; C:plasma membrane	FQ326698	1	Nod-			0.250457	-0.284424	0.392436	P	P	P	0.0886486	0.00297403	-0.169218	-0.00297403	P	P	P	-0.0295935	-1.12967	0.456618	0.599711		Nod-	-0.268209	-0.18764	-0.386739	P	P	P	-0.280863	-1.51441	-1.57513	-1.53577	P	P	P	-1.54177	-2.39646	3.13096e-05	0.000586017		571		TRUE
CG-J02f_004_O22	40s ribosomal protein s30		3	F:structural constituent of ribosome; C:ribosome; P:translation	FQ325853	0				1.32285	1.66663	0.890222	A	A	A	1.0147	-0.945189	-0.602134	-0.563583	A	A	A	-0.572505	-3.99133	0.00144172	0.0137398			1.43321	1.30253	1.15254	P	A	A	1.29609	-1.28867	0.157808	0.847517	A	A	P	-0.0944483	-2.62177	0.0935773	0.164997		572		FALSE
CGCL478Contig1	serine carboxypeptidase 1 precursorlike protein, S10 family	EC:3.4.16.0	2	F:serine-type carboxypeptidase activity; P:proteolysis	FQ317272,FQ316884,FQ317178,FQ316552,FQ317254,FQ317226,FQ316483,FQ316475,FQ316788,	1	Myc+		Myc+	-3.5382	-3.14528	-2.4401	P	P	P	-2.81593	2.3645	3.21098	2.40054	P	P	P	2.52904	51.9793	0.000176718	0.0151177			0.627075	-0.838345	0.212315	P	P	P	0.0003481	1.00556	1.0802	0.995906	P	P	P	1.02722	2.0376	0.0784926	0.143895		573		TRUE
CG-J02f_004_P06	s-phase kinase-associated protein 1	-	7	P:protein amino acid phosphorylation; P:ubiquitin-dependent protein catabolic process; F:protein kinase activity; P:response to salt stress; F:protein binding; C:nucleus; P:embryonic development ending in seed dormancy	FQ326692	0				0.497945	0.260188	-0.228055	P	P	P	0.163032	-0.12205	-0.178713	0.199275	P	P	P	-0.0561333	-1.15711	0.436845	0.580664			0.0369444	0.156172	0.299123	P	P	P	0.16408	-0.0772524	-0.00298405	-0.142466	P	P	P	-0.074234	-1.17961	0.0499981	0.102426		574		TRUE
CG-J02f_004_P10	atp-citrate lyase a-1	EC:2.3.3.8	15	P:carotenoid biosynthetic process; P:starch biosynthetic process; F:ATP citrate synthase activity; P:positive regulation of flower development; F:ligase activity; P:aging; P:anthocyanin accumulation in tissues in response to UV light; P:chlorophyll biosynthetic process; C:cytosol; P:positive regulation of cell size; P:regulation of embryonic development; C:citrate lyase complex; P:leaf developmen…	FQ326689	0				-0.164777	-0.302839	0.40042	P	P	P	0.0189447	0.00380278	0.259904	-0.199656	P	P	P	0.0150621	1.03079	0.871061	0.917228			-0.0500178	-0.249588	-0.552142	P	P	P	-0.283916	0.30448	0.249538	0.304707	P	P	P	0.286242	1.48469	0.0179072	0.0456966		575		TRUE
CG-J02f_004_P12	glutamate dehydrogenase	EC:1.4.1.3; EC:1.4.1.2	13	F:glutamate dehydrogenase [NAD(P)+] activity; P:regulation of nitrogen compound metabolic process; F:cobalt ion binding; F:copper ion binding; P:response to cadmium ion; P:response to absence of light; F:glutamate dehydrogenase activity; F:ATP binding; P:cellular amino acid metabolic process; F:zinc ion binding; C:mitochondrion; P:response to salt stress; P:oxidation reduction	FQ325850	1	Nod-			0.0816784	0.0398779	0.126994	P	P	P	0.0626559	-0.185773	-0.433405	-0.107144	P	P	P	-0.182099	-1.25263	0.032825	0.103261		Nod-	0.167982	-0.0550389	0.197168	P	P	P	0.10337	-1.99609	-1.75985	-1.38511	P	P	P	-1.71368	-3.52361	0.000736741	0.00419023		576		TRUE
CG-J02f_004_P14	flavonol synthase flavanone 3-	-	2	F:oxidoreductase activity; P:oxidation reduction	FQ326687	1	Nod+			0.192027	-0.0876374	-0.00948	P	P	P	0.0260973	0.177271	0.0835862	-0.0770993	P	P	P	0.0382321	1.02074	0.803852	0.871443		Nod+	-1.21461	-1.58773	-1.00863	P	P	P	-1.27032	0.596788	0.379027	0.223477	P	P	P	0.399764	3.18233	0.00114827	0.00572872		577		TRUE
CG-J02f_004_P16	pectinesterase like protein		2	F:oxidoreductase activity; P:oxidation reduction	FQ326685	0				1.02463	0.330582	0.620463	A	A	A	0.51799	-1.0024	-0.950311	-0.0962806	A	A	A	-0.634265	-2.53425	0.019645	0.0723651			-0.683745	-0.955854	-0.153063	A	A	A	-0.597554	-1.57035	1.67037	-0.697699	A	P	A	-0.199225	1.31798	0.709763	0.759312		578		FALSE
CG-J02f_004_P17	protein	-	1	C:mitochondrion	FQ325849	0				0.44785	-0.0773921	0.130455	P	P	P	0.199387	-0.0403609	-0.273899	0.0403609	P	P	P	-0.122331	-1.19604	0.223488	0.372002			0.339029	0.515683	0.889758	P	P	P	0.58149	0.592163	0.483099	0.311318	P	P	P	0.462193	-1.08621	0.547461	0.612017		579		TRUE
CG-J02f_004_P18	trypsin domain-containing	EC:3.4.21.0	2	P:proteolysis; F:serine-type endopeptidase activity	FQ325848	0				0.00951529	0.534749	-0.00951529	P	P	P	0.0329156	-0.0313172	0.285999	-0.23098	P	P	P	0.0430797	-1.12533	0.505863	0.64156			-1.30133	-0.673719	-1.61393	P	P	P	-1.19633	-0.743773	-1.08099	-0.987245	P	P	P	-0.937335	1.19664	0.428321	0.496696		580		TRUE
CG-J02f_004_P23	protein	-	2	C:nucleus; F:DNA binding	FQ325844	1	Nod-			-0.289834	-0.307878	-0.240999	P	P	P	-0.248884	0.880428	0.156826	0.944212	P	P	P	0.715324	1.91861	0.0206296	0.0747612		Nod-	0.0701504	-0.169957	0.181303	P	P	P	0.0271654	-5.41434	-5.32001	-5.70098	P	P	P	-5.47844	-45.431	3.69985e-06	0.00023293		581		TRUE
CG-J02f_005_A03	uncharacterized protein	EC:1.13.11.19	3	C:mitochondrion; F:cysteamine dioxygenase activity; P:oxidation reduction	FQ325842	0				1.24784	1.47726	0.846064	A	A	A	0.927405	-1.00274	-0.258662	-0.560511	A	A	A	-0.490093	-3.47663	0.00319219	0.0180217			0.704472	0.0296307	0.574704	A	A	A	0.436269	-0.691501	-0.0296307	-0.981062	A	A	A	-0.567398	-2.00509	0.0453238	0.0954728		582		FALSE
CG-J02f_005_A06	glycosyltransferase	EC:2.4.1.43	4	F:polygalacturonate 4-alpha-galacturonosyltransferase activity; C:Golgi apparatus; P:homogalacturonan biosynthetic process; C:mitochondrion	FQ325841	0				0.450761	0.00887346	0.0206285	P	P	P	0.166642	-0.263581	-0.305189	-0.00887346	P	P	P	-0.207299	-1.27689	0.110219	0.231202			-0.101231	0.00602579	-0.0609965	P	P	P	-0.0520673	-0.18171	-0.186068	-0.144324	P	P	P	-0.170701	-1.08571	0.025076	0.0595689		583		TRUE
CG-J02f_005_A17	atp binding	EC:2.7.7.49; EC:3.6.4.3; EC:2.7.6.2	11	F:RNA binding; P:thiamin metabolic process; P:RNA-dependent DNA replication; F:mismatched DNA binding; F:RNA-directed DNA polymerase activity; C:plastid; F:ATP binding; P:mismatch repair; F:microtubule-severing ATPase activity; F:thiamin diphosphokinase activity; P:thiamin diphosphate biosynthetic process	FQ326676	0				0.402748	-0.134594	0.00944233	A	A	A	-0.109618	-0.00944281	-0.518124	0.477632	A	A	A	0.175911	-1.07861	0.756866	0.837106			-0.170797	-0.184108	0.32768	A	A	A	-0.00907501	-0.565268	-0.237399	-0.290831	A	A	A	-0.364499	-1.27936	0.145023	0.224489		584		FALSE
CG-J02f_005_A19	transcription factor lim1	-	6	F:transcription factor activity; C:intracellular; C:plasma membrane; F:actin filament binding; P:actin filament bundle assembly; F:zinc ion binding	FQ325840	1	Nod-			0.607673	-0.0102134	0.333184	P	P	P	0.345658	-0.129697	-0.289954	0.0102134	P	P	P	-0.118633	-1.36291	0.0877912	0.198592		Nod-	-0.20659	-0.92104	-0.800968	P	P	P	-0.642866	-1.76601	-1.92634	-1.78012	P	P	P	-1.82416	-2.2678	0.00647239	0.0204537		585		TRUE
CG-J02f_005_A21	protein	-	1	C:endomembrane system	FQ326675	1	Nod-			0.00237608	-0.584567	-0.0342116	P	P	P	-0.153217	-0.00237608	-0.451574	0.211162	P	P	P	-0.00567532	1.09016	0.67123	0.775046		Nod-	-0.820042	-0.868335	-1.10732	P	P	P	-0.931899	-2.61681	-2.37954	-2.37499	P	P	P	-2.45711	-2.87829	0.000216683	0.00184282		586		TRUE
CG-J02f_005_A23	uncharacterized protein		4	F:molecular_function; P:biological_process; C:cellular_component; C:endomembrane system	FQ326673	0				0.333376	-0.220476	0.128275	A	A	A	0.293065	-0.380724	-0.128275	-0.300078	A	A	A	-0.0778188	-1.27463	0.120588	0.245997			-0.392087	-0.517033	1.22599	A	A	A	0.105625	-0.815596	-0.367181	-0.0926237	A	A	A	-0.425133	-1.44469	0.426051	0.494262		587		FALSE
CG-J02f_005_B01	proteasome subunit alpha type 3		3	F:threonine-type endopeptidase activity; C:proteasome core complex; P:proteolysis involved in cellular protein catabolic process	FQ326671	0				1.13364	0.783902	-0.433936	A	A	A	0.336669	0.136928	-1.22355	-0.466207	P	A	A	-0.324507	-2.01691	0.176224	0.317025			0.407784	-0.174413	0.621112	A	A	A	0.284828	0.458622	-0.394454	0.219806	P	A	P	0.0946581	-1.1409	0.613762	0.672489		588		FALSE
CG-J02f_005_B03	receptor protein kinase clavata1	EC:3.2.1.2; EC:1.3.1.74; EC:2.7.11.25	17	P:floral organ development; P:protein amino acid phosphorylation; P:oxidation reduction; P:maltose biosynthetic process; F:beta-amylase activity; C:integral to membrane; P:regulation of meristem growth; P:response to cold; F:2-alkenal reductase activity; F:receptor activity; P:starch catabolic process; P:transmembrane receptor protein tyrosine kinase signaling pathway; C:cytoplasmic membrane-boun…	FQ325838	1	Nod-			0.747943	-0.387454	-0.0167222	P	P	P	0.0901225	-0.213704	-0.110967	0.322485	P	P	P	0.0162587	-1.08321	0.772321	0.8482		Nod-	-0.310626	-0.280702	-0.419608	P	P	P	-0.336978	-2.85897	-2.68413	-2.70621	P	P	P	-2.74977	-5.32503	4.06133e-06	0.000234381		589		TRUE
CG-J02f_005_B09	ct854012 oryza sativa (indica cultivar-group) guang lu ai 4 oryza sativa indica group cdna clone mrna		0	-	FQ325837	0				0.453214	-0.0724087	0.0781608	A	A	A	-0.0442673	0.0724092	-0.128553	0.63178	A	A	A	-0.0813661	1.02732	0.894749	0.932383			1.26704	-0.0298934	-1.07438	P	A	A	0.0542569	-0.563747	-1.31092	-2.61578	A	A	A	-1.49681	-2.93034	0.161532	0.233631		590		FALSE
CG-J02f_005_B10	ribosomal protein l21		3	F:structural constituent of ribosome; C:ribosome; P:translation	FQ325836	0				1.2081	0.682273	0.835021	A	A	A	0.711358	-0.285013	-0.120037	-0.551248	A	A	A	-0.281637	-2.34117	0.00360343	0.0197978			-0.260685	0.0820031	0.591079	A	A	A	0.137466	-0.612686	0.044467	-0.925275	A	A	A	-0.497831	-1.55326	0.16813	0.23622		591		FALSE
CG-J02f_005_B16	act domain-containing small subunit of acetolactate synthase protein	EC:2.2.1.6	4	F:amino acid binding; F:acetolactate synthase activity; P:branched chain family amino acid biosynthetic process; C:chloroplast	FQ325835	0				0.309574	0.172594	0.013597	P	P	P	0.147884	-0.0204988	-0.190185	-0.013597	P	P	P	-0.0991712	-1.181	0.0806103	0.187451			-0.0634103	-0.112503	0.0298352	P	P	P	-0.0486925	0.590427	0.44598	0.411759	P	P	P	0.482722	1.44535	0.00151673	0.00694735		592		TRUE
CG-J02f_005_B21	phosphate-responsive 1 family protein	-	2	C:endomembrane system; C:cytoplasmic membrane-bounded vesicle	FQ326658	0				1.19466	-0.217488	0.723953	P	P	P	0.653237	-0.503046	0.217488	-0.536125	P	P	P	-0.390672	-1.79121	0.156302	0.292774			-1.55587	-1.81371	-1.86546	P	P	P	-1.74501	-1.10178	-0.33968	-0.649004	P	P	P	-0.69682	2.06794	0.0121836	0.0338076		593		TRUE
CG-J02f_005_B22	60s acidic ribosomal protein p0	-	12	F:copper ion binding; F:lyase activity; C:nucleolus; P:response to salt stress; P:response to cold; F:structural constituent of ribosome; P:translational elongation; P:response to zinc ion; C:chloroplast; P:response to cadmium ion; C:cytosolic ribosome; C:plasma membrane	FQ325833	0				1.21562	0.726411	0.852455	A	A	A	0.744956	-0.974944	-0.617359	-0.544847	A	A	A	-0.580621	-3.12505	0.00114794	0.0211591			-0.361374	0.0899072	0.486475	A	A	A	0.0716693	-0.550844	0.0105224	-0.959662	A	A	A	-0.499994	-1.48624	0.200066	0.264146		594		FALSE
CG-J02f_005_B24	heat shock protein hsp20	EC:1.14.11.9; EC:1.13.11.0	7	F:metal ion binding; F:L-ascorbic acid binding; F:naringenin 3-dioxygenase activity; P:response to stress; P:flavonoid biosynthetic process; F:oxidoreductase activity, acting on single donors with incorporation of molecular oxygen, incorporation of two atoms of oxygen; P:oxidation reduction	FQ325832	0				0.493646	-0.0375109	1.04626	P	P	P	0.598299	-0.0326471	-0.00241184	-0.0302973	P	P	P	-0.0157361	-1.43652	0.170352	0.310106			-0.229335	-0.431323	0.102906	P	P	P	-0.185917	-0.401508	-0.123523	0.0266585	P	P	P	-0.166124	1.01381	0.925913	0.941647		595		TRUE
CG-J02f_005_C02	protein	EC:2.7.11.16	6	C:cytoplasmic membrane-bounded vesicle; C:plasma membrane; P:protein amino acid phosphorylation; F:ATP binding; F:G-protein coupled receptor kinase activity; C:integral to membrane	FQ325831	0				0.318909	-0.411423	0.603758	P	P	P	0.229845	0.00855112	-0.116804	-0.241251	P	P	P	-0.0895135	-1.22003	0.408171	0.553786			-0.653514	-1.0281	-0.39881	P	P	P	-0.693475	-0.0812101	0.0397358	-0.0784292	P	P	P	-0.0399679	1.57299	0.0250385	0.0594894		596		TRUE
CG-J02f_005_C03	gras family transcription factor	EC:2.3.1.48	11	P:root hair cell tip growth; F:zinc ion binding; F:nucleic acid binding; P:regulation of transcription, DNA-dependent; P:circadian rhythm; P:cell division; F:protein binding; F:transcription factor activity; P:maintenance of shoot apical meristem identity; F:histone acetyltransferase activity; C:nucleus	FQ325830	0				0.533635	0.420428	0.109566	A	A	A	0.122036	-0.97279	-0.13635	-0.109567	A	A	A	-0.0981511	-1.6944	0.0704004	0.171871			0.982058	2.13009	0.637696	A	P	A	1.24995	0.990911	-0.525315	-0.69745	A	A	A	-0.0772847	-2.50921	0.131206	0.212463		597		FALSE
CG-J02f_005_C06	fq356306 alnus glutinosa root 7 days after inoculation with frankia alni alnus glutinosa mrna		0	-	FQ325829	0				0.520714	0.380155	0.0573983	P	P	P	0.288271	-0.218138	-0.108759	-0.0573983	P	P	P	-0.161208	-1.3637	0.0367885	0.111091			-0.121507	-0.115842	0.0405512	P	P	P	-0.0655991	-0.0292597	-0.152151	-0.315473	P	P	P	-0.165628	-1.07179	0.367053	0.435368		598		TRUE
CG-J02f_005_C10	amp dependent	EC:2.3.1.86; EC:1.13.12.7; EC:6.2.1.12	7	P:auxin biosynthetic process; F:fatty-acyl-CoA synthase activity; P:jasmonic acid biosynthetic process; C:peroxisome; F:Photinus-luciferin 4-monooxygenase (ATP-hydrolyzing) activity; F:4-coumarate-CoA ligase activity; P:oxidation reduction	FQ325828	0				-0.307251	0.037776	-0.574141	P	P	P	-0.327959	0.0269995	0.105188	0.0356188	P	P	P	0.0352018	1.26325	0.132499	0.26199			-0.214663	-0.658459	-0.131919	P	P	P	-0.335014	0.106072	0.00346899	-0.0793242	P	P	P	0.0100722	1.27023	0.115354	0.194008		599		TRUE
CG-J02f_005_C11	hydroxycinnamoyl shikimate quinate hydroxycinnamoyltransferase-like protein	EC:2.3.1.110; EC:2.3.1.144	5	F:tyramine N-feruloyltransferase activity; P:suberin biosynthetic process; F:hydroxycinnamoyltransferase activity; P:cell wall pectin biosynthetic process; F:anthranilate N-benzoyltransferase activity	FQ325827	0				0.0164976	0.656476	0.178983	P	P	P	0.17285	-0.0164976	-0.0207348	-0.077199	P	P	P	0.0313609	-1.25017	0.170524	0.31034			0.0708785	0.180342	-0.276726	P	P	P	-0.00850185	-0.503711	-0.394557	-0.64689	P	P	P	-0.515053	-1.42065	0.0314351	0.0716664		600		TRUE
CG-J02f_005_C17	fp404304 tuber melanosporum mycelium tuber melanosporum cdna clone sy0aaa57yh06 5 mrna		0	-	FQ325825	0				1.08396	0.930735	0.68758	A	A	A	0.664686	-1.10131	-0.737769	0.04353	A	A	A	-0.510205	-2.827	0.0136884	0.0558557			-3.68538	-0.960299	-0.34757	A	P	P	-1.66442	-4.68238	-4.14072	-5.04447	A	A	A	-4.62253	-7.77105	0.0491362	0.101173		601		FALSE
CG-J02f_005_C24	PREDICTED: hypothetical protein [Vitis vinifera]	-	1	F:catalytic activity	FQ326644	0				0.569738	0.0605238	0.486371	P	P	P	0.162558	-0.424811	0.277652	-1.31106	P	P	A	-0.379687	-1.81288	0.152107	0.287546			0.181456	0.640283	-0.398239	P	P	P	0.141167	-0.507692	-0.837312	0.0675213	P	P	P	-0.425828	-1.48143	0.229534	0.294964		602		TRUE
CG-J02f_005_D07	kinesin light	-	2	F:hydrolase activity; F:binding	FQ325821	0				1.64341	0.7003	0.858677	A	A	A	0.841973	-0.730999	-0.585992	-0.540513	A	A	A	-0.505752	-3.21904	0.00475597	0.0248441			-0.340651	0.0410218	-0.0925045	A	A	A	-0.130711	-0.288098	-0.263624	0.682277	A	A	P	0.0435184	1.12836	0.633854	0.690756		603		FALSE
CG-J02f_005_D14	uncharacterized protein	-	1	C:cytoplasmic membrane-bounded vesicle	FQ325819	0				-0.0505905	0.0140858	0.228321	P	P	P	0.121012	-0.187178	-0.590833	0.101	P	P	P	-0.172774	-1.22231	0.254055	0.404679			-0.732511	-0.430538	-0.114569	P	P	P	-0.425873	-0.342873	-0.122496	-0.151803	P	P	P	-0.205724	1.16485	0.313955	0.382623		604		TRUE
CG-J02f_005_E01	fq336123 alnus glutinosa nodule 3 weeks after inoculation with frankia alni alnus glutinosa mrna		0	-	FQ325816	0				0.449192	0.330572	-0.121047	P	P	P	0.188057	-0.093513	-0.114942	0.259305	P	P	P	-0.0121355	-1.15079	0.393105	0.540864			-0.148537	-0.0277886	-0.302639	P	P	P	-0.159655	-0.0757718	-0.231411	-0.116425	P	P	P	-0.141203	1.01287	0.851119	0.881988		605		TRUE
CG-J02f_005_E05	mannosyl-oligosaccharide -alpha-mannosidase	-	2	F:mannosidase activity; C:cell part	FQ325814	0				0.0437069	-0.014554	0.115885	P	P	P	0.0665102	-0.0842333	-0.263382	0.014554	P	P	P	-0.0914738	-1.1168	0.15015	0.285033			-0.181292	-0.496098	0.150368	P	P	P	-0.175674	-0.185332	0.086493	-0.0986285	P	P	P	-0.0658224	1.07912	0.617354	0.675711		606		TRUE
CG-J02f_005_E06	oryza sativa (indica cultivar-group) cdna clone: full insert sequence		0	-	FQ325813	0				1.2441	0.667726	0.858027	A	A	A	0.732548	-0.985526	-0.614143	-0.56697	A	A	A	-0.581744	-3.12856	0.0015689	0.0128255			-0.0506434	0.172002	0.691034	A	A	A	0.270798	-0.44448	0.108688	-0.802295	A	A	A	-0.379362	-1.56934	0.131947	0.213118		607		FALSE
CG-J02f_005_E09	1-deoxy-d-xylulose 5-phosphate synthase 3		2	F:catalytic activity; P:metabolic process	FQ325812	0				1.20261	0.708493	0.854679	A	A	A	0.714123	-1.02418	-0.623487	-0.534625	A	A	A	-0.568251	-3.13694	0.00142285	0.0145007			-0.490901	-0.00342131	0.491859	A	A	A	-0.000821112	-0.109716	0.397817	0.586085	A	A	A	0.291395	1.22452	0.452714	0.520707		608		FALSE
CG-J02f_005_E11	protein	-	2	C:plastid; C:Golgi apparatus	FQ326627	0				0.460343	0.0964193	0.329932	A	A	A	0.0582826	0.453133	-0.0964193	-0.292811	A	A	A	-0.197021	-1.20938	0.329631	0.479766			1.20013	0.26861	0.56708	A	A	A	0.678606	-0.449654	-0.278379	-0.645132	A	A	A	-0.457722	-2.19821	0.0181411	0.0461154		609		FALSE
CG-J02f_005_E12	c2-h2 zinc finger protein	-	7	F:transcription factor activity; F:nucleic acid binding; P:response to aluminum ion; P:response to acidity; C:nucleus; F:zinc ion binding; P:regulation of transcription, DNA-dependent	FQ325811	1	Nod-			-0.39497	0.36145	-0.22878	P	P	P	-0.167283	0.166764	0.0055151	0.0177126	P	P	P	0.0461192	1.11016	0.556551	0.684012		Nod-	-0.330106	0.27593	0.0576081	P	P	P	0.00114393	-1.4325	-1.52847	-1.46243	P	P	P	-1.47446	-2.78101	0.00119268	0.00588372		610		TRUE
CG-J02f_005_E17	---NA---		0	-	FQ325810	0				0.660599	-0.12037	-0.384033	A	A	A	-0.0612872	0.223278	0.120371	-0.235366	P	A	A	0.0942326	-1.01113	0.965098	0.977261			-0.0512385	0.387472	-0.737234	A	A	A	-0.133667	0.63728	-0.0288367	0.513587	P	A	P	0.37401	1.42176	0.258711	0.325921		611		FALSE
CG-J02f_005_E18	caof_daphnia_pulex_log50_library_12 daphnia pulex cdna clone caof4376 5 mrna		0	-	FQ325809	0				0.979109	0.47503	0.566669	A	A	A	0.593934	-1.19582	-0.888617	-0.80221	A	A	A	-0.810393	-3.10763	0.00112001	0.0216311			-0.867973	2.63284	-0.0383377	A	P	A	0.57551	-1.16005	-0.618662	-1.56074	A	A	A	-1.11315	-3.22358	0.196542	0.2607		612		FALSE
CG-J02f_005_E23	protein hira hir1	-	7	P:chromatin modification; F:transcription regulator activity; P:negative regulation of gene expression, epigenetic; F:protein binding; C:nucleus; F:nucleotide binding; P:regulation of transcription, DNA-dependent	FQ325808	0				1.24335	0.698036	0.890189	A	A	A	0.746139	-1.01176	-0.594286	-0.560763	A	A	A	-0.579948	-3.17362	0.00151363	0.0131419			-0.104857	0.21703	0.753816	A	A	A	0.288663	-0.40638	0.178017	-0.711161	A	A	A	-0.313175	-1.51765	0.171408	0.238361		613		FALSE
CG-J02f_005_F03	ubiquitin-conjugating enzyme e2 19	EC:6.3.2.19	4	F:ATP binding; F:ubiquitin-protein ligase activity; P:cell proliferation; P:post-translational protein modification	FQ325807	0				0.215001	-0.83521	-0.120888	P	P	P	-0.115325	-0.141018	-0.563058	0.5176	P	P	P	-0.016397	1.13672	0.696798	0.793542			0.165842	-0.0043807	0.3992	P	P	P	0.186887	-0.613298	-0.556938	-0.41758	P	P	P	-0.529272	-1.6428	0.00539206	0.0177534		614		TRUE
CG-J02f_005_F11	basic transcription factor 3	-	4	P:in utero embryonic development; F:protein binding; C:cell part; P:transcription from RNA polymerase II promoter	FQ325805	0				1.22346	0.700584	0.805996	A	A	A	0.712314	-0.976248	-0.649814	-0.564452	A	A	A	-0.577432	-3.11706	0.00127634	0.0189988			-0.143502	0.142742	3.81476	A	A	P	1.27133	-0.476949	0.0790944	-0.866338	A	A	A	-0.421398	-3.23268	0.263913	0.331355		615		FALSE
CG-J02f_005_F13	s-adenosyl methionine synthetase 2		3	F:methionine adenosyltransferase activity; F:ATP binding; P:S-adenosylmethionine biosynthetic process	FQ326612	0				1.56796	0.743598	-0.0527101	A	A	A	0.573517	-0.0352168	-0.398521	-0.203183	P	A	A	-0.011428	-1.95241	0.114402	0.237272			-0.904598	-0.638981	0.665655	A	A	A	-0.292641	0.277668	-0.839724	0.301556	A	A	P	-0.0868332	1.15333	0.754392	0.799528		616		FALSE
CG-J02f_005_F15	afadin alpha-actinin-binding protein	-	1	P:response to cadmium ion	FQ325804	0				0.393789	-0.0886998	0.0886998	P	P	P	0.16807	-0.345047	-0.585087	0.104358	P	P	P	-0.271777	-1.32549	0.174232	0.314686			0.198898	-0.503037	0.0301766	P	P	P	-0.0913208	0.331052	0.37111	0.257078	P	P	P	0.319747	1.32967	0.127356	0.209139		617		TRUE
CG-J02f_005_F18	2-oxoglutarate dehydrogenase e2 subunit	EC:2.3.1.61	8	C:oxoglutarate dehydrogenase complex; C:cytosolic ribosome; P:response to oxidative stress; F:dihydrolipoyllysine-residue succinyltransferase activity; P:tricarboxylic acid cycle; C:membrane; F:zinc ion binding; C:mitochondrion	FQ325803	0				0.0352774	0.120046	0.489193	P	P	P	0.173039	-0.158492	-0.0352774	-0.70077	P	P	P	-0.267975	-1.42703	0.106778	0.226201			0.246302	0.0975523	0.488547	P	P	P	0.277467	0.874194	0.824025	0.924772	P	P	P	0.874331	1.51242	0.00710249	0.0220191		618		TRUE
CG-J02f_005_F20	plastidial pyruvate kinase 3		4	F:magnesium ion binding; F:pyruvate kinase activity; P:glycolysis; F:potassium ion binding	FQ325802	0				0.937759	0.412639	0.565006	A	A	A	0.432611	-1.26829	0.106461	-0.106461	A	A	A	-0.415097	-2.08671	0.0799497	0.186451			-1.04376	-0.635478	-0.135901	A	A	A	-0.605045	0.0768309	-0.708288	-0.028316	A	A	A	-0.219924	1.30597	0.344748	0.413362		619		FALSE
CG-J02f_005_G04	ankyrin repeat family protein		3	F:molecular_function; P:biological_process; C:cellular_component	FQ325800	0				-0.0271339	0.0447416	0.0194721	P	P	P	0.00440192	-0.0952721	-0.275376	0.695053	P	P	P	0.238341	1.06864	0.76459	0.842637			-0.395841	-0.635623	0.226965	P	P	P	-0.268166	-0.671634	-0.0542495	0.0542495	P	P	P	-0.223878	1.03117	0.903304	0.924602		620		TRUE
CG-J02f_005_G06	ornithine decarboxylase		2	P:polyamine biosynthetic process; F:catalytic activity	FQ326605	0				1.22509	0.701963	1.96581	A	A	A	1.00252	-0.976734	-0.641871	-0.56413	A	A	A	-0.574993	-4.07048	0.00642189	0.0314987			-0.0770316	0.189102	0.708271	A	A	A	0.273447	-0.424634	0.127956	-0.820592	A	A	A	-0.372423	-1.56468	0.146334	0.225438		621		FALSE
CG-J02f_005_G12	protein	-	1	F:binding	FQ326601	0				0.235795	-0.201097	0.18789	A	A	A	-0.0294992	0.0681357	0.048831	-0.513962	P	P	P	-0.111457	-1.15391	0.430468	0.57455			0.176826	-0.2565	-0.225376	P	A	A	-0.101683	0.00069952	-0.15426	-0.157066	P	P	P	-0.103542	-1.00129	0.990643	0.992896		622		TRUE
CG-J02f_005_G17	oryza sativa (indica cultivar-group) cdna clone: full insert sequence		0	-	FQ326596	0				1.43125	0.70135	0.830118	A	A	A	0.766342	-0.949463	-0.591759	-0.426178	A	A	A	-0.517513	-3.12395	0.00382764	0.020825			-0.188024	0.18458	0.680728	A	A	A	0.225761	-0.426672	0.118956	-0.792941	A	A	A	-0.366886	-1.50801	0.180129	0.245559		623		FALSE
CG-J02f_005_H08	subtilisin-like protease	EC:3.4.21.0	8	C:plant-type cell wall; F:serine-type endopeptidase activity; P:mucilage metabolic process during seed coat development; F:binding; C:cytoplasmic membrane-bounded vesicle; P:mucilage extrusion from seed coat; P:proteolysis; C:apoplast	FQ325795	1	Nod+			0.675082	-0.537961	0.893491	P	P	P	0.281676	-0.0960932	0.392139	-1.2436	P	P	P	-0.284762	-1.57941	0.373152	0.522104		Nod+	-1.02691	-1.15628	-1.6916	P	P	P	-1.2916	-0.0138021	0.0154433	-0.0427222	P	P	P	-0.0136937	2.42486	0.00332247	0.0123862		624		TRUE
CG-J02f_005_H15	cathepsin l2		2	F:cysteine-type endopeptidase activity; P:proteolysis	FQ326583	0				1.08932	3.37525	0.678144	A	P	A	1.28124	-1.13866	0.0177441	-0.70842	A	A	A	-0.528644	-5.00723	0.0619753	0.158486			-0.275345	0.0326428	0.564094	A	A	A	0.107131	-0.661628	-0.0326424	-0.978896	A	A	A	-0.557722	-1.58541	0.147354	0.226004		625		FALSE
CG-J02f_005_H17	latrophilin 2-like		3	F:ATP binding; F:nucleotide binding; F:nucleoside-triphosphatase activity	FQ325793	0				1.24415	0.697472	0.824583	A	A	A	0.719804	-0.47726	-0.595731	-0.542798	A	A	A	-0.432199	-2.75235	0.000978612	0.0236411			1.84879	0.0242391	0.527445	A	A	A	0.800159	-0.582093	-0.0242391	-0.520929	A	A	A	-0.375754	-2.25936	0.108982	0.185785		626		FALSE
CG-J02f_005_H20	phosphate phosphoenolpyruvate translocator-like protein	-	2	F:organic anion transmembrane transporter activity; C:integral to membrane	FQ325791	1	Nod+			0.457185	0.263347	0.432552	P	P	P	0.320796	-0.170838	-0.1301	-0.875977	P	P	P	-0.352278	-1.71317	0.0358447	0.109308		Nod+	-1.04727	-0.986886	-1.08543	P	P	P	-1.03986	0.054008	-0.00477743	0.0133948	P	P	P	0.0208751	2.086	5.95748e-06	0.000265766		627		TRUE
CG-J02f_005_I03	azo4 triticum aestivum cdna clone mrna		0	-	FQ325790	0				1.18071	0.629567	0.778812	A	A	A	0.696837	-0.545493	-0.698762	-0.622841	A	A	A	-0.51634	-2.79994	0.000954342	0.0241794			-0.0974746	0.208189	0.750685	A	A	A	0.287133	-0.50241	0.145449	-0.802822	A	A	A	-0.386594	-1.59519	0.145909	0.225069		628		FALSE
CG-J02f_005_I08	ci553961 oryza sativa (japonica cultivar-group) root of seedling 2ppm bap(benzyl amino purine) oryza sativa japonica group cdna clone j10b0059p09m3 3 mrna		0	-	FQ325789	0				0.945322	1.50968	0.564794	A	A	A	0.726025	-0.0271187	-0.635727	-0.830781	A	A	A	-0.366627	-2.83721	0.0147172	0.0587677			-1.29553	3.73884	-0.428544	A	P	A	0.671591	-1.53735	-0.919023	-1.91353	A	A	A	-1.45663	-4.3718	0.249421	0.31608		629		FALSE
CG-J02f_005_I10	slei family protein		0	-	FQ325787	0				1.09338	0.563705	0.741841	A	A	A	0.601377	-1.13953	-0.738876	-0.00658321	A	A	A	-0.539747	-2.69068	0.0175783	0.0669044			1.36046	0.0283356	0.565457	A	A	A	0.651416	0.0136929	-0.0136933	-0.629346	A	A	A	-0.209782	-1.81655	0.122075	0.202826		630		FALSE
CG-J02f_005_I13	multidrug resistance	-	6	P:maintenance of seed dormancy; P:proanthocyanidin biosynthetic process; F:drug transmembrane transporter activity; P:drug transmembrane transport; C:plant-type vacuole membrane; F:solute:hydrogen antiporter activity	FQ325785	0				0.014564	-0.996862	0.430259	P	P	P	-0.0691643	-0.144512	-0.21405	0.0151772	P	P	P	-0.0894871	1.04939	0.879115	0.922436			-0.202456	-0.440369	-0.00999308	P	P	P	-0.217606	-0.485438	-0.0111985	0.00999308	P	P	P	-0.162214	1.03914	0.799499	0.838111		631		TRUE
CG-J02f_005_J03	protein	-	2	C:plastid; C:Golgi apparatus	FQ325782	0				0.201634	0.080533	0.377718	P	P	P	0.139286	-0.0245352	0.0245352	-0.592399	P	P	P	-0.196068	-1.33554	0.125393	0.252576			-0.01332	-0.181718	-0.461614	P	P	P	-0.218884	0.0788879	0.0419998	0.186875	P	P	P	0.102588	1.2496	0.0799626	0.146166		632		TRUE
CG-J02f_005_J12	DAZ-associated protein, putative [Ricinus communis]		2	F:nucleic acid binding; F:nucleotide binding	FQ325781	0				0.32649	-0.0843444	0.0150943	P	P	P	0.106606	-0.10941	-0.0150943	0.15533	P	P	P	-0.00846124	-1.05371	0.632466	0.745922			-0.23344	-0.202946	-0.115057	P	P	P	-0.183814	-0.127354	0.115376	-0.153181	P	P	P	-0.0550528	1.09335	0.23678	0.302432		633		TRUE
CG-J02f_005_J15	fq333537 alnus glutinosa nodule 3 weeks after inoculation with frankia alni alnus glutinosa mrna		0	-	FQ326558	1	Nod+			0.226564	-0.491151	0.346908	P	P	P	0.169718	-0.210727	-0.651192	0.210727	P	P	P	-0.22621	-1.18469	0.535425	0.666213		Nod+	-1.00597	-1.1659	-0.77379	P	P	P	-0.981889	1.57634	2.03188	1.24074	P	P	P	1.61632	6.05535	0.000530338	0.00334028		634		TRUE
CG-J02f_005_J16	protein	-	5	F:transcription factor activity; F:nucleic acid binding; C:intracellular; F:zinc ion binding; P:regulation of transcription, DNA-dependent	FQ326557	1	Nod+			-0.0853505	-0.311661	0.254722	P	P	P	-0.0402207	0.0185933	-0.1064	0.183127	P	P	P	0.0400918	1.05643	0.690167	0.788956		Nod+	-0.622446	-0.507038	-0.862366	P	P	P	-0.66395	0.568022	0.449525	0.604039	P	P	P	0.540529	2.30454	0.000463201	0.00306336		635		TRUE
CG-J02f_005_J18	isoamyl acetate-hydrolyzing	-	2	P:lipid metabolic process; F:hydrolase activity, acting on ester bonds	FQ326555	0				0.577871	0.28223	-1.174	P	P	P	-0.109819	0.125378	-0.126546	0.643143	P	P	P	0.123717	1.24714	0.616063	0.732516			1.19246	1.30552	0.520963	P	P	P	1.00631	0.547299	-0.0564284	-0.0992484	P	P	P	0.130541	-1.83499	0.0528885	0.106531		636		TRUE
CG-J02f_005_J19	---NA---				FQ325780	0				0.390567	0.346477	-0.0984173	P	P	P	0.190338	-0.184992	-0.0562801	0.0562801	P	P	P	-0.130778	-1.20961	0.183687	0.326452			-0.535061	0.0873528	-0.20047	P	P	P	-0.216059	-0.381421	-0.380174	-0.330881	P	P	P	-0.364159	-1.10811	0.458275	0.526229		637		TRUE
CGCL2316Contig1	Glomus intraradices, ammonium transporter mep2	-	4	P:cellular nitrogen compound biosynthetic process; C:integral to membrane; P:transmembrane transport; F:ammonium transmembrane transporter activity	FQ317309,FQ316737,	1	Myc+		Myc+	-2.2461	-2.88259	-2.33324	A	A	A	-2.71953	3.04361	3.81521	2.59425	P	P	P	2.92479	49.8089	0.000159564	0.014687			0.146173	0.0177135	0.50107	A	A	A	0.221652	-0.721622	-0.0177131	-1.02113	A	A	A	-0.586823	-1.75136	0.0708272	0.132925		638		TRUE
CG-J02f_005_J22	hypothetical protein TTHERM_00758790 [Tetrahymena thermophila]		0	-	FQ325779	0				0.98488	0.420314	0.578804	A	A	A	0.797013	-1.28974	-0.895647	-0.845613	A	A	A	-0.862829	-3.18582	0.00158378	0.0127184			-0.106154	0.214504	0.76117	A	A	A	0.28984	-0.398773	0.168044	-0.779318	A	A	A	-0.336682	-1.54384	0.169189	0.23709		639		FALSE
CG-J02f_005_J23	hypothetical protein [Paramecium tetraurelia strain d4-2]		0	-	FQ325778	0				1.21996	0.707809	0.832912	A	A	A	0.722066	-0.927426	-0.644058	-0.547576	A	A	A	-0.561661	-3.0878	0.00105819	0.0226646			-0.144917	0.217891	0.724158	A	A	A	0.265711	-0.427485	0.144916	-0.784479	A	A	A	-0.355683	-1.53836	0.168223	0.236259		640		FALSE
CG-J02f_005_K15	cmrmea0001l17f cmrmea castanea mollissima mrna		0	-	FQ325772	1	Nod+			0.465141	-0.975487	0.157376	P	P	P	-0.0248816	-0.170553	-0.349586	0.0594673	P	P	P	-0.130035	-1.0252	0.940735	0.962036		Nod+	-1.13108	-1.57373	-1.13776	P	P	P	-1.28086	1.10031	1.01722	1.06467	P	P	P	1.06073	5.06861	9.42852e-05	0.00107292		641		TRUE
CG-J02f_005_K17	phd finger-like domain-containing protein 5a		0	-	FQ326545	0				0.428875	0.175948	-0.10877	P	P	P	0.16684	-0.531704	-0.0994945	0.0994945	P	P	P	-0.175228	-1.26803	0.230678	0.379797			-0.147434	0.38241	0.26583	P	P	P	0.166935	0.383667	0.692837	0.501284	P	P	P	0.525929	1.28253	0.123218	0.204259		642		TRUE
CG-J02f_005_L04	tyrosine specific protein phosphatase family protein	EC:3.1.3.48	2	F:protein tyrosine phosphatase activity; P:peptidyl-tyrosine dephosphorylation	FQ325768	0				-0.763921	0.628773	-0.505356	P	P	P	-0.223641	0.0201817	-0.0159979	0.296799	P	P	P	0.0792451	1.243	0.514158	0.64818			0.438741	0.357227	0.447177	P	P	P	0.414382	0.13963	-0.215732	-0.568282	P	P	P	-0.214795	-1.54668	0.0380681	0.0831892		643		TRUE
CG-J02f_005_L07	thaumatin-like protein	-	2	C:anchored to membrane; P:response to other organism	FQ326537	0				1.16445	0.674938	0.699805	A	A	A	0.630869	0.015718	-0.801575	-0.769443	A	A	A	-0.478365	-2.57546	0.0118036	0.0501488			0.710836	1.75958	-0.0090313	A	A	A	0.820461	-1.23276	-0.547952	-0.0520625	A	A	A	-0.610924	-2.69706	0.0811831	0.147913		644		FALSE
CG-J02f_005_L08	calcium-activated potassium channel	-	2	P:transport; F:ion channel activity	FQ325767	0				1.02916	0.569529	0.708014	A	A	A	0.567539	-1.14379	0.0365443	-0.701451	A	A	A	-0.529427	-2.58793	0.020737	0.0750382			-0.803414	-0.162477	0.0405378	A	A	A	-0.308451	-1.12445	-0.502193	-0.405603	A	A	A	-0.677415	-1.29143	0.338531	0.407184		645		FALSE
CG-J02f_005_L11	protein	-	6	F:oxidoreductase activity; C:plasma membrane; P:phosphorylation; F:protein binding; F:protein kinase activity; F:nucleotide binding	FQ326534	0				-0.0642273	-0.673514	0.152852	P	P	P	-0.041367	-0.143601	-0.695385	0.226799	P	P	P	-0.13699	-1.00633	0.981287	0.987876			0.279769	-0.46704	0.416987	P	P	P	0.0765722	-0.686421	-0.732685	-0.743189	P	P	P	-0.720765	-1.73789	0.0442516	0.0938258		646		TRUE
CG-J02f_005_L23	---NA---		0	-	FQ325765	0				1.2668	0.692823	0.857177	A	A	A	0.742318	-0.942905	-0.590905	-0.529242	A	A	A	-0.55388	-3.08788	0.00160288	0.0126208			0.736374	0.021678	0.534779	A	A	A	0.430944	-0.722638	-0.0216784	-1.0112	A	A	A	-0.585171	-2.02246	0.0487513	0.100566		647		FALSE
CG-J02f_005_M03	protein		3	C:endomembrane system; F:molecular_function; P:biological_process	FQ326524	0				0.0467606	-0.661177	0.163506	P	P	P	-0.0392039	-0.325165	-0.675625	-0.0110226	P	P	P	-0.250197	-1.13837	0.591838	0.712981			-0.13469	-0.598682	-0.179453	P	P	P	-0.304275	-0.79055	-0.395766	-0.741923	P	P	P	-0.642746	-1.26442	0.154484	0.230569		648		TRUE
CG-J02f_005_M04	phosphoenolpyruvate carboxykinase	EC:4.1.1.49	14	C:cytosol; C:nucleolus; F:phosphoenolpyruvate carboxykinase (ATP) activity; P:leaf morphogenesis; F:DNA binding; F:ATP binding; F:protein binding; P:phosphorylation; F:kinase activity; P:defense response to fungus, incompatible interaction; P:gluconeogenesis; P:response to cadmium ion; P:cellular response to phosphate starvation; C:membrane	FQ325764	1	Nod-			-0.587564	1.08958	-0.214981	P	P	P	0.0698411	0.0076704	-0.466303	0.622353	P	P	P	0.174509	-1.0289	0.948515	0.967339		Nod-	-0.376318	-1.02631	-0.00940466	P	P	P	-0.470679	-3.12163	-2.91604	-2.97064	P	P	P	-3.00277	-5.7841	0.00112979	0.00566571		649		TRUE
CG-J02f_005_M09	protein		1	F:tRNA binding	FQ326523	0				0.512979	-0.10542	0.10542	A	A	A	-0.0182561	-0.774254	-1.40003	0.309818	A	A	A	-0.380415	-1.73205	0.210162	0.357347			-0.00217247	-0.603989	-0.0983033	A	A	A	-0.234822	-0.0334806	-0.0646853	0.48929	A	A	A	0.130375	1.28806	0.231476	0.296988		650		FALSE
CG-J02f_005_M14	cgf2003320_c12 wro-02: walnut root juglans hindsii x juglans regia cdna clone wro-02-4_i_c12 5 mrna		0	-	FQ325762	0				0.555368	0.353733	0.187802	P	P	P	0.361991	-0.458377	-0.449347	-0.187802	P	P	P	-0.35823	-1.65957	0.00617517	0.0305149			0.0834031	-0.288557	-0.272144	P	P	P	-0.159099	-1.03711	-1.0574	-1.04738	P	P	P	-1.0473	-1.85086	0.00186161	0.00808163		651		TRUE
CG-J02f_005_N04	tetrafunctional protein of glyoxysomal fatty acid beta-oxidation	EC:4.2.1.74; EC:5.1.2.3; EC:5.3.3.8; EC:1.1.1.35; EC:4.2.1.17	11	C:cell wall; F:long-chain-enoyl-CoA hydratase activity; C:nucleolus; F:3-hydroxybutyryl-CoA epimerase activity; F:dodecenoyl-CoA delta-isomerase activity; F:3-hydroxyacyl-CoA dehydrogenase activity; P:fatty acid beta-oxidation; F:coenzyme binding; F:enoyl-CoA hydratase activity; F:3-hydroxyacyl-CoA dehydratase activity; C:glyoxysome	FQ325760	0				0.0824099	0.19374	0.215313	P	P	P	-0.0153718	-0.0824099	0.0984373	-0.904236	P	P	P	-0.299773	-1.37544	0.213611	0.361059			-0.206794	-0.238873	-0.535703	P	P	P	-0.327123	0.000742435	-0.000742435	0.0223117	P	P	P	0.00743723	1.26099	0.0333001	0.0749085		652		TRUE
CG-J02f_005_N10	hypothetical protein TTHERM_00136220 [Tetrahymena thermophila]		0	-	FQ325758	0				1.2435	0.711145	0.866404	A	A	A	0.742367	-0.951495	-0.583936	-0.526269	A	A	A	-0.552529	-3.08995	0.00140582	0.0153605			-0.318797	0.0203443	0.525756	A	A	A	0.0757678	-0.688853	-0.0203438	2.68646	A	A	P	0.659088	1.49829	0.611613	0.670589		653		FALSE
CG-J02f_005_N15	ribosomal protein s15	-	14	P:viral transcription; P:endocrine pancreas development; F:RNA binding; P:rRNA processing; F:structural constituent of ribosome; P:translational elongation; C:cytosolic small ribosomal subunit; P:ribosomal small subunit export from nucleus; F:DNA binding; F:protein binding; P:translational termination; P:ribosomal small subunit assembly; C:nucleoplasm; P:embryonic development	FQ325757	0				1.25826	0.714229	0.872767	A	A	A	0.750794	-0.966729	-0.586955	-0.5296	A	A	A	-0.560302	-3.12281	0.00149165	0.0133495			-0.136464	0.245358	0.727019	A	A	A	0.278638	-0.483205	0.192438	-0.815467	A	A	A	-0.368745	-1.56632	0.170315	0.237591		654		FALSE
CG-J02f_005_N18	3-hydroxy-3-methylglutaryl coenzyme a reductase	EC:1.1.1.34	9	P:coenzyme A metabolic process; P:oxidation reduction; C:mitochondrial membrane; C:integral to membrane; F:hydroxymethylglutaryl-CoA reductase (NADPH) activity; F:NADP or NADPH binding; C:endoplasmic reticulum membrane; C:plastid membrane; P:isoprenoid biosynthetic process	FQ325755	0				0.358871	-1.66865	-0.192793	A	A	A	-0.447497	0.254855	0.192793	-0.421337	P	P	P	0.200962	1.42368	0.472089	0.613054			-0.209034	-0.909176	-1.18271	P	P	P	-0.766974	-1.70408	-2.35185	-2.50367	P	P	P	-2.18653	-2.67504	0.0201445	0.0500788		655		TRUE
CG-J02f_005_N20	ctc-interacting domain 11 protein	-	3	F:RNA binding; C:mitochondrion; F:nucleotide binding	FQ326507	0				0.202292	0.450519	0.144463	P	P	P	0.232376	-0.132231	-0.218757	-0.137372	P	P	P	-0.19486	-1.34587	0.0119286	0.0505471			-0.558759	0.269524	0.0457764	P	P	P	-0.0811529	0.0234633	0.186858	0.189571	P	P	P	0.133298	1.16026	0.445061	0.513366		656		TRUE
CG-J02f_005_O08	ring finger	-	2	F:zinc ion binding;	FQ325753	0				0.480029	0.232868	0.0626926	P	P	P	0.170472	-0.0701323	0.13377	-0.265905	P	P	P	-0.0662401	-1.25349	0.123211	0.249527			-0.0544052	0.393512	-0.162383	P	P	P	0.0589078	-0.00617313	-0.347548	-0.0525017	P	P	P	-0.135408	-1.14418	0.388366	0.456552		657		TRUE
CG-J02f_005_O14	hypothetical protein [Cucumis melo subsp. melo]		0	-	FQ325752	0				0.683194	-0.0186439	0.347342	A	A	A	0.257634	-0.171283	0.543983	-1.31178	P	P	A	-0.395261	-1.56952	0.322843	0.473535			0.45244	0.615919	0.00137115	P	P	P	0.356577	0.203501	0.0658281	0.329488	P	P	P	0.199606	-1.11494	0.474174	0.541918		658		TRUE
CG-J02f_005_O19	uncharacterized protein	-	1	C:plasma membrane	FQ325751	1	Nod+			-0.0131106	0.00892305	-0.437727	P	P	P	-0.216819	0.0832496	-0.00892305	0.169653	P	P	P	0.113468	1.17172	0.212356	0.359731		Nod+	-0.851536	-0.837934	-0.822885	P	P	P	-0.837451	1.16687	1.11154	0.859409	P	P	P	1.04594	3.68941	3.81645e-05	0.000649914		659		TRUE
CG-J02f_005_P02	fq360253 alnus glutinosa root 2 days after inoculation with frankia alni alnus glutinosa mrna		0	-	FQ325748	0				0.0501318	-0.478182	-0.199549	A	A	A	-0.416242	0.451349	0.382336	-0.0501323	P	A	A	0.260911	1.38548	0.0980882	0.214285			-0.836301	-0.506317	-0.058176	A	A	A	-0.466931	-1.23751	-0.669987	-0.663815	A	A	A	-0.857104	-1.31055	0.256512	0.323599		660		FALSE
CG-J02f_005_P05	protein chup1	-	2	C:chloroplast outer membrane; P:chloroplast relocation	FQ325747	0				0.724492	1.49677	0.424025	A	A	A	0.59606	-0.42841	-0.148122	-0.439744	A	A	A	-0.217039	-2.33031	0.0215714	0.0772884			-1.00731	-0.614781	0.00710106	A	A	A	-0.538331	-0.00710154	0.164767	0.40766	A	A	A	0.188442	1.65493	0.0848726	0.153158		661		FALSE
CG-J02f_005_P07	fr616341 wzoafsaa fagus sylvatica cdna clone mrna		0	-	FQ325746	0				1.33683	0.654947	0.901523	A	A	A	0.764641	-1.03586	-0.658939	-0.600925	A	A	A	-0.615246	-3.31653	0.00201174	0.0125944			-0.202846	0.0697775	1.84318	A	A	A	0.570039	3.40981	-0.0313034	-0.944028	P	A	A	0.811494	1.18218	0.877713	0.904327		662		FALSE
CG-J02f_005_P10	protein	-	1	C:cytoplasmic membrane-bounded vesicle	FQ325744	0				0.26668	-0.215872	0.769602	P	P	P	0.155296	0.0359488	0.544118	-0.711651	P	P	P	-0.0418832	-1.24602	0.530376	0.661515			-0.2449	-0.0845046	-0.597707	P	P	P	-0.309037	-0.445808	-0.651587	-0.450511	P	P	P	-0.515969	-1.15423	0.28072	0.348575		663		TRUE
CG-J02f_005_P11	rab gtpase	-	2	P:transport; F:nucleotide binding	FQ325743	0				1.10733	0.420886	0.604079	A	A	A	0.503725	0.117392	-0.367988	-0.815429	A	A	A	-0.369203	-2.09377	0.0345685	0.106805			1.10412	0.90841	-0.0197477	A	A	A	0.664261	0.0738001	0.0197477	-0.636521	A	A	A	-0.180991	-1.79658	0.111395	0.188923		664		FALSE
CG-J02f_005_P12	protein		3	F:molecular_function; P:biological_process; C:cellular_component	FQ325742	0				-0.287614	0.775248	-0.119273	P	P	P	-0.0327544	0.296372	0.369937	-0.159268	P	P	P	0.156579	1.03256	0.906356	0.940032			-0.269341	0.242561	-0.0618849	P	P	P	-0.0295547	-0.849894	-0.996456	-1.2233	P	P	P	-1.02322	-1.99123	0.00570323	0.0185761		665		TRUE
CG-J02f_005_P13	fr605877 wzoafsca fagus sylvatica cdna clone mrna		0	-	FQ325741	0				0.594479	0.269896	-0.122079	P	P	P	0.207679	-0.305767	-0.0590844	0.0590844	P	P	P	-0.105484	-1.27399	0.208754	0.355785			-0.411051	0.0338011	-0.117991	P	P	P	-0.16508	-0.560687	-0.492299	-0.631024	P	P	P	-0.561337	-1.31609	0.0440449	0.0934829		666		TRUE
CG-J02f_005_P17	cysteine proteinase	EC:3.4.22.0; EC:1.3.1.74	7	C:plant-type vacuole; F:cysteine-type endopeptidase activity; P:proteolysis; C:nucleus; P:developmental programmed cell death; P:oxidation reduction; F:2-alkenal reductase activity	FQ325740	1	Nod-			0.160096	0.25469	0.18278	P	P	P	0.18309	-0.186599	-0.307488	-0.2411	P	P	P	-0.217495	-1.36061	0.000596183	0.0261942		Nod-	-0.178481	0.276763	0.0208821	P	P	P	0.0397213	-2.87982	-2.66362	-2.0718	P	P	P	-2.53841	-5.97168	0.00072227	0.00413542		667		TRUE
CG-J02f_005_P21	glutamate-gated kainate-type ion channel receptor subunit 5	-	17	F:extracellular-glutamate-gated ion channel activity; P:cellular sodium ion homeostasis; C:outer membrane-bounded periplasmic space; F:ionotropic glutamate receptor activity; C:integral to membrane; P:small GTPase mediated signal transduction; P:G-protein coupled receptor protein signaling pathway; P:response to light stimulus; C:intracellular; F:G-protein coupled receptor activity; F:intracellul…	FQ326485	0				0.449309	2.02358	0.0378866	A	A	A	0.683201	-0.367667	-1.4169	-0.0378866	A	A	A	-0.54945	-2.72152	0.120524	0.245902			0.0273499	-0.258816	1.09438	A	A	A	0.287637	-0.715571	-0.870338	-0.0958648	A	A	A	-0.560591	-1.80029	0.148614	0.226884		668		FALSE
CG-J02f_005_P24	flavonoid 3 -hydroxylase	EC:1.14.13.88	6	C:microsome; F:flavonoid 3',5'-hydroxylase activity; F:electron carrier activity; F:heme binding; C:endoplasmic reticulum; P:oxidation reduction	FQ326482	1	Nod+			0.154814	-0.537706	1.11642	P	P	P	0.373533	-0.154814	-0.72242	-0.519698	P	P	P	-0.279312	-1.63598	0.234323	0.383887		Nod+	-1.82001	-2.80408	-2.6061	P	P	A	-2.41006	0.0659134	0.688068	-0.0659134	P	P	P	0.229356	6.2308	0.00225566	0.00930085		669		TRUE
CG-J02f_006_A05	---NA---		0	-	FQ325736	0				1.30254	0.664208	0.911979	A	A	A	0.761674	-0.746031	-0.603723	-0.566936	A	A	A	-0.521165	-3.02822	0.00117528	0.0206926			-0.18108	0.0722857	0.562833	A	A	A	0.151346	0.705208	0.0237045	-0.929132	A	A	A	-0.06674	-1.16319	0.697465	0.748027		670		FALSE
CG-J02f_006_A11	azo2 triticum aestivum cdna clone mrna		0	-	FQ326475	0				1.22308	0.74082	0.798488	A	A	A	0.71574	-0.927761	-0.585795	-0.561563	A	A	A	-0.543922	-3.05782	0.0011135	0.0216782			-0.0697455	0.208256	0.740768	A	A	A	0.293093	-0.381099	0.167598	-0.802591	A	A	A	-0.338697	-1.54949	0.161158	0.233671		671		FALSE
CG-J02f_006_A13	fgfr1 oncogene	-	7	C:microsome; C:cortical cytoskeleton; C:preprophase band; C:plasma membrane; F:protein binding; P:microtubule cytoskeleton organization; C:mitochondrion	FQ325734	0				0.194408	-0.0174747	0.0174747	P	P	P	0.0740433	-0.448473	-0.40428	0.0970187	P	P	P	-0.262872	-1.24549	0.165266	0.304005			0.351646	0.429366	0.351503	P	P	P	0.377505	-0.435466	-0.48514	-0.361485	P	P	P	-0.427364	-1.74699	5.39982e-05	0.000783729		672		TRUE
CG-J02f_006_A15	---NA---		0	-	FQ325733	0				1.27277	0.69214	0.855289	A	A	A	0.743115	-0.971636	-0.601578	-0.548131	A	A	A	-0.568402	-3.13221	0.0016505	0.0122029			-0.114062	0.232781	0.765757	A	A	A	0.294825	-0.52618	0.191667	-0.789323	A	A	A	-0.374612	-1.59045	0.16047	0.233535		673		FALSE
CG-J02f_006_A16	glycosyltransferase family 14 protein	-	3	P:carbohydrate biosynthetic process; C:membrane; F:acetylglucosaminyltransferase activity	FQ326473	0				0.789067	0.156956	0.392171	A	A	A	0.25258	-0.457572	-0.156956	-0.869209	A	A	A	-0.247683	-1.91938	0.0273332	0.090921			0.597363	0.270047	1.50907	A	A	A	0.79216	-0.0160623	-0.646445	-0.471694	A	A	A	-0.378067	-2.25047	0.0480355	0.0995129		674		FALSE
CG-J02f_006_A22	serine hydroxymethyltransferase 1		13	F:transferase activity; P:methylation; F:pyridoxal phosphate binding; F:methyltransferase activity; P:one-carbon metabolic process; P:glycine metabolic process; F:catalytic activity; F:glycine hydroxymethyltransferase activity; P:L-serine metabolic process; C:membrane; C:cytosol; P:response to cadmium ion; C:plasma membrane	FQ326470	0				0.284041	-0.00929308	0.196162	P	P	P	0.197483	-0.282777	-0.0515456	0.00929308	P	P	P	-0.155743	-1.2019	0.0998552	0.216681			0.412296	-0.0525813	0.46313	P	P	P	0.274281	-0.148629	-0.222536	-0.180305	P	P	P	-0.183823	-1.37374	0.0504163	0.103065		675		TRUE
CG-J02f_006_B01	shaggy-related protein kinase gamma	EC:2.7.11.26; EC:2.7.11.0	6	F:tau-protein kinase activity; P:protein amino acid autophosphorylation; F:ATP binding; P:meristem structural organization; C:cytosol; F:protein serine/threonine kinase activity	FQ326468	1	Nod-			1.01236	1.03363	-0.82711	P	P	A	0.234595	-0.294173	-0.186109	0.186109	P	P	P	-0.0197321	-1.41849	0.470633	0.611982		Nod-	1.19713	0.687024	0.734076	P	P	P	0.872743	-0.184805	-0.690484	-0.692091	P	A	P	-0.52246	-2.63026	0.00400464	0.0142256		676		TRUE
CG-J02f_006_B09	sec7-like guanine nucleotide exchange family protein	-	4	F:binding; P:regulation of ARF protein signal transduction; F:ARF guanyl-nucleotide exchange factor activity; C:chloroplast	FQ325729	0				0.829205	0.460425	-0.0420256	P	P	A	0.322407	-0.107302	0.328895	-0.196708	P	P	P	-0.0121754	-1.32645	0.246092	0.396118			0.333757	0.237072	0.178558	P	P	P	0.249795	0.49712	0.251388	0.469582	P	P	P	0.40603	1.11437	0.157376	0.232097		677		TRUE
CG-J02f_006_B10	protein	-	1	F:hydrolase activity	FQ325728	0				0.801809	0.311266	0.733774	A	A	A	0.383896	-1.38857	-0.991939	-0.940815	A	A	A	-0.609517	-3.30059	0.00117554	0.0206721			0.867234	0.496435	-0.0429506	A	A	A	0.44024	-1.056	-0.634109	-0.824245	A	A	A	-0.838118	-2.42563	0.0117614	0.0328365		678		FALSE
CG-N01f_011_E12	lysosomal alpha-mannosidase, putative [Ricinus communis]	EC:3.2.1.24	10	C:plant-type cell wall; C:vacuole; F:alpha-mannosidase activity; F:DNA binding; C:cytoplasmic membrane-bounded vesicle; F:carbohydrate binding; C:plasma membrane; P:mannose metabolic process; F:zinc ion binding; P:DNA integration	CO038827.1	2	Myc+Nod+		Myc+	-2.64027	-2.81883	-2.47118	P	P	P	-2.6081	3.04943	3.33805	2.58346	P	P	P	2.86053	49.6507	2.00655e-05	0.00478381		Nod+	-0.480001	-0.79028	-0.311166	P	P	P	-0.527149	5.51498	5.5867	5.56928	P	P	P	5.55699	67.8434	1.77151e-06	0.000184022		679		TRUE
CG-J02f_006_B12	serine threonine-protein kinase nak	EC:2.7.10.0; EC:2.7.11.0	5	C:plasma membrane; F:protein tyrosine kinase activity; P:protein amino acid phosphorylation; F:ATP binding; F:protein serine/threonine kinase activity	FQ325726	0				0.0917621	-0.499912	0.0413632	P	P	P	-0.062176	-0.3911	-0.318842	0.108112	P	P	P	-0.160799	-1.05581	0.76533	0.84326			0.263348	0.142899	0.35229	P	P	P	0.252846	-0.609758	-0.793556	-0.447066	P	P	P	-0.616793	-1.82721	0.00175155	0.0077284		680		TRUE
CG-J02f_006_B19	protein	-	4	C:anchored to plasma membrane; C:plasmodesma; F:hydrolase activity; F:callose binding	FQ326458	0				0.633157	-0.498158	0.120855	P	P	P	0.129397	-0.304097	-0.672723	0.175605	P	P	P	-0.230518	-1.27664	0.437548	0.581332			-0.530199	-0.674116	-0.537017	P	P	P	-0.580444	-0.587655	-0.346278	-0.255365	P	P	P	-0.396432	1.13604	0.16868	0.236673		681		TRUE
CG-J02f_006_B23	amp-activated protein gamma regulatory		4	F:kinase activity; P:phosphorylation; P:metabolic process; F:catalytic activity	FQ326455	0				0.147853	-0.0218534	0.54106	P	P	P	0.125378	0.0218534	0.239501	-0.180553	P	P	P	-0.00265098	-1.14506	0.396864	0.544233			-0.0985517	-0.211057	-0.383778	P	P	P	-0.231129	0.190286	0.070178	0.181844	P	P	P	0.147436	1.30005	0.0144255	0.0385431		682		TRUE
CG-J02f_006_C04	hypothetical protein SORBIDRAFT_07g001792 [Sorghum bicolor]		2	C:nucleus; F:DNA binding	FQ325724	0				1.27912	1.13838	0.847425	A	A	A	0.860337	-0.950017	-0.589171	-0.551314	A	A	A	-0.566731	-3.44653	0.000576927	0.0258161			-0.336441	0.072073	0.551377	A	A	A	0.0956697	-0.655243	0.0472865	0.929463	A	A	A	0.107169	1.008	0.983586	0.987251		683		FALSE
CG-J02f_006_C06	fr599158 wzoafsca fagus sylvatica cdna clone mrna		0	-	FQ326450	0				0.657073	0.594043	0.386678	P	P	P	0.430902	-0.132365	-0.214182	-0.0858152	P	P	P	-0.129649	-1.61334	0.00154799	0.0129307			0.423323	0.888244	0.907772	P	P	P	0.73978	-0.264139	-0.0987127	0.311157	P	P	P	-0.0172315	-1.68999	0.0314232	0.0716506		684		TRUE
CG-N02f_022_A05	pollenspecific protein	-	4	F:oxidoreductase activity; F:copper ion binding; C:cytoplasmic membrane-bounded vesicle; F:nucleotide binding	FQ321937	2	Myc+Nod+		Myc+	-2.29159	-2.57191	-2.69499	A	A	A	-2.5863	3.08303	3.94944	2.29159	P	P	P	2.97346	49.4369	0.00033709	0.0210399		Nod+	-1.71345	-1.03489	-0.954087	A	A	A	-1.23414	9.13901	9.07967	8.99755	P	P	P	9.07208	1266.14	1.88572e-06	0.000187835		685		TRUE
CG-J02f_006_C08	alpha-expansin 3	-	4	P:plant-type cell wall modification; P:cell growth; C:extracellular region; C:membrane	FQ325722	1	Nod-			-0.322204	-1.22669	-0.116611	P	P	P	-0.387222	0.480386	-0.48874	0.571061	P	P	P	0.237062	1.67335	0.197378	0.342866		Nod-	0.0477481	-0.417234	-0.0477481	P	P	P	-0.139078	-2.2443	-2.03589	-2.23804	P	P	P	-2.17274	-4.09444	0.000207189	0.00179354		686		TRUE
CG-J02f_006_C12	---NA---		0	-	FQ325721	0				0.941118	0.92743	0.518782	A	A	A	0.938052	-1.27921	-0.931279	-0.887154	A	A	A	-0.904107	-3.55125	0.000599759	0.0258822			2.13567	1.94869	1.05401	P	P	A	1.71279	0.0330977	0.848539	0.911773	A	A	P	0.597803	-2.16593	0.0634305	0.122052		687		FALSE
CG-J02f_006_C20	endo- -beta-glucanase	EC:3.2.1.4	2	P:carbohydrate metabolic process; F:cellulase activity	FQ326443	1	Nod-			0.534261	0.3649	-0.00166345	P	P	A	0.277982	-0.503505	-0.621611	0.00166345	P	P	P	-0.339034	-1.5951	0.0532427	0.142993		Nod-	0.221396	0.16989	0.137249	P	P	P	0.176179	-0.839442	-1.16333	-0.904605	P	A	P	-0.969126	-2.21193	0.000356866	0.00257053		688		TRUE
CG-J02f_006_C22	protein	-	2	C:integral to membrane; C:endoplasmic reticulum	FQ326441	0				-0.0459299	0.762131	-0.304357	P	P	P	0.114444	-0.433454	-0.0782023	0.227263	P	P	P	-0.0415123	-1.17453	0.568179	0.694314			0.820528	-0.185648	0.267445	P	P	P	0.300775	0.297328	0.0447469	0.0750623	P	P	P	0.139046	-1.11863	0.620266	0.67849		689		TRUE
CG-J02f_006_D02	ribosome-recycling factor	-	11	P:plastid translation; F:copper ion binding; P:defense response to bacterium; P:regulation of transcription, DNA-dependent; P:chloroplast organization; C:thylakoid; F:transcription factor activity; C:chloroplast stroma; P:defense response to fungus, incompatible interaction; P:translational termination; P:embryonic development	FQ326439	0				-0.43605	0.0113873	-0.24908	P	P	P	-0.171283	0.298017	-0.10487	0.149859	P	P	P	0.181675	1.26481	0.125084	0.252057			0.624981	0.0654156	0.217158	P	P	P	0.302518	0.166804	-0.0944107	-0.0654156	P	P	P	0.00232593	-1.23131	0.182597	0.247669		690		TRUE
CG-J02f_006_D03	oryza sativa (indica cultivar-group) cdna clone: full insert sequence		0	-	FQ326438	0				-0.375622	0.578361	-1.25955	A	A	A	-0.51219	0.164685	1.17956	0.23785	P	P	P	0.354352	1.83991	0.230963	0.380137			0.432702	-0.249844	1.09243	P	A	P	0.425097	0.395765	-0.235833	-0.0725751	P	A	P	0.029119	-1.31583	0.410476	0.479328		691		TRUE
CG-J02f_006_D04	alpha-crystallin domain of heat shock protein-containing protein		4	P:response to stress; F:molecular_function; P:biological_process; C:cellular_component	FQ325717	1	Nod+			0.0669165	0.505505	-0.0298567	P	P	P	0.151755	-0.184707	-0.195946	0.0298567	P	P	P	-0.153437	-1.22926	0.174055	0.314602		Nod+	-0.123117	-0.575756	-0.304232	P	P	P	-0.334368	1.14156	1.08002	0.82582	P	P	P	1.0158	2.54942	0.00116541	0.00578646		692		TRUE
CG-J02f_006_D22	pyruvate dehydrogenase e1 beta subunit	EC:2.2.1.1; EC:1.2.4.1	6	C:chloroplast envelope; P:pollen tube development; F:transketolase activity; F:pyruvate dehydrogenase (acetyl-transferring) activity; F:zinc ion binding; P:oxidation reduction	FQ325713	0				-0.231364	-0.992517	-0.80563	A	A	A	-0.925226	0.30437	0.338048	0.231364	P	P	P	0.325499	1.95581	0.0138468	0.0562341			0.351761	-0.00388908	0.444264	A	A	A	0.264045	0.00388908	-1.05951	-0.101984	A	A	A	-0.385869	-1.56907	0.14937	0.227322		693		TRUE
CG-N02f_019_C01	actin binding	-	5	P:cell tip growth; F:actin filament binding; C:cell-cell junction; P:actin nucleation; F:profilin binding	FQ364421	2	Myc+Nod+		Myc+	-2.31251	-2.81572	-2.72329	A	A	A	-2.81606	2.88618	3.65697	2.47989	P	P	P	2.83389	49.3458	0.000119072	0.0121948		Nod+	0.0405149	-1.09926	-0.585284	A	A	A	-0.54801	7.36734	7.42715	7.39808	P	P	P	7.39752	246.515	1.76512e-05	0.000426415		694		TRUE
CG-J02f_006_E12	endonuclease exonuclease phosphatase family protein		3	F:hydrolase activity; F:exonuclease activity; F:endonuclease activity	FQ326423	1	Nod+			0.0408666	1.4786	1.24861	P	P	P	0.893844	-0.0572059	-0.0408666	-0.466894	P	P	P	-0.215246	-2.15997	0.0761341	0.180094		Nod+	-1.2504	-1.39874	-1.08831	P	P	P	-1.24582	-0.140947	-0.153151	-0.430644	P	P	P	-0.241581	2.00588	0.00152634	0.00698914		695		TRUE
CG-J02f_006_E13	fp030252 lg0aaa quercus robur cdna clone mrna		0	-	FQ325708	0				-0.170972	0.334419	0.181638	P	P	P	0.078133	-0.0532753	0.0325534	0.117402	P	P	P	-0.0266485	-1.05907	0.62698	0.741436			1.14589	0.227041	0.659183	P	P	P	0.677373	-0.356528	-0.968858	-0.424958	P	A	P	-0.583448	-2.39632	0.0185043	0.0467852		696		TRUE
CG-J02f_006_E16	ru large subunit-binding protein subunit beta	-	8	C:nucleolus; C:chloroplast envelope; C:cytosolic ribosome; F:ATP binding; C:chloroplast stroma; F:unfolded protein binding; P:protein refolding; C:mitochondrion	FQ325706	0				0.480182	0.0521517	0.300626	P	P	P	0.308056	-0.146745	-0.177347	-0.0521517	P	P	P	-0.178991	-1.32232	0.0359432	0.109517			0.200352	-0.201294	0.176508	P	P	P	0.0585219	0.524002	0.605603	0.469105	P	P	P	0.532903	1.38932	0.025166	0.0597631		697		TRUE
CG-J02f_006_E22	protein		2	F:molecular_function; P:biological_process	FQ325705	0				0.0405378	-0.406689	0.297324	P	P	P	-0.153501	0.011508	0.144365	-0.653638	P	P	P	-0.127318	-1.10418	0.679358	0.781267			-0.361219	0.323362	-0.299703	P	P	P	-0.11252	-0.829295	-0.692161	-0.664031	P	P	P	-0.728495	-1.53259	0.0517329	0.104872		698		TRUE
CG-J02f_006_F07	fn763331 wzoaqpaa quercus petraea cdna clone mrna		0	-	FQ325701	0				-0.251265	0.569881	-0.220614	A	P	A	0.127812	0.00129867	-0.024543	-0.00129867	P	P	P	0.0459864	-1.02872	0.886603	0.927216			0.153682	0.0800073	0.420785	P	P	P	0.218158	-0.388879	-0.46151	-0.812784	P	P	P	-0.554391	-1.70829	0.00981133	0.0283839		699		TRUE
CG-J02f_006_F09	p-loop containing nucleoside triphosphate hydrolase domain and clp-n motif-containing protein		3	F:ATP binding; C:cellular_component; P:biological_process	FQ325700	0				0.162281	-0.281529	0.738403	P	P	P	0.32344	0.0173268	-0.256065	-0.0173268	P	P	P	-0.100477	-1.22412	0.396482	0.543863			-1.24735	-1.25724	-0.852078	P	P	P	-1.11889	-0.678533	-0.396416	-0.435243	P	P	P	-0.503397	1.53208	0.018351	0.046527		700		TRUE
CG-J02f_006_F10	cv03-normalized library euphorbia esula cdna clone mrna		0	-	FQ325699	0				0.379401	1.17999	0.136743	P	P	P	0.548681	-0.715854	-0.316202	-0.136743	P	P	P	-0.378665	-1.93855	0.0562367	0.148403			-0.492427	0.266529	-0.365569	P	P	P	-0.197156	0.28838	0.0504332	-0.102185	P	P	P	0.0788759	1.21086	0.34952	0.417878		701		TRUE
CG-J02f_006_G19	protein kinase-like protein	EC:2.7.11.25	4	P:protein amino acid phosphorylation; F:ATP binding; F:MAP kinase kinase kinase activity; C:mitochondrion	FQ325694	0				-0.0972075	-0.448972	0.00687933	P	P	P	-0.0522959	0.0424933	-0.152016	0.28581	P	P	P	0.042352	1.17979	0.271691	0.423132			0.214009	-0.442023	-0.14887	P	P	P	-0.125628	0.233977	0.129302	-0.0703783	P	P	P	0.0976337	1.16737	0.347006	0.415453		702		TRUE
CG-J02f_006_G20	---NA---		0	-	FQ325693	0				1.31986	0.68346	0.857233	A	A	A	0.758786	-0.778627	-0.609957	-0.359063	A	A	A	-0.48056	-2.90003	0.0024341	0.0145316			0.851752	0.0410094	2.22775	A	A	A	1.04017	-0.543159	0.364349	-0.943653	A	A	A	-0.374154	-2.66535	0.131003	0.212324		703		FALSE
CG-J02f_006_G22	---NA---		0	-	FQ326394	0				0.535405	0.974142	-0.78777	A	A	A	-0.0481819	0.116698	-0.620734	-0.00686502	P	A	A	-0.126009	-1.32951	0.515419	0.649376			-0.850853	-0.606389	-0.110731	A	A	A	-0.522658	1.20561	0.0693712	0.279287	P	A	A	0.51809	2.05729	0.0646777	0.123878		704		FALSE
CG-J02f_006_H03	---NA---		0	-	FQ325690	0				1.18431	0.756436	0.904398	A	A	A	0.741467	-0.896743	-0.583325	-0.523202	A	A	A	-0.530998	-3.06554	0.000694824	0.0265218			-0.640197	-0.257403	0.257403	A	A	A	-0.213399	-0.903828	-0.30247	-1.23786	A	A	A	-0.814719	-1.5171	0.186422	0.25117		705		FALSE
CG-J02f_006_H06	valyl trna synthetase	EC:6.1.1.9	6	F:valine-tRNA ligase activity; P:valyl-tRNA aminoacylation; C:mitochondrion; F:ATP binding; C:chloroplast; P:embryonic development ending in seed dormancy	FQ325688	0				0.360362	-0.12816	0.351769	P	P	P	0.141397	0.0245085	0.0183821	-0.0412331	P	P	P	-0.0300651	-1.14401	0.299001	0.450702			-0.836584	-0.599434	-1.11476	P	P	P	-0.850259	0.000311375	-0.0103869	0.109307	P	P	P	0.0330771	1.84464	0.00454898	0.0156471		706		TRUE
CG-J02f_006_H14	adp-ribosylation factor-like protein	-	4	C:vacuolar membrane; C:nucleus; C:plasma membrane; F:GTP binding	FQ325686	0				0.268426	0.305366	-0.00431728	P	P	P	0.216439	-0.358859	-0.374331	0.00431728	P	P	P	-0.219442	-1.34983	0.0515962	0.139967			0.502779	0.306961	-0.126561	P	P	P	0.227726	0.0184088	-0.0184088	-0.0342751	P	P	P	-0.011425	-1.1803	0.269217	0.336331		707		TRUE
CG-J02f_006_H22	sm sec1-family protein	-	3	P:vesicle docking during exocytosis; F:protein transporter activity; P:protein secretion	FQ326383	0				0.626668	0.103137	0.304527	P	P	P	0.19081	-0.103137	0.317017	-1.01866	P	P	P	-0.246153	-1.52948	0.220647	0.36892			-0.281685	0.0599675	-0.606213	P	P	P	-0.275977	0.642782	0.552227	0.897102	P	P	P	0.69737	1.96339	0.0111681	0.0315007		708		TRUE
CG-J02f_006_H23	cmfmeb0003c03f cmfmeb castanea mollissima mrna		0	-	FQ326382	0				0.232228	0.14846	-0.514173	A	A	A	0.0166464	-0.777578	-0.639064	0.630657	A	A	P	-0.233611	-1.16272	0.689737	0.788651			0.0385296	-0.529831	-0.0385296	P	A	A	-0.17661	-0.664901	-1.66821	-1.45762	A	A	A	-1.26358	-2.12427	0.0371266	0.08161		709		FALSE
CG-J02f_006_H24	dihydrodipicolinate reductase family protein		4	F:dihydrodipicolinate reductase activity; P:lysine biosynthetic process via diaminopimelate; P:oxidation reduction; F:NADPH binding	FQ325684	0				1.22646	0.701709	0.845992	A	A	A	0.727712	-0.909214	-0.622037	-0.53521	A	A	A	-0.550786	-3.06002	0.00112038	0.0216097			-0.265653	1.05563	0.605335	A	A	A	0.465103	-0.571375	0.0402107	-0.897408	A	A	A	-0.476191	-1.92025	0.118752	0.19869		710		FALSE
CG-J02f_006_I02	amp-activated protein gamma regulatory	EC:2.7.11.0	4	P:cellular response to glucose starvation; P:protein amino acid autophosphorylation; F:protein binding; F:protein serine/threonine kinase activity	FQ326380	0				0.0806503	-0.0803433	0.521563	P	P	P	0.116453	-0.0058918	0.0950832	0.0058918	P	P	P	0.00355053	-1.10363	0.479695	0.619282			-0.287805	-0.190727	-0.00884342	P	P	P	-0.162458	0.0467043	0.0706043	0.00884342	P	P	P	0.0420507	1.15229	0.070982	0.13313		711		TRUE
CG-J02f_006_I06	conserved hypothetical protein [Ricinus communis]		0	-	FQ325683	1	Nod-			-0.194898	0.124722	-0.375209	P	P	P	-0.0573971	-0.0905142	-0.386707	0.592488	P	P	P	0.0514452	1.1383	0.595735	0.716665		Nod-	-0.623106	-1.70329	-1.46098	P	P	P	-1.26246	-4.43216	-4.35693	-4.92029	P	P	P	-4.56979	-9.89934	0.000882983	0.00474546		712		TRUE
CG-J02f_006_I12	serine-threonine protein plant-	EC:1.3.1.74	4	F:kinase activity; P:phosphorylation; P:oxidation reduction; F:2-alkenal reductase activity	FQ325680	0				0.807994	0.652076	2.02411	A	A	A	1.00316	-1.23425	-0.528456	-0.982113	A	A	A	-0.82052	-4.21734	0.0124224	0.0520482			0.641135	-0.153831	0.377928	A	A	A	0.288411	-0.570525	0.00726557	-1.16123	A	A	A	-0.574829	-1.81912	0.103274	0.178247		713		FALSE
CG-J02f_006_I15	fp045808 lg0aac quercus petraea cdna clone mrna		0	-	FQ325678	0				0.862946	0.282815	0.404632	A	A	A	0.298278	-0.220121	-1.14087	0.220121	A	A	A	-0.455958	-1.8623	0.11	0.231009			2.92296	0.401782	-0.0646543	P	A	A	1.0867	1.89405	-0.0115886	-0.863375	P	A	A	0.339695	-1.6783	0.577948	0.640145		714		FALSE
CG-J02f_006_I19	glyceraldehyde-3-phosphate dehydrogenase		1	P:oxidation reduction	FQ325677	0				0.477971	-0.0613222	0.0509539	A	A	A	0.186285	-0.654906	-0.554292	-0.0509539	A	A	A	-0.213091	-1.49063	0.0815831	0.188717			0.100132	-0.9163	-0.409835	A	A	A	-0.408668	0.482487	0.227397	0.788971	A	A	P	0.499619	1.87681	0.0536146	0.107547		715		FALSE
CG-J02f_006_I20	2-isopropylmalate synthase	EC:2.3.3.13	4	C:chloroplast envelope; F:acyltransferase activity; F:2-isopropylmalate synthase activity; P:leucine biosynthetic process	FQ325676	0				-0.0530357	0.0530357	0.532167	P	P	P	0.211736	-0.14894	-0.20186	-0.149639	P	P	P	-0.0883873	-1.26945	0.129773	0.258533			0.197424	0.00693941	0.538678	P	P	P	0.247681	-0.603924	-0.272101	-0.413163	P	P	P	-0.429729	-1.59927	0.020753	0.0513284		716		TRUE
CG-J02f_006_I22	fq338054 alnus glutinosa nodule 3 weeks after inoculation with frankia alni alnus glutinosa mrna		0	-	FQ325675	0				1.26189	0.710675	0.865868	A	A	A	0.750651	-0.960886	-0.587478	-0.534066	A	A	A	-0.561651	-3.11728	0.00150371	0.0132295			-0.838593	-0.0353894	0.0353894	A	A	A	-0.279531	-1.16913	-0.487359	-1.49457	A	A	A	-1.05035	-1.70624	0.131998	0.213153		717		FALSE
CG-J02f_006_I23	protein	-	6	F:protease binding; C:integral to membrane; C:chloroplast; P:transport; C:plasma membrane; F:transporter activity	FQ326371	1	Nod-			0.112402	0.1844	-0.138464	P	P	P	0.0164533	-0.0366421	0.0297756	0.258101	P	P	P	0.0553646	1.0217	0.826626	0.887598		Nod-	0.327484	0.135043	-0.0306444	P	P	P	0.143961	-0.819029	-0.958085	-0.926932	P	P	P	-0.901349	-2.06381	0.000726825	0.00414844		718		TRUE
CG-J02f_006_I24	---NA---		0	-		0				0.510061	0.827127	0.0484381	A	A	A	0.185512	-0.753428	-0.0484385	-1.39562	A	A	A	-0.329932	-2.28845	0.05672	0.149326			1.17981	2.11875	0.0064435	A	P	A	1.10167	-1.20972	-0.267115	-0.549365	A	A	A	-0.675401	-3.4273	0.057274	0.112956		719		FALSE
CG-J02f_006_J01	fn768794 wzoaqpaa quercus petraea cdna clone mrna		0	-	FQ325674	0				0.258451	0.294642	0.0172453	P	P	P	0.19175	-0.279039	-0.276316	-0.0172453	P	P	P	-0.162533	-1.30223	0.0362682	0.110161			0.225549	-0.018219	0.031167	P	P	P	0.0794989	-0.306191	-0.28606	-0.352201	P	P	P	-0.314818	-1.31432	0.00686084	0.0213976		720		TRUE
CG-J02f_006_J03	elongation factor 2		1	F:GTP binding	FQ325673	0				0.796772	0.993246	0.354233	A	A	A	0.447505	-1.47962	-1.13461	-1.09914	A	A	A	-0.763331	-3.87055	0.000963512	0.0238305			-0.105159	-0.101986	1.41093	A	A	P	0.401261	-2.31125	0.215312	-0.514326	A	A	P	-0.870089	-2.41387	0.232641	0.298193		721		FALSE
CG-J02f_006_J06	---NA---		0	-	FQ325672	0				0.429047	-0.109313	0.0242562	A	A	A	-0.0826298	0.605762	-0.173048	-0.0242558	P	A	A	0.253156	1.01501	0.94418	0.964406			3.27058	1.1508	0.841188	P	P	A	1.75419	0.388624	-1.37172	-1.71326	P	A	A	-0.898786	-6.28963	0.05735	0.112983		722		FALSE
CG-J02f_006_J09	protein	-	1	F:transcription regulator activity	FQ326365	0				0.690582	0.292533	0.0135241	A	A	A	0.245779	-0.102542	-0.167535	0.0333138	P	P	P	-0.0992316	-1.32973	0.115607	0.239156			0.105886	-0.00229454	0.22102	P	P	P	0.108204	-0.612488	-0.652241	-0.644825	P	P	P	-0.636518	-1.67565	0.000343702	0.00250549		723		TRUE
CG-J02f_006_J12	60s ribosomal protein l13a	-	7	C:nucleolus; F:structural constituent of ribosome; F:protein binding; C:cytosolic large ribosomal subunit; C:chloroplast; C:membrane; P:translation	FQ326363	0				0.31773	0.0710936	0.204443	P	P	P	0.190091	-0.0710936	-0.0917196	-0.35198	P	P	P	-0.227502	-1.29177	0.0326289	0.102956			0.650847	0.551241	0.854069	P	P	P	0.685386	0.0305982	0.0414205	0.301539	P	P	P	0.124519	-1.47516	0.0111236	0.0313997		724		TRUE
CG-J02f_006_J15	RH49308p [Brugia malayi]		0	-	FQ325670	0				1.26998	0.698769	0.863766	A	A	A	0.746733	-0.950522	-0.587147	-0.529644	A	A	A	-0.555434	-3.10216	0.00160711	0.012559			-0.270399	0.0815516	0.590207	A	A	A	0.133787	-0.669114	0.0374918	-0.961294	A	A	A	-0.530972	-1.5853	0.161556	0.233597		725		FALSE
CG-J02f_006_J16	gaba receptor-associated 2	-	14	F:GABA receptor binding; C:cytosol; F:microtubule binding; C:autophagic vacuole membrane; C:Golgi membrane; F:SNARE binding; F:receptor activity; P:intra-Golgi vesicle-mediated transport; C:membrane fraction; P:positive regulation of ATPase activity; F:beta-tubulin binding; F:ATPase binding; P:autophagy; P:protein transport	FQ325669	0				0.556153	-0.0913167	0.0913167	A	A	A	-0.0122976	0.729726	-0.661438	-0.371709	P	A	A	0.124724	-1.2197	0.571538	0.697072			1.87615	-0.662769	2.119	P	A	A	1.11079	1.62075	-0.684987	1.29299	P	A	P	0.742917	-1.29045	0.763989	0.808109		726		FALSE
CG-J02f_006_J21	ribosomal protein s3	-	6	C:cytoplasm; F:nucleic acid binding; C:intracellular organelle; P:cellular process; P:metabolic process; C:ribonucleoprotein complex	FQ325667	0				0.697147	0.364786	0.336193	A	A	A	0.265483	-0.508153	-1.14488	-1.0726	A	A	A	-0.496388	-2.59293	0.00408088	0.0219321			-0.74584	1.08684	0.0905595	A	A	A	0.143852	-0.947484	2.32684	-1.34769	A	P	A	0.010554	-1.0968	0.921997	0.938846		727		FALSE
CG-J02f_006_K03	smad fha domain-containing protein	-	3	F:DNA binding; C:nucleus; P:regulation of transcription, DNA-dependent	FQ325666	0				0.881982	1.24973	-0.284021	A	P	A	0.46814	-0.0248728	0.481758	-0.356967	P	P	A	-0.0689914	-1.49754	0.327468	0.478438			0.279735	0.431377	-0.649835	P	P	A	0.0204259	0.0911992	-1.02552	-0.139541	P	A	P	-0.357955	-1.29988	0.474327	0.542008		728		TRUE
CG-J02f_006_K05	pan domain-containing protein		3	F:sugar binding; P:recognition of pollen; C:plasma membrane	FQ325665	0				0.902594	0.338873	0.482862	A	A	A	0.390139	0.163771	-0.95724	-0.269319	A	A	A	-0.401942	-1.90401	0.0648436	0.163379			0.964105	1.13121	0.590854	P	A	A	0.895391	-1.82295	-1.14908	0.60102	A	A	P	-0.790336	-3.21702	0.084919	0.153185		729		FALSE
CG-J02f_006_K12	fp034126 lg0aab quercus robur cdna clone mrna		0	-	FQ326351	0				1.24289	0.627321	0.794192	A	A	A	0.695395	-1.04898	-0.667915	-0.117182	A	A	A	-0.513939	-2.82743	0.0101417	0.0445457			-0.330991	0.0234447	0.547233	A	A	A	0.0798955	-0.0234447	2.8987	-0.958962	A	P	A	0.638764	1.47311	0.662934	0.71718		730		FALSE
CG-J02f_006_K13	14-3-3-like protein	-	1	F:protein domain specific binding	FQ325664	0				0.22599	0.091701	-0.0112662	P	P	P	0.107909	-0.205371	-0.270997	0.0112662	P	P	P	-0.176032	-1.19514	0.0786384	0.184309			-0.177036	0.0457244	0.0179849	P	P	P	-0.0377755	0.244044	0.244627	0.396043	P	P	P	0.294905	1.25935	0.0183147	0.0464512		731		TRUE
CG-J02f_006_K15	cytochrome p450	-	4	F:monooxygenase activity; F:iron ion binding; F:oxidoreductase activity, acting on paired donors, with incorporation or reduction of molecular oxygen; C:membrane	FQ325663	1	Nod+			2.23059	-0.466478	0.0725656	P	P	P	0.473011	-0.0553627	-0.402163	-0.0732522	P	P	P	-0.0653799	-1.72806	0.396422	0.543883		Nod+	-0.287321	-0.50608	-0.90238	P	P	A	-0.56526	1.34849	1.21239	1.50636	P	P	P	1.35575	3.78687	0.000644606	0.00383729		732		TRUE
CG-J02f_006_L10	vitis vinifera perlette vitis vinifera mrna		0	-	FQ325662	0				0.475323	-0.471282	0.085546	P	P	P	0.0834308	-0.248164	-0.583108	0.0878758	P	P	P	-0.207236	-1.21223	0.455162	0.598015			-0.267458	-0.552344	-0.274679	P	P	P	-0.364827	-0.422018	-0.308137	-0.0807705	P	P	P	-0.270308	1.06771	0.529099	0.594644		733		TRUE
CG-J02f_006_L12	uncharacterized protein	-	11	P:wax biosynthetic process; P:response to gibberellin stimulus; F:zinc ion binding; P:pollen sperm cell differentiation; C:intracellular; P:cuticle hydrocarbon biosynthetic process; P:positive regulation of flower development; P:GTP catabolic process; F:GTPase activity; F:GTP binding; C:plasma membrane	FQ325661	1	Nod-			0.499629	0.113537	-0.722058	P	P	P	-0.0774527	-0.113537	-0.158174	0.608211	P	P	P	0.131445	1.10839	0.751581	0.83278		Nod-	-0.459586	-0.590181	-0.534144	P	P	P	-0.527971	-3.90888	-3.59903	-3.77767	P	P	P	-3.76186	-9.408	4.91547e-06	0.000246503		734		TRUE
CG-J02f_006_L21	isocitrate dehydrogenase		5	F:isocitrate dehydrogenase (NADP+) activity; P:isocitrate metabolic process; P:oxidation reduction; F:magnesium ion binding; F:NAD or NADH binding	FQ325658	0				1.25525	0.691184	0.847442	A	A	A	0.733877	-0.991363	-0.623752	-0.555578	A	A	A	-0.578083	-3.14891	0.00155575	0.0128845			-0.102944	0.217121	0.759259	A	A	A	0.291145	-0.516948	0.161787	-0.797004	A	A	A	-0.384055	-1.59682	0.150173	0.227995		735		FALSE
CG-J02f_006_M01	sucrose synthase 2	-	1	P:sucrose metabolic process	FQ326331	1	Nod-			-0.0874848	-0.708885	0.181009	P	P	P	-0.196634	0.217897	0.210878	-0.322917	P	P	P	0.0483356	1.18133	0.492552	0.630008		Nod-	0.810731	0.981448	0.893278	P	P	P	0.895152	-1.09618	-1.22832	-1.15071	P	P	P	-1.1584	-4.15128	5.09841e-06	0.000250494		736		TRUE
CG-J02f_006_M02	---NA---				FQ325657	0				0.182583	-0.344271	0.105039	P	P	P	0.0898621	-0.220483	-0.105039	0.108373	P	P	P	-0.109403	-1.03778	0.792648	0.863546			0.242461	0.0225682	-0.0225682	P	P	P	0.0808202	-0.750906	-1.06074	-0.76572	P	P	P	-0.859122	-1.91845	0.00193741	0.00833108		737		TRUE
CG-J02f_006_M06	protein	EC:3.1.3.67; EC:3.1.3.48; EC:3.2.1.147	26	P:cellular response to indolebutyric acid stimulus; F:phosphatidylinositol-3,4,5-trisphosphate 3-phosphatase activity; C:vacuolar membrane; P:negative regulation of defense response; F:protein tyrosine/serine/threonine phosphatase activity; C:chloroplast envelope; P:tetracyclic triterpenoid biosynthetic process; F:lupeol synthase activity; F:protein tyrosine phosphatase activity; P:cadmium ion tr…	FQ325655	0				0.00467634	0.279768	0.185215	P	P	P	0.0858281	0.0167966	-0.00467634	-0.226983	P	P	P	-0.064801	-1.17135	0.111704	0.233508			-0.219611	-0.118786	-0.130913	P	P	P	-0.156437	-0.257618	-0.304609	-0.328877	P	P	P	-0.297035	-1.10236	0.0209184	0.0516584		738		TRUE
CG-J02f_006_M10	protein	EC:6.3.2.19; EC:2.7.11.0	9	P:protein amino acid autophosphorylation; F:protein binding; P:hyperosmotic response; P:ubiquitin-dependent protein catabolic process; F:ATP binding; F:ubiquitin-protein ligase activity; C:cytosol; F:protein serine/threonine kinase activity; P:response to salt stress	FQ325654	0				0.11486	-0.18336	0.0248294	P	P	P	0.0252867	-0.176288	-0.428872	-0.00156355	P	P	P	-0.15129	-1.13893	0.285202	0.437429			0.0153966	-0.0456901	0.114425	P	P	P	0.0280439	-1.04791	-1.07264	-0.770772	P	P	P	-0.963772	-1.98869	0.000764862	0.00430472		739		TRUE
CG-J02f_006_M12	tubulin binding cofactor c domain-containing protein	-	2	P:cell morphogenesis; F:binding	FQ325653	0				0.767313	0.986528	0.371689	A	A	A	0.448967	-1.48624	-1.11185	-0.930661	A	A	A	-0.799773	-3.69292	0.00149268	0.0133015			0.572473	-0.0268044	0.675151	A	A	A	0.40694	0.313052	-0.590717	-0.277647	A	A	A	-0.185104	-1.50738	0.160056	0.233587		740		FALSE
CG-J02f_006_M13	udp-glucuronic acid udp-n-acetylgalactosamine	-	2	C:cytoplasmic membrane-bounded vesicle; C:integral to membrane	FQ325652	0				0.431209	2.37749	0.470418	A	P	A	0.710212	-0.300874	0.300874	-0.852164	A	A	A	-0.45095	-2.59745	0.129731	0.258519			-0.627107	-1.00368	0.412607	A	A	A	-0.406061	-0.153647	-0.859604	-0.0776992	P	A	P	-0.36365	1.02983	0.935353	0.948925		741		FALSE
CG-J02f_006_M16	protein	EC:3.1.1.3	5	P:cytokinesis; P:tubulin complex assembly; F:triglyceride lipase activity; C:chloroplast; P:embryonic development ending in seed dormancy	FQ326326	0				1.26425	0.705556	0.852449	A	A	A	0.749388	-0.953154	-0.590218	-0.543283	A	A	A	-0.565488	-3.10868	0.00150343	0.0132351			1.10583	-0.474021	-0.0134153	A	A	A	0.206132	-1.19072	-0.512834	0.312583	A	A	A	-0.463656	-1.59084	0.354054	0.4225		742		FALSE
CG-J02f_006_M20	---NA---		0	-	FQ325650	0				0.158971	0.458846	0.30564	A	A	A	-0.0036279	-0.422554	0.456132	-0.15897	A	A	A	-0.337615	-1.27422	0.271543	0.422991			-0.78956	2.13355	1.01523	A	P	A	0.786405	0.988179	-0.453579	0.513997	P	A	P	0.349532	-1.35367	0.669937	0.723787		743		FALSE
CG-J02f_006_N02	f-box family protein	-	2	F:zinc ion binding; F:DNA binding	FQ325648	0				0.583019	0.163727	0.0270419	P	P	P	0.249193	-0.231753	-0.0270419	-0.0445189	P	P	P	-0.145544	-1.28257	0.116298	0.239835			-0.000228405	0.183982	0.184254	P	P	P	0.122669	0.280514	0.137734	0.227534	P	P	P	0.215261	1.06628	0.280399	0.348266		744		TRUE
CG-J02f_006_N05	predicted protein [Populus trichocarpa]		5	F:metal ion binding; F:RNA binding; F:nucleic acid binding; F:nucleotide binding; F:zinc ion binding	FQ325647	0				0.843539	0.342728	0.424423	A	A	A	0.336903	-0.222706	-1.01574	-0.941338	A	A	A	-0.48927	-2.40076	0.0130619	0.0540116			-0.666497	-0.370557	0.401763	A	A	A	-0.211764	-0.143416	-0.429197	0.390509	A	A	A	-0.0607015	1.11039	0.724143	0.772196		745		FALSE
CG-J02f_006_N12	rubisco subunit binding-protein alpha subunit	-	12	P:embryonic development; C:chloroplast envelope; C:cytosolic ribosome; P:chloroplast organization; F:ATP binding; C:chloroplast stroma; F:unfolded protein binding; P:protein refolding; C:thylakoid; C:membrane; C:apoplast; C:mitochondrion	FQ325645	0				0.271496	-0.142132	0.164882	P	P	P	0.0877278	-0.0408721	0.0379367	-0.0379367	P	P	P	-0.0350745	-1.08051	0.427562	0.572247			-0.0796709	-0.0157337	0.000807762	P	P	P	-0.0315323	0.200415	0.187033	0.250459	P	P	P	0.212635	1.18441	0.00144291	0.00674083		746		TRUE
CG-J02f_006_N20	dna binding	-	11	P:polarity specification of adaxial/abaxial axis; P:regulation of transcription, DNA-dependent; P:meristem initiation; F:lipid binding; P:xylem and phloem pattern formation; F:sequence-specific DNA binding; P:cell differentiation; F:transcription factor activity; P:radial pattern formation; P:determination of bilateral symmetry; C:nucleus	FQ325643	1	Nod-			0.0912194	-0.275711	0.853106	P	P	P	0.170502	-0.185093	-0.0133939	-0.868549	P	P	P	-0.253628	-1.49335	0.242988	0.392948		Nod-	0.364479	-0.254225	-0.165652	P	P	P	-0.0184662	-1.27371	-1.4389	-1.1774	P	P	P	-1.29667	-2.42537	0.00353825	0.0129581		747		TRUE
CG-J02f_006_N21	gdsl esterase lipase	EC:3.1.1.1	5	C:endomembrane system; C:cytoplasmic membrane-bounded vesicle; C:apoplast; F:carboxylesterase activity; P:lipid metabolic process	FQ325642	1	Nod+			0.0642943	-0.139551	-0.0331874	P	P	P	0.0362151	0.0684314	-0.228092	0.0331874	P	P	P	-0.0865986	-1.00417	0.959237	0.974243		Nod+	-0.123332	-0.725546	-0.187164	P	P	P	-0.345347	1.50919	1.42994	1.31447	P	P	P	1.41787	3.39454	0.000899213	0.00480075		748		TRUE
CG-J02f_006_O10	peroxisomal targeting signal 1 receptor	-	5	F:peroxisome matrix targeting signal-1 binding; F:receptor activity; P:protein targeting to peroxisome; F:protein binding; P:response to auxin stimulus	FQ325637	0				0.0535722	0.716368	0.266461	P	P	P	0.277822	-0.0920377	-0.0535722	-0.291902	P	P	P	-0.153282	-1.40572	0.0783246	0.18384			-0.573631	-0.00225544	0.0676632	P	P	P	-0.169408	-0.215354	-0.0267611	0.00225544	P	P	P	-0.0799532	1.06397	0.697754	0.748225		749		TRUE
CG-J02f_006_O16	myb transcription factor 2		4	F:nucleic acid binding; F:zinc ion binding; C:nucleus; F:DNA binding	FQ325635	0				1.22193	0.729944	0.803154	A	A	A	0.71319	-0.930957	-0.562543	-0.548862	A	A	A	-0.535024	-3.0296	0.00127349	0.0190147			0.0878739	0.0918784	0.615774	A	A	A	0.265176	-0.514094	0.0402417	-0.906485	A	A	A	-0.460113	-1.65323	0.0899977	0.1602		750		FALSE
CG-J02f_006_P01	protein transport protein sec13		1	F:protein binding	FQ326304	0				0.9752	0.645421	-0.670934	A	A	A	-0.1033	0.0131903	-0.0131903	0.0824318	P	A	A	-0.0328424	-1.22187	0.596714	0.717546			0.170413	0.455271	0.203581	P	P	A	0.276422	0.287876	0.00677085	0.437472	P	A	P	0.24404	-1.0227	0.844729	0.876804		751		FALSE
CG-J02f_006_P02	mrna capping enzyme large subunit family protein	EC:2.1.1.56	6	F:mRNA (guanine-N7-)-methyltransferase activity; P:mRNA capping; F:RNA binding; P:methylation; C:chloroplast; C:nucleus	FQ326303	0				0.0757756	0.0371737	0.390205	A	P	P	0.189445	-0.165674	-0.216388	-0.39194	P	P	P	-0.202794	-1.34324	0.0314883	0.100468			1.88244	0.740423	0.594389	A	A	A	1.07242	-0.564486	-0.00724316	0.00724316	A	A	A	-0.188162	-2.39592	0.0483124	0.0999158		752		TRUE
CG-J02f_006_P03	kelch repeat-containing protein	EC:2.7.7.49	5	F:RNA-directed DNA polymerase activity; P:RNA-dependent DNA replication; F:RNA binding; C:cytosol; C:mitochondrion	FQ325631	0				0.796648	0.0226202	-0.0807195	A	A	A	0.185251	0.341922	-0.00245285	-0.0441217	P	P	P	-0.0355215	-1.10783	0.651022	0.761262			0.175128	-0.281967	0.619909	P	A	P	0.171023	0.38404	-0.219673	-0.0225494	P	A	P	0.0472724	-1.08956	0.714665	0.763602		753		TRUE
CG-N02f_016_N15	NA		0	-	FQ364690	1	Myc+		Myc+	-2.25543	-2.7967	-2.6531	A	A	A	-2.75964	2.89384	3.64885	2.57665	P	P	P	2.84369	48.7792	9.57454e-05	0.010794			-0.169394	0.258028	0.705212	A	A	A	0.264615	-0.444338	0.208913	-0.790552	A	A	A	-0.341992	-1.52267	0.191898	0.25634		754		TRUE
CG-J02f_006_P14	receptor protein	-	4	C:plasma membrane; F:protein kinase activity; P:protein amino acid phosphorylation; F:ATP binding	FQ325628	1	Nod-			-0.36651	1.20743	0.336652	P	P	P	0.311493	-0.0305824	0.0305824	-0.474891	P	P	P	-0.210916	-1.46492	0.317126	0.468076		Nod-	0.591435	0.447873	0.312468	P	P	P	0.450592	-0.323445	-0.550033	-0.864973	P	P	P	-0.579484	-2.04213	0.00429362	0.0149885		755		TRUE
CG-J04f_001_A09	ring u-box domain-containing protein		1	F:zinc ion binding	FQ325413	0				0.100433	0.154647	0.00392485	P	P	P	0.0708568	-0.167873	-0.0571046	-0.1156	P	P	P	-0.0861256	-1.14859	0.0213989	0.0768025			-0.472262	-0.592079	0.0436697	P	P	P	-0.340224	-0.0110273	0.0110273	-0.163564	P	P	P	-0.0545212	1.219	0.231329	0.296826		756		TRUE
CG-J04f_001_A11	---NA---		0	-	FQ325412	0				1.26946	0.688724	0.851713	A	A	A	0.739724	-0.952121	-0.606069	-0.542585	A	A	A	-0.562444	-3.10995	0.00158948	0.0126801			-0.107482	0.229179	0.760281	A	A	A	0.293993	-0.525822	0.181913	-0.795601	A	A	A	-0.379837	-1.5953	0.155547	0.231112		757		FALSE
CG-J04f_001_B06	---NA---		0	-	FQ325618	0				1.23082	0.704191	0.808797	A	A	A	0.7145	-0.955315	-0.625258	-0.559694	A	A	A	-0.563615	-3.0909	0.00129264	0.0187613			-0.0725408	0.185711	0.699676	A	A	A	0.270949	-0.414525	0.133463	-0.823725	A	A	A	-0.368262	-1.55748	0.149006	0.227053		758		FALSE
CG-J04f_001_B12	---NA---		0	-		0				1.21949	0.715518	0.79922	A	A	A	0.711781	-0.957378	-0.641237	-0.565716	A	A	A	-0.569307	-3.10125	0.00115071	0.0210765			-0.199856	0.0940051	0.610438	A	A	A	0.168196	-0.502012	0.0355048	-0.91542	A	A	A	-0.460642	-1.54632	0.158377	0.232771		759		FALSE
CG-J04f_001_C06	---NA---		0	-	FQ325613	0				1.01716	0.480931	0.600388	A	A	A	0.609274	-1.18745	-0.864246	-0.771839	A	A	A	-0.790538	-3.11811	0.00133779	0.0174645			-0.0913138	0.215972	0.734464	A	A	A	0.286374	-0.433128	0.148489	-0.792405	A	A	A	-0.359015	-1.56416	0.151744	0.229017		760		FALSE
CG-J04f_001_C07	anthranilate n-benzoyltransferase	EC:2.3.1.0	1	F:transferase activity, transferring acyl groups other than amino-acyl groups	FQ325406	1	Nod-			-0.0689716	-0.0596886	-0.939104	A	A	A	-0.511743	0.0596886	0.0668535	0.269471	P	P	P	0.129667	1.40243	0.178733	0.320192		Nod-	-1.16003	0.00805664	-0.508557	P	P	P	-0.55351	-2.20127	-2.69241	-2.43261	A	A	A	-2.4421	-3.70272	0.00673111	0.0210789		761		TRUE
CG-J04f_001_C08	chaperone protein dnaj chloroplast		3	F:heat shock protein binding; P:protein folding; F:unfolded protein binding	FQ325405	1	Nod-			-0.0857277	-0.643839	-0.465844	A	A	A	-0.277421	0.574294	-0.150076	0.467105	P	A	P	0.252012	1.61953	0.0674928	0.167072		Nod-	0.495389	0.419609	-0.111692	P	P	A	0.267769	-0.790961	-1.07063	-1.20511	P	A	P	-1.02223	-2.44528	0.00470437	0.0160374		762		TRUE
CG-J04f_001_C09	plac8 family protein		5	F:molecular_function; P:biological_process; C:cellular_component; C:integral to membrane; C:membrane	FQ325404	0				1.10263	0.852283	0.681447	A	A	A	0.651831	0.0290399	-0.85144	-0.254569	A	A	A	-0.36211	-2.35835	0.0124974	0.0523019			1.36253	2.14216	0.284334	A	P	A	1.26301	-0.561737	-0.309365	-1.21577	A	A	A	-0.695625	-3.88693	0.0313563	0.0715204		763		FALSE
CG-J04f_001_C10	fn743958 wzoaqpag quercus petraea cdna clone mrna		0	-	FQ325403	1	Nod-			0.706873	0.0554996	-0.35432	P	P	P	0.134681	-0.378474	0.372919	-0.0554996	P	P	P	-0.0937424	-1.11448	0.70027	0.795627		Nod-	0.919568	0.919431	0.917404	P	P	P	0.918801	-1.684	-1.91887	-1.529	P	P	P	-1.71062	-6.18778	2.04525e-05	0.000459723		764		TRUE
CG-J04f_001_C11	glutathione s-transferase	EC:2.5.1.18; EC:4.4.1.5	2	F:glutathione transferase activity; F:lactoylglutathione lyase activity	FQ377488	1	Nod-			-0.670275	0.26831	-1.01954	A	A	A	-0.54718	0.238479	-0.238479	0.730059	P	P	P	0.468707	1.64397	0.205925	0.352491		Nod-	1.17668	1.07154	0.687019	P	P	P	0.978412	-3.42589	-1.74241	-1.80385	A	A	A	-2.32405	-9.86598	0.00443846	0.0153614		765		TRUE
CG-J04f_001_C12	---NA---		0	-	FQ325401	0				1.16124	0.640081	0.789685	A	A	A	0.65753	-1.04603	-0.671666	-0.595236	A	A	A	-0.58801	-3.10511	0.00142515	0.014373			-0.345231	0.0751309	0.572863	A	A	A	0.100921	0.487488	-0.00149393	-0.880037	A	A	A	-0.131348	-1.17468	0.653806	0.708781		766		FALSE
CG-J04f_001_D05	farnesyl diphosphate synthase	EC:2.5.1.10; EC:2.5.1.1	6	C:cytoplasm; F:metal ion binding; F:geranyltranstransferase activity; P:isoprenoid biosynthetic process; P:cholesterol biosynthetic process; F:dimethylallyltranstransferase activity	FQ325612	0				-0.30813	-0.116639	-0.0659542	P	P	P	-0.102137	0.0659542	0.0994415	-0.369116	P	P	P	-0.0233963	1.06856	0.599438	0.719573			0.0760937	-0.363928	-0.245179	P	P	P	-0.177671	-1.20614	-1.0686	-0.852634	P	P	P	-1.04246	-1.82107	0.00660111	0.0207612		767		TRUE
CG-J04f_001_D08	aquaporin pip1 1	-	5	P:response to water deprivation; P:water transport; C:plasma membrane; F:water channel activity; C:chloroplast	FQ325609	0				0.293109	0.726418	-0.356532	A	A	A	0.0439461	-0.23785	-0.436396	0.23785	A	A	A	-0.000734808	-1.28919	0.381367	0.529675			0.437416	1.54831	2.23766	A	P	P	1.4078	0.170607	-0.370272	0.948355	A	A	P	0.249563	-2.23184	0.148974	0.227029		768		FALSE
CG-J04f_001_D09	---NA---		0	-		0				1.2411	0.689192	0.859982	A	A	A	0.730217	-0.958354	-0.602704	-0.543675	A	A	A	-0.558832	-3.09871	0.00143402	0.0138479			-0.0934496	0.191995	0.708557	A	A	A	0.269034	-0.431987	0.139129	-0.775498	A	A	A	-0.356119	-1.54237	0.153302	0.229772		769		FALSE
CG-J04f_001_E01	---NA---		0	-	FQ325608	0				1.225	0.692952	0.887382	A	A	A	0.735973	-1.03763	-0.644189	-0.57996	A	A	A	-0.600082	-3.22442	0.00132667	0.0177822			-0.0794115	0.179495	0.725998	A	A	A	0.275361	-0.47929	0.109087	-0.8145	A	A	A	-0.394901	-1.59136	0.13568	0.216501		770		FALSE
CG-J04f_001_E02	hypothetical protein [Paramecium tetraurelia strain d4-2]		2	P:post-translational protein modification; F:acid-amino acid ligase activity	FQ325396	0				1.22311	0.698271	0.840399	A	A	A	0.721882	-1.00402	-0.638898	-0.567846	A	A	A	-0.584128	-3.15473	0.00131755	0.0179917			-0.0708218	0.169409	0.702886	A	A	A	0.267158	-0.462716	0.100537	-0.833625	A	A	A	-0.398601	-1.5864	0.133993	0.215155		771		FALSE
CG-J04f_001_E04	---NA---		0	-	FQ325395	0				1.22438	0.698807	0.827716	A	A	A	0.718456	-1.00309	-0.648475	-0.566583	A	A	A	-0.585268	-3.15218	0.00132901	0.0176995			-0.23981	0.0397306	0.561332	A	A	A	0.120417	-0.616074	-0.0397306	-0.979009	A	A	A	-0.544938	-1.58596	0.138618	0.219145		772		FALSE
CG-J04f_001_E05	anolis carolinensis pooled normalized regenerating tail cdna library anolis carolinensis mrna		0	-	FQ325607	1	Nod-			-0.141034	0.984232	0.141034	A	P	A	0.326887	-0.912691	0.462276	-0.939294	P	P	P	-0.557823	-1.73065	0.2395	0.389385		Nod-	-0.22153	0.22153	0.551707	P	P	P	0.183902	-2.95375	-4.22049	-4.16172	P	A	A	-3.77865	-15.5901	0.00108087	0.00549428		773		TRUE
CG-J04f_001_E07	PREDICTED: hypothetical protein [Vitis vinifera]		0	-	FQ325394	0				1.22772	0.695915	0.847992	A	A	A	0.726911	-1.03454	-0.643388	-0.576708	A	A	A	-0.597664	-3.19413	0.00141362	0.0149732			-0.0863152	0.186475	1.45701	A	A	A	0.519058	-0.487639	0.118269	-0.811226	A	A	A	-0.393532	-1.88242	0.171208	0.238312		774		FALSE
CG-J04f_001_E08	---NA---		0	-	FQ325393	0				-0.130598	0.786799	-0.936836	A	A	A	-0.22364	0.130598	-0.294012	0.522201	P	A	P	0.310386	1.15921	0.718525	0.808911			-1.27016	0.622506	0.831487	A	P	P	0.0612779	0.263836	0.245976	0.0803394	P	P	P	0.196717	1.09843	0.849885	0.881086		775		TRUE
CG-J04f_001_E09	usda-fp_155241 adult alate aphis gossypii aphis gossypii cdna clone whaga083_d06 5 mrna		0	-		1	Nod-			0.992559	0.56035	-1.26246	P	P	A	0.0288616	-0.0553634	-0.363095	0.0553634	P	P	P	0.0448742	-1.163	0.771887	0.848107		Nod-	0.548685	0.48027	0.740974	P	P	P	0.589976	-1.71238	-0.977219	-2.1124	P	P	P	-1.60067	-4.56509	0.0030337	0.011592		776		TRUE
CG-J04f_001_E11	atp-citrate lyase a-1	EC:2.3.3.8; EC:6.2.1.5	17	P:carotenoid biosynthetic process; P:starch biosynthetic process; F:ATP citrate synthase activity; P:positive regulation of flower development; P:aging; P:anthocyanin accumulation in tissues in response to UV light; P:chlorophyll biosynthetic process; C:cytosol; P:positive regulation of cell size; P:regulation of embryonic development; C:citrate lyase complex; F:lyase activity; P:leaf development…	FQ325392	0				-0.222385	-0.167694	0.532491	P	P	P	0.0933242	-0.0775409	0.340524	-0.131811	P	P	P	0.0521784	-1.0026	0.990147	0.993837			-0.00711632	-0.378821	-0.610873	P	P	P	-0.33227	0.230021	0.19954	0.189782	P	P	P	0.206448	1.45268	0.0377879	0.0827385		777		TRUE
CG-GI1f_005_G19	NA		0	-	FQ316031	1	Myc+		Myc+	-2.39813	-2.97612	-2.81359	A	A	A	-2.92499	2.77238	2.39813	3.22128	P	P	P	2.76416	46.0951	4.69454e-05	0.00711174			0.965875	0.0868454	0.603427	A	A	A	0.552049	-0.654489	0.0420237	-0.93905	A	A	A	-0.517172	-2.0983	0.0507997	0.103514		778		TRUE
CG-GI1f_002_G09	NA		0	-	FQ316131	1	Myc+		Myc+	-2.23598	-2.92449	-2.64171	A	A	A	-2.80289	2.96165	3.24054	2.52692	P	P	P	2.74127	45.5832	4.40619e-05	0.00696514			-0.210128	0.0294051	0.497516	A	A	A	0.105598	-0.58355	1.50723	-1.01178	A	A	A	-0.0293668	-1.09807	0.875057	0.902038		779		TRUE
CG-J04f_001_F05	---NA---		0	-		0				0.985838	0.394603	0.572928	A	A	A	0.459738	-1.32126	-0.921426	-0.872673	A	A	A	-0.750235	-3.22562	0.00169728	0.0119418			-0.134887	0.150671	0.682307	A	A	A	0.232697	-0.505139	0.0886459	-0.830033	A	A	A	-0.415509	-1.56722	0.146226	0.225343		780		FALSE
CG-J04f_001_F07	b-keto acyl reductase		5	P:oxidation reduction; F:binding; F:oxidoreductase activity; P:metabolic process; F:catalytic activity	FQ325606	0				0.120152	0.32828	-0.15375	P	P	P	0.0893748	-0.22094	-0.124131	0.255357	P	P	P	-0.0381331	-1.09288	0.559436	0.687035			-0.0108438	-0.0768418	0.0108438	P	P	P	-0.0256139	-0.442289	-0.408156	-0.54094	P	P	P	-0.463795	-1.35489	0.000783172	0.00437559		781		TRUE
CG-J04f_001_F08	b-keto acyl reductase	EC:1.1.1.62	3	F:estradiol 17-beta-dehydrogenase activity; P:oxidation reduction; F:binding	FQ325605	0				0.0712309	0.246952	-0.296301	P	P	P	0.010421	-0.253631	-0.13826	0.257232	P	P	P	-0.0386152	-1.03683	0.826162	0.887493			-0.0724268	-0.0778666	0.0145473	P	P	P	-0.0452487	-0.478307	-0.476641	-0.595577	P	P	P	-0.516842	-1.38664	0.000675689	0.00395434		782		TRUE
CG-J04f_001_F09	mrna for metallothionein		0	-	FQ325604	0				-0.248254	-0.0322042	-0.838158	P	P	P	-0.367149	0.202582	0.259648	0.56762	P	P	P	0.265513	1.6428	0.054645	0.145683			-0.074542	0.177261	-0.232656	P	P	P	-0.0433124	-0.0739012	-0.254722	-0.284915	P	P	P	-0.204513	-1.11822	0.302538	0.371229		783		TRUE
CG-J04f_001_F10	protein	EC:2.7.7.6	6	F:DNA-directed RNA polymerase activity; P:transcription, DNA-dependent; C:DNA-directed RNA polymerase II, core complex; F:DNA binding; F:protein binding; C:DNA-directed RNA polymerase IV complex	FQ325390	0				0.488011	0.348382	-0.0514579	P	P	P	0.276343	-0.0959516	-0.0312686	0.0312686	P	P	P	-0.0579634	-1.22572	0.151222	0.286507			0.191955	0.281716	0.219715	P	P	P	0.231129	0.0116143	0.0263648	-0.0116143	P	P	P	0.00878827	-1.16662	0.00150428	0.00691866		784		TRUE
CG-J04f_001_G04	protein	EC:1.11.1.7	9	P:hyperosmotic salinity response; P:response to desiccation; P:response to oxidative stress; P:response to cold; F:protein binding; F:heme binding; F:peroxidase activity; C:endoplasmic reticulum; P:oxidation reduction	FQ325386	1	Nod-			0.0102406	-0.0102406	-0.179407	P	P	P	-0.0142314	-0.260674	-0.37124	0.377302	P	P	P	-0.0544069	-1.01753	0.922129	0.950494		Nod-	0.0721397	-0.03932	0.03932	P	P	P	0.0240466	-3.55459	-3.52859	-3.42383	P	P	P	-3.50234	-11.5225	2.80498e-07	0.000116551		785		TRUE
CG-J04f_001_G05	h065f06 endosperm library from oryza sativa (10 days after anthesis) oryza sativa cdna clone mrna		0	-	FQ325385	0				1.23339	0.699739	0.823433	A	A	A	0.718507	-0.959099	-0.622027	-0.557046	A	A	A	-0.56391	-3.09852	0.0013203	0.0179954			1.63724	0.0802035	0.595941	A	A	A	0.771128	-0.528381	0.0249128	-0.926439	A	A	A	-0.476636	-2.37473	0.0798992	0.146105		786		FALSE
CG-J04f_001_G11	fq355371 non inoculated root of alnus glutinosa alnus glutinosa mrna		0	-	FQ325384	0				-0.156047	0.861815	0.610703	A	A	A	0.638188	-0.152491	-0.42315	-0.220095	P	A	A	-0.160811	-1.62909	0.0903387	0.202247			1.60175	0.344471	-0.0701618	P	A	A	0.625353	0.407139	-0.632838	-1.53814	A	A	A	-0.587947	-2.31867	0.182866	0.247895		787		FALSE
CG-J04f_001_H01	conserved hypothetical protein [Ricinus communis]		0	-	FQ325383	1	Nod-			0.997427	0.796442	0.591794	A	A	A	0.565659	0.123025	-0.852395	-0.792575	A	A	A	-0.471274	-2.46662	0.0180095	0.068029		Nod-	1.17928	1.80797	1.3301	P	P	A	1.43912	-1.8672	-1.30859	-2.25456	A	A	A	-1.81012	-9.5086	0.000622383	0.0037464		788		FALSE
CG-GI1f_002_E12	Glomus intraradices---NA---		0	-	FQ316136	1	Myc+		Myc+	-2.18251	-2.76585	-2.60193	A	A	A	-2.71325	2.83064	3.61312	2.45567	P	P	P	2.77048	44.7321	0.000137803	0.0134501			-0.106529	0.231945	0.755637	A	A	A	0.293684	-0.521783	0.186086	-0.795894	A	A	A	-0.377197	-1.59205	0.156646	0.231656		789		TRUE
CG-J04f_001_H10	mitochondrial ribosomal protein l51 s25 ci-b8 family protein	-	2	C:ribosome; C:mitochondrion	FQ325601	0				1.17494	0.622054	2.10485	A	A	A	0.932634	0.0605168	-0.985086	-0.0605168	A	A	A	-0.444775	-3.09294	0.0402174	0.118301			0.249199	-0.0776944	-0.152936	A	A	A	0.00618982	0.0776944	0.151926	0.513314	A	A	P	0.247645	1.18218	0.256585	0.323663		790		FALSE
CG-J04f_001_H11	fn765064 wzoaqpaa quercus petraea cdna clone mrna		0	-	FQ325600	0				0.816693	-0.323012	-0.178097	A	A	A	0.12342	-0.401581	-0.581043	0.812949	A	A	P	0.201326	-1.11865	0.789121	0.861252			-0.0940323	0.192144	0.697734	A	A	A	0.265282	-0.42132	0.140519	-0.796527	A	A	A	-0.359109	-1.54156	0.155532	0.231136		791		FALSE
CG-J04f_002_A01	fr628481 wz0aqras quercus robur cdna clone mrna		0	-	FQ325598	0				1.27095	0.70263	0.917771	A	A	A	0.765649	-0.952751	-0.587269	-0.542604	A	A	A	-0.563468	-3.15577	0.00140529	0.0153894			-0.329985	0.0777321	0.554512	A	A	A	0.100753	0.104837	0.0426311	-0.959599	A	A	A	-0.27071	-1.29366	0.435688	0.504114		792		FALSE
CG-J04f_002_B01	d-203865 cacatn1 coffea arabica cdna clone cacatn1-1224tvb 3-ketoacyl- reductase 1 - gossypium hirsutum (upland cotton) mrna		0	-	FQ325597	0				0.454483	0.533246	0.00011158	A	A	A	0.0795304	-1.46116	-1.44471	-0.000111103	A	A	A	-0.612785	-2.45878	0.0643208	0.162625			1.69466	-0.775221	1.3731	P	A	A	0.764178	-0.0122275	1.881	1.06206	A	P	P	0.976946	1.15891	0.833672	0.867308		793		FALSE
CG-J04f_002_B04	glycosyl transferase	-	4	F:xylosyltransferase activity; C:Golgi apparatus; P:secondary cell wall biogenesis; P:glucuronoxylan biosynthetic process	FQ325380	1	Nod+			0.182771	-0.175545	0.537577	P	P	P	0.271203	-0.105565	0.105565	-0.155412	P	P	P	-0.112445	-1.17561	0.350194	0.49935		Nod+	-0.420712	-0.947798	-0.744699	P	P	P	-0.704403	0.945086	0.689768	0.970833	P	P	P	0.868562	2.97516	0.000900884	0.00480615		794		TRUE
CGCL2927Contig1	Glomus intraradices, secreted protein sp7- kb		0	-	FQ317238,FQ316309,	1	Myc+		Myc+	-2.25261	-2.79592	-2.62886	A	A	A	-2.75276	2.25261	4.08158	2.37922	P	P	P	2.89478	44.1273	0.000866031	0.0254953			-0.138732	0.089148	0.623863	A	A	A	0.191426	0.196003	0.0164986	-0.900172	A	A	A	-0.229224	-1.33853	0.360592	0.429104		795		TRUE
CG-J04f_002_B06	cjah- caenorhabditis_japonica_cjah1_est_5081 caenorhabditis japonica cdna ref		0	-		0				0.919686	1.75829	0.105343	P	P	P	0.965523	-0.117369	-0.197813	-0.105343	P	P	P	-0.315531	-2.09645	0.0892236	0.200491			-1.53669	-0.707499	-0.515091	P	P	P	-0.919761	-2.65482	-3.50691	-1.37998	A	A	P	-2.5139	-3.01914	0.0828937	0.15039		796		TRUE
CG-J04f_002_B09	ferulate-5-hydroxylase	-	10	P:very-long-chain fatty acid metabolic process; P:oxidation reduction; P:response to UV-B; F:fatty acid alpha-hydroxylase activity; F:electron carrier activity; P:negative regulation of programmed cell death; F:heme binding; P:lignin biosynthetic process; F:ferulate 5-hydroxylase activity; C:endoplasmic reticulum	FQ325377	1	Nod-			-0.168565	0.222337	-0.261572	P	P	P	-0.142192	0.442708	0.531026	-0.275672	P	P	P	0.216657	1.23281	0.36442	0.513294		Nod-	0.307405	0.62331	-0.0219827	P	P	P	0.302911	-4.07908	-4.57148	-4.59341	P	P	P	-4.41465	-26.3105	4.7033e-05	0.000722281		797		TRUE
CG-GI1f_005_L02	Glomus intraradices, mitochondrial f1f0 atp synthase subunit f	-	1	C:mitochondrion	FQ316022	1	Myc+		Myc+	-1.87389	-3.7762	-3.63645	A	A	A	-3.16642	2.41318	2.79701	1.87806	P	P	P	2.24053	43.9644	0.00121886	0.0199392			-1.01558	-1.17534	-0.65695	A	A	A	-0.949292	1.02665	-1.20697	-0.538616	P	A	A	-0.239648	1.6354	0.355216	0.423505		798		TRUE
CG-J04f_002_D01	---NA---		0	-	FQ325376	0				1.42708	0.253119	0.524112	A	A	A	0.502142	0.0193553	-0.260252	-0.0193553	A	A	A	-0.121977	-1.76727	0.0878749	0.198719			0.687386	0.396163	0.419142	A	A	A	0.500897	-1.57999	-0.966182	-1.91893	A	A	A	-1.48837	-3.97034	0.00249151	0.0100066		799		FALSE
CG-J04f_002_D02	---NA---		0	-	FQ325375	0				0.297737	0.748151	-0.0809212	P	P	P	0.312378	-0.0821247	0.0423832	-0.0423832	P	P	P	-0.0345039	-1.2737	0.223359	0.371915			0.0114098	0.111964	-0.0114098	P	P	P	0.0373214	-0.0663757	0.541163	-0.105522	P	A	P	0.123089	1.06125	0.707461	0.757183		800		TRUE
CG-J04f_002_D05	---NA---		0	-	FQ325596	0				1.23382	0.71174	0.863977	A	A	A	0.738817	-0.938848	-0.584156	-0.526047	A	A	A	-0.548696	-3.07275	0.00130494	0.0182654			-0.320181	0.0183506	0.526785	A	A	A	0.0749849	-0.145565	-0.0183501	-0.996611	A	A	A	-0.386842	-1.37728	0.305708	0.374362		801		FALSE
CG-J04f_002_D12	nucleic acid binding	-	1	F:nucleic acid binding	FQ325373	1	Nod-			-0.865557	-0.180254	-0.749578	P	P	P	-0.570817	0.38814	0.217229	0.354364	P	P	P	0.284997	1.88998	0.0135819	0.0555929		Nod-	1.13564	1.21639	1.21824	P	P	P	1.19009	-3.4974	-3.69711	-4.49025	P	P	P	-3.89492	-33.9422	7.52606e-05	0.000937887		802		TRUE
CG-J04f_002_H07	sumo-conjugating enzyme ubc9	EC:6.3.2.19	5	P:protein ubiquitination; P:ubiquitin-dependent protein catabolic process; F:ATP binding; F:ubiquitin-protein ligase activity; P:post-translational protein modification	FQ325369	0				0.262998	0.289978	-0.0519629	P	P	P	0.176313	-0.117112	-0.142896	-0.027647	P	P	P	-0.065002	-1.19988	0.0845636	0.193427			0.00671244	-0.00671244	0.140004	P	P	P	0.0466679	-0.616916	-0.823743	-0.735437	P	P	P	-0.725365	-1.70767	0.000530075	0.00334007		803		TRUE
CG-J04f_003_A02	am820764 seedling sl nicotiana tabacum cdna clone mrna		0	-	FQ325595	0				1.3137	0.644198	0.896668	A	A	A	0.756806	-1.01062	-0.642273	-0.58801	A	A	A	-0.60339	-3.24561	0.00197736	0.0124921			1.07122	-0.062212	0.062212	A	A	A	0.357073	-1.02715	-0.529381	-1.43771	A	A	A	-0.99808	-2.55824	0.038127	0.0832554		804		FALSE
CG-J04f_003_A06	protein	-	1	C:chloroplast	FQ325592	0				-0.0432549	0.0432549	-0.37867	P	P	P	-0.14029	0.232524	0.938698	0.0914698	P	P	P	0.279522	1.46117	0.13422	0.263708			-0.17566	-0.367555	0.0811205	P	P	P	-0.154031	0.021822	-0.021822	-0.131716	P	P	P	-0.0439053	1.07932	0.46885	0.536381		805		TRUE
CG-J04f_003_A09	pre-mrna splicing factor	-	5	P:response to oxidative stress; F:RNA binding; C:nuclear speck; P:nuclear mRNA splicing, via spliceosome; F:nucleotide binding	FQ325367	0				0.422448	0.662217	0.235089	P	P	P	0.4072	-0.235089	-0.320584	-0.457458	P	P	P	-0.327728	-1.71431	0.00508187	0.0262077			0.209087	0.166164	-0.0275531	P	P	P	0.115899	-0.0385289	-0.495289	0.0693316	P	P	P	-0.154829	-1.20642	0.222748	0.287847		806		TRUE
CG-J04f_003_A10	---NA---		0	-	FQ325366	0				1.23736	0.710279	0.80228	A	A	A	0.714597	-0.924779	-0.594161	-0.551784	A	A	A	-0.544797	-3.04593	0.00132252	0.0179416			-0.117008	0.158873	0.66848	A	A	A	0.236782	-0.435103	0.117008	-0.847307	A	A	A	-0.388467	-1.54248	0.15911	0.233236		807		FALSE
CG-J04f_003_B02	mt3_carpa ame: full=metallothionein-like protein type 3 short=mt-3		1	F:metal ion binding	FQ325365	0				0.22122	0.246694	0.119766	P	P	P	0.218818	-0.119766	-0.259593	-0.123655	P	P	P	-0.234957	-1.2866	0.00377648	0.0205929			-0.336027	0.00713348	-0.227614	P	P	P	-0.185503	-0.00713348	0.0486155	0.08776	P	P	P	0.0430806	1.17168	0.0949562	0.166842		808		TRUE
CG-J04f_003_B03	H0413E07.6 [Oryza sativa Indica Group]		2	C:membrane; C:cytoplasmic membrane-bounded vesicle	FQ325589	1	Nod-			1.22531	0.68501	0.84987	A	A	A	0.726043	-1.02519	-0.639022	-0.578727	A	A	A	-0.596731	-3.17709	0.00142173	0.0145505		Nod-	-0.328139	-1.59002	-0.502667	P	P	P	-0.806943	-4.99148	-4.96885	-5.8864	A	A	A	-5.28224	-22.2433	0.000842997	0.00460718		809		FALSE
CG-N02f_023_G20	mip pip subfamily	-	3	P:transport; C:integral to membrane; F:transporter activity	FQ363942	2	Myc+Nod+		Myc+	-2.12643	-2.61623	-2.55162	A	A	A	-2.63659	3.03472	3.85361	2.12643	P	P	P	2.79719	43.3016	0.000479931	0.0248386		Nod+	-0.619804	-1.83318	-0.475241	A	A	A	-0.976074	11.2804	10.8091	11.1891	P	P	P	11.0929	4296.46	1.19145e-05	0.000362495		810		TRUE
CG-J04f_003_B10	leucine-rich-repeat protein	EC:3.1.3.16	1	F:phosphoprotein phosphatase activity	FQ325587	1	Nod-			-0.557764	-0.146957	-0.862015	P	P	P	-0.602561	0.545567	0.487458	0.146957	P	P	P	0.392235	1.88632	0.0192804	0.0714017		Nod-	-0.555039	0.236093	-0.263909	P	P	P	-0.194285	-6.89759	-6.88782	-7.36027	A	A	A	-7.04856	-115.702	1.62181e-05	0.00040948		811		TRUE
CG-J04f_003_C03	---NA---				FQ325361	0				0.092391	0.609964	-0.286707	A	P	A	0.0808142	-0.0945826	-0.400489	0.459878	P	P	P	0.0612845	-1.10979	0.699226	0.795062			-0.59142	0.427113	-0.261841	A	P	A	-0.142049	-1.16792	-1.09048	-0.0781267	A	A	P	-0.77884	-1.55487	0.24003	0.305885		812		TRUE
CG-J04f_003_C11	high mobility group b3 protein		7	F:DNA binding; C:nucleus; F:chromatin binding; C:chromatin; F:structural constituent of chromatin; P:chromatin assembly or disassembly; F:transcription factor activity	FQ325358	0				-0.685204	0.55111	-0.0540953	A	A	A	-0.403113	0.0512786	0.315798	-0.0512781	P	P	P	0.355527	1.1235	0.675996	0.778324			0.300803	0.430455	-0.0621991	P	A	A	0.22302	0.0621991	-0.270115	0.25725	P	A	P	0.0164447	-1.15395	0.387372	0.455752		813		TRUE
CG-J04f_003_D07	40s ribosomal protein	-	5	C:ribosome; F:structural constituent of ribosome; F:iron ion binding; P:translation; C:mitochondrion	FQ325355	0				0.563301	0.172261	-0.272752	P	P	P	0.109051	-0.033654	0.0266058	-0.113164	P	P	P	0.031517	-1.1442	0.471845	0.612902			0.136648	0.582437	0.556653	P	P	P	0.425246	0.0364494	-0.0317583	0.263831	P	P	P	0.0895074	-1.26202	0.119317	0.199314		814		TRUE
CG-J04f_003_D10	14 kda proline-rich protein	-	3	F:lipid binding; P:lipid transport; C:chloroplast thylakoid membrane	FQ325580	1	Nod-			-0.168269	-0.689253	-0.405756	A	A	A	-0.334582	0.525825	0.102095	0.0750518	P	P	P	0.202348	1.57507	0.0353477	0.108338		Nod-	1.06899	0.865654	-0.0283442	P	P	P	0.635433	-3.33497	-3.85177	-3.58156	P	A	P	-3.58944	-18.6987	0.000330676	0.00243126		815		TRUE
CG-J04f_003_D11	amphimedon queenslandica 40s ribosomal protein s20-like mrna		0	-	FQ325354	0				1.21208	0.705773	4.18765	A	A	P	1.54986	-0.994287	-0.607579	-0.53428	A	A	A	-0.557518	-6.71421	0.0662102	0.165446			-0.287093	0.162671	0.65658	A	A	A	0.177386	-0.450033	0.073339	-0.794811	A	A	A	-0.390502	-1.48235	0.20101	0.264983		816		FALSE
CGCL75Contig1	Blue copper protein MtBcp1 like		3	F:electron carrier activity; F:copper ion binding; C:cytoplasmic membrane-bounded vesicle	FQ317605,FQ317009,FQ316899,FQ316910,FQ316104,FQ316583,FQ317561,FQ316631,FQ317051,FQ316717,FQ316484,FQ317248,FQ316763,FQ316214,FQ317567,FQ316630,FQ317304,FQ316251,FQ317483,FQ317371,FQ317346,FQ316471,FQ316958,FQ316395,FQ317276,FQ316188,FQ316951,FQ316521,FQ317565,FQ317499,	1	Myc+		Myc+	-1.99894	-2.59798	-2.43707	A	A	A	-2.53747	2.75428	4.50001	1.99894	P	P	P	2.94443	43.084	0.00205099	0.0126818			-0.123115	0.327535	0.761998	A	A	A	0.322139	-0.489468	0.208279	-0.7555	A	A	A	-0.345563	-1.58854	0.157511	0.232179		817		TRUE
CG-J04f_003_E02	protein	-	6	C:nucleolus; F:structural constituent of ribosome; F:RNA binding; C:vacuolar membrane; C:cytosolic small ribosomal subunit; P:translation	FQ325352	0				0.262628	0.704974	-0.195957	A	P	A	0.258913	-0.190873	-0.262603	-0.180441	P	P	P	-0.113369	-1.38369	0.14751	0.281453			0.86125	0.328377	0.3381	P	P	A	0.509242	-0.136048	-0.331344	-0.274444	P	A	P	-0.247279	-1.68941	0.015074	0.0398657		818		TRUE
CG-J04f_003_E11	rab gtpase homolog g3e	-	9	P:response to oxidative stress; F:GTP binding; C:plasma membrane; C:vacuolar membrane; F:hydrolase activity; C:nucleus; P:small GTPase mediated signal transduction; P:response to salt stress; P:protein transport	FQ325575	0				0.221818	0.149357	-0.0261297	P	P	P	0.124184	-0.0501232	0.0261297	-0.275099	P	P	P	-0.0962696	-1.16047	0.139347	0.270745			0.249733	0.0332994	0.143476	P	P	P	0.142169	0.0915976	-0.00684643	0.00684643	P	P	P	0.0305325	-1.08045	0.184263	0.249139		819		TRUE
CG-J04f_003_F06	---NA---				FQ325574	0				0.133922	-0.0405912	0.0692863	P	P	P	0.0826588	-0.337587	-0.422303	0.0405912	P	P	P	-0.245561	-1.22601	0.123658	0.25019			-0.6743	-0.230807	-0.429103	P	P	P	-0.444737	-0.515657	-0.30036	-0.56143	P	P	P	-0.459149	-1.01004	0.928751	0.943808		820		TRUE
CG-J04f_003_F07	transmembrane serine 4	-	2	C:membrane; F:peptidase activity	FQ325350	0				1.26191	0.69828	0.860919	A	A	A	0.743354	-0.945034	-0.406048	-0.527473	A	A	A	-0.507715	-2.96196	0.0025844	0.0152228			-0.320762	0.02142	0.530696	A	A	A	0.0771181	-0.715061	-0.0214195	0.133374	A	A	A	-0.201035	-1.21264	0.482283	0.549804		821		FALSE
CG-J04f_003_F11	small gtp-binding protein	-	3	P:protein transport; F:GTP binding; P:small GTPase mediated signal transduction	FQ325349	0				-0.0517855	0.0517855	-0.576227	A	A	A	-0.130211	-0.315328	-0.168156	0.237741	A	A	A	0.0724788	1.07935	0.688253	0.787759			0.722119	0.436613	0.604029	P	A	A	0.587587	0.726041	0.382424	0.400738	P	A	P	0.503068	-1.06033	0.575955	0.638569		822		FALSE
CG-J04f_003_F12	fructokinase	EC:2.7.1.15; EC:2.7.1.4	6	F:ribokinase activity; P:D-ribose metabolic process; C:plasma membrane; P:phosphorylation; F:fructokinase activity; F:nucleotide binding	FQ325573	0				1.28676	0.643939	-1.06336	A	A	A	0.272221	-0.594089	-0.121657	0.035326	P	P	P	-0.178937	-1.42991	0.516714	0.650049			0.60517	-0.00559807	0.211197	P	P	A	0.270257	-0.259067	-0.620154	0.0221801	P	A	P	-0.28568	-1.47012	0.0973753	0.170187		823		TRUE
CG-J04f_003_G01	leucine rich protein		0	-	FQ325348	1	Nod-			0.815578	0.878278	-0.323963	P	P	P	0.317779	-0.280042	0.000141621	0.0524154	P	P	P	-0.0569067	-1.44639	0.258043	0.408616		Nod-	-0.118499	0.525642	0.642183	P	P	P	0.349776	-2.57571	-3.38979	-3.42961	P	P	P	-3.1317	-11.1694	0.000676062	0.00395335		824		TRUE
CGCL31Contig1	NA		0	-	FQ317482,FQ316983,FQ316808,FQ316709,FQ316417,FQ316193,FQ316611,FQ316462,FQ316306,FQ317488,FQ317443,FQ316688,FQ317046,FQ316201,FQ317213,FQ317448,FQ317360,FQ316230,FQ316312,FQ317131,FQ316734,FQ317020,FQ317100,FQ316494,FQ317158,FQ317064,FQ316506,FQ316285,FQ317532,FQ317381,FQ316468,FQ317601,FQ316279,FQ316324,FQ316664,FQ316905,FQ316264,FQ316411,FQ317541,FQ317447,FQ317154,FQ316323,FQ316768,FQ317221,FQ3…	1	Myc+		Myc+	-2.38763	-2.86602	-2.16236	A	A	A	-2.71958	2.29034	3.06935	3.44238	P	P	P	2.74111	42.401	0.000169684	0.0150471			1.54511	0.103296	-0.103296	P	A	A	0.515036	-0.981585	-0.910506	-0.640505	A	A	A	-0.844199	-2.56549	0.0619466	0.119943		825		TRUE
CG-J04f_003_G05	fp039802 lg0aab quercus robur cdna clone mrna		0	-	FQ325571	0				0.169398	-0.0159025	0.192104	P	P	P	0.150196	-0.311842	-0.295588	0.0159025	P	P	P	-0.205379	-1.24175	0.0673376	0.167			-0.613624	-0.288353	-0.411261	P	P	P	-0.437746	-0.535124	-0.298135	-0.722336	P	P	P	-0.518531	-1.05759	0.62997	0.687554		826		TRUE
CG-J04f_003_G10	fm932506 fre brachionus plicatilis cdna clone sb104p0011a01 5 mrna		0	-	FQ325345	0				1.24	0.706357	3.30466	A	A	P	1.33994	-0.922769	-0.590556	-0.547697	A	A	A	-0.542441	-5.41645	0.0383082	0.11421			-0.179668	0.0216951	0.527952	A	A	A	0.123326	-0.575833	-0.0216956	-0.981104	A	A	A	-0.526211	-1.56866	0.136015	0.216751		827		FALSE
CG-J04f_003_H03	atp binding	-	6	F:carbamoyl-phosphate synthase activity; P:arginine biosynthetic process; F:ATP binding; C:chloroplast stroma; P:cellular response to phosphate starvation; C:membrane	FQ325344	0				0.195492	-0.78492	-0.0967667	A	A	A	-0.090512	-0.110808	-0.30907	0.0967667	P	P	P	1.3709e-05	1.08751	0.718976	0.809231			0.0398428	-0.0277379	0.460408	P	P	P	0.157504	0.405304	0.289475	0.161943	P	P	P	0.285574	1.09283	0.488586	0.55603		828		TRUE
CG-J04f_003_H05	hydroxyproline-rich glyco protein		3	F:molecular_function; P:biological_process; C:cellular_component	FQ325343	0				0.951589	0.707263	0.0322709	A	P	A	0.331254	-0.227704	-0.0631843	0.233325	P	P	P	-0.0224587	-1.49785	0.129721	0.258535			0.00108933	0.320195	0.38628	P	P	P	0.235855	0.0924666	-0.168768	0.00648046	P	P	P	-0.0232735	-1.19676	0.14123	0.221278		829		TRUE
CG-J04f_003_H10	14 kda proline-rich protein	-	3	F:lipid binding; P:lipid transport; C:chloroplast thylakoid membrane	FQ325568	1	Nod-			0.0665896	-0.407106	-0.258599	A	P	P	-0.212986	0.399679	-0.0665896	0.0978749	P	P	P	0.132095	1.26871	0.153823	0.289699		Nod-	0.51491	0.870188	-0.104688	P	P	P	0.426803	-3.44877	-5.29278	-4.04548	P	A	A	-4.26234	-25.7973	0.00157314	0.00714941		830		TRUE
CG-J04f_004_A04	fq351263 non inoculated root of alnus glutinosa alnus glutinosa mrna		0	-	FQ325565	1	Nod-			0.0955787	-0.430869	0.531612	A	A	A	-0.20048	0.148609	-0.0588365	0.0588365	A	A	A	-0.184425	-1.01109	0.958124	0.973588		Nod-	0.0699217	0.897161	0.542947	P	P	A	0.503343	-2.87862	-2.17168	-1.67001	A	A	A	-2.2401	-6.69667	0.00295582	0.0113811		831		FALSE
CG-J04f_004_A07	ribosomal protein l6		4	F:structural constituent of ribosome; C:ribosome; P:translation; F:rRNA binding	FQ325339	0				1.27624	0.688903	0.847659	A	A	A	0.743515	-0.986106	-0.605277	-0.565882	A	A	A	-0.579631	-3.15292	0.0016863	0.0119687			-0.121206	0.237436	0.768221	A	A	A	0.294817	-0.501931	0.209303	-0.762975	A	A	A	-0.351868	-1.56557	0.171576	0.238367		832		FALSE
CG-J04f_004_A08	protein	-	3	C:apoplast; F:manganese ion binding; F:nutrient reservoir activity	FQ325563	1	Nod-			0.571228	0.701483	-0.400676	A	P	A	0.125625	0.0787914	-0.2161	0.277755	P	P	P	0.0154136	-1.18416	0.552117	0.680172		Nod-	0.870125	1.06987	0.369123	P	P	P	0.769705	-3.93868	-3.15575	-2.69039	A	A	A	-3.2616	-16.351	0.000656326	0.00387848		833		TRUE
CG-J04f_004_A10	aquaporin		5	C:integral to membrane; C:membrane; P:transmembrane transport; P:transport; F:transporter activity	FQ325562	0				1.29383	0.904696	0.450916	A	A	A	0.601942	-1.31281	-1.01662	-0.83923	A	A	A	-0.731747	-3.83537	0.00228112	0.0137882			0.152753	-0.630468	-0.11999	A	A	A	-0.199235	-0.810684	-0.702119	-1.63653	A	A	A	-1.04978	-1.80318	0.0852302	0.153632		834		FALSE
CG-J04f_004_B01	---NA---				FQ325338	0				-0.281012	-0.0078001	-0.86945	P	P	P	-0.383921	0.146952	0.240349	0.524625	P	P	P	0.229931	1.61335	0.0683343	0.168495			-0.088182	0.104586	-0.31579	P	P	P	-0.0997952	-0.0626817	-0.341083	-0.291446	P	P	P	-0.231737	-1.09577	0.425034	0.493396		835		TRUE
CG-J04f_004_B03	fp027167 lg0aaa quercus robur cdna clone mrna		0	-	FQ325337	1	Nod-			-0.780068	0.531022	-1.24474	A	P	A	-0.546438	0.921663	0.632022	0.0450237	P	P	P	0.388421	2.0432	0.156019	0.292433		Nod-	0.652686	0.865745	0.0644305	P	P	P	0.52762	-3.33263	-3.46276	-4.06928	A	A	A	-3.62156	-17.743	0.000230467	0.00192625		836		TRUE
CG-J04f_004_B04	mitochondrial ribosomal protein l51 s25 ci-b8 family protein	-	2	C:ribosome; C:mitochondrion	FQ325336	0				0.0437732	0.169667	-0.202776	P	P	P	0.0461714	-0.172304	-0.0437732	0.208694	P	P	P	-0.0230665	-1.00418	0.971178	0.981299			0.374711	-0.064709	0.331529	P	P	P	0.213844	0.545052	0.699771	0.663236	P	P	P	0.63602	1.33995	0.0457574	0.0961493		837		TRUE
CG-J04f_004_B07	leucine-rich-repeat protein	-	2	F:hydrolase activity; F:protein binding	FQ325559	1	Nod-			-0.459306	-0.0992241	-0.771838	P	P	P	-0.563776	0.700929	0.623148	0.0992241	P	P	P	0.462413	1.88935	0.0276183	0.0915135		Nod-	-0.00621271	0.143407	-0.248006	P	P	P	-0.0369372	-6.42167	-7.14263	-6.96238	P	A	P	-6.84223	-111.84	9.96179e-06	0.000338491		838		TRUE
CG-J04f_004_B09	---NA---		0	-	FQ325558	0				0.827435	0.293633	0.40636	A	A	A	0.308449	-1.15751	-1.0236	-0.963382	A	A	A	-0.694796	-2.94304	0.000829645	0.0257261			-0.175172	0.0798893	0.591183	A	A	A	0.1653	-0.521562	0.0302129	-0.927623	A	A	A	-0.472991	-1.55648	0.148744	0.226987		839		FALSE
CG-J04f_004_C02	PREDICTED: hypothetical protein [Vitis vinifera]		0	-	FQ325335	1	Nod+			0.0467305	0.214199	-0.433746	P	P	P	-0.00487375	-0.289631	-0.0467305	0.0694327	P	P	P	-0.115592	-1.02198	0.894043	0.932048		Nod+	0.464263	0.135976	0.294295	P	P	P	0.298178	1.59873	1.51585	1.44017	P	P	P	1.51825	2.32958	0.000316625	0.00236016		840		TRUE
CG-J04f_004_C06	cell adhesion protein	-	1	C:anchored to plasma membrane	FQ325556	0				0.0774965	-0.0607157	0.238537	P	P	P	0.180216	-0.227606	-0.427635	0.0560493	P	P	P	-0.16381	-1.21827	0.159033	0.296211			-0.454749	-0.423833	-0.493994	P	P	P	-0.457525	-0.11575	-0.399883	-0.0951493	P	P	P	-0.203594	1.19245	0.0647167	0.12392		841		TRUE
CG-J04f_004_C08	cyanate hydratase	EC:4.2.1.104; EC:4.2.1.0	4	F:sequence-specific DNA binding; F:cyanate hydratase activity; P:cyanate metabolic process; F:hydro-lyase activity	FQ325554	1	Nod-			0.369825	0.566927	-0.090992	P	P	P	0.253758	0.090992	-0.191498	-0.323902	P	P	P	-0.208277	-1.34107	0.139673	0.27116		Nod-	1.18659	1.56015	1.59822	P	P	P	1.44832	-0.853739	-1.00948	-0.96205	P	P	P	-0.941757	-5.24186	6.74581e-05	0.000879859		842		TRUE
CG-J04f_004_D03	fs113813 library tvr solanum torvum cdna clone tvr16d13 3 mrna		0	-	FQ325333	0				0.776937	3.58239	-0.546416	P	P	P	0.953395	0.0836344	-0.000674248	-0.246778	P	P	P	-0.049921	-2.50633	0.33877	0.488811			-0.928706	-2.25378	2.31308	P	A	P	-0.289803	1.69317	0.147943	-0.147943	P	P	P	0.564391	1.80775	0.592763	0.653567		843		TRUE
CG-J04f_004_D11	mrna for metallothionein		0	-	FQ325332	0				0.524035	1.30895	0.0944943	A	A	A	0.327025	-0.0944939	-0.521053	-1.3689	A	A	A	-0.172554	-2.46908	0.0650074	0.163621			-0.234128	0.0313311	0.9196	A	A	A	0.238934	2.10337	-0.0622706	-0.531738	P	A	A	0.503119	1.20096	0.779774	0.820985		844		FALSE
CG-J04f_004_E02	aspartic proteinase	EC:3.4.23.0	5	C:vacuole; P:response to salt stress; P:proteolysis; F:aspartic-type endopeptidase activity; P:lipid metabolic process	FQ325331	0				0.228703	0.414458	-0.108814	P	P	P	0.111743	0.0124726	0.0848803	-0.184067	P	P	P	-0.0247967	-1.1543	0.297409	0.449046			-1.02603	-0.788522	-0.714297	P	P	P	-0.842949	-1.16518	-1.11548	-1.22124	P	P	P	-1.1673	-1.2521	0.0304675	0.0698767		845		TRUE
CG-J04f_004_E05	ubiquitin-like protein	-	7	C:cytoplasm; F:protein tag; P:protein sumoylation; F:protein binding; P:negative regulation of transcription factor activity; P:heat acclimation; C:nucleus	FQ325330	0				0.00929832	0.272438	-0.271493	P	P	P	0.01911	0.0278072	-0.162096	-0.00929832	P	P	P	-0.0688076	-1.03618	0.774718	0.850062			-0.46673	-0.106601	-0.00921965	P	P	P	-0.194184	0.647373	0.728397	0.708482	P	P	P	0.694751	1.85181	0.00325819	0.0122281		846		TRUE
CG-J04f_004_E09	ribosomal protein l2	-	7	F:structural constituent of ribosome; F:RNA binding; C:large ribosomal subunit; F:transferase activity; C:chloroplast; P:translation; C:mitochondrion	FQ325329	0				0.211848	0.107745	-0.136669	P	P	P	-0.0299151	0.109488	0.414664	-0.310118	P	P	P	0.0265722	1.00721	0.966792	0.978295			-1.09376	-0.114757	-0.648209	P	P	P	-0.61891	-0.0754809	0.221282	0.484722	P	P	P	0.210174	1.77656	0.0637579	0.122488		847		TRUE
CG-J04f_004_E12	est3119 tender roots cdna library of tea plant camellia sinensis cdna clone 08012802- + mrna		0	-		1	Nod-			0.542816	0.370986	-0.227247	A	A	A	0.144452	-0.0156393	0.0156393	0.0559778	P	P	P	0.00104535	-1.15684	0.420376	0.564969		Nod-	0.185981	1.01486	0.514813	P	P	P	0.571884	-1.24005	-2.9756	-1.92983	P	A	A	-2.04849	-6.14912	0.00940062	0.0273919		848		TRUE
CG-J04f_004_F02	hyaluronan mediated motility receptor-related protein		6	C:membrane; P:transport; F:transporter activity; F:molecular_function; P:biological_process; C:endomembrane system	FQ325552	0				0.286178	0.0764065	-0.245695	P	P	P	0.0607188	-0.10477	-0.0764065	0.108242	P	P	P	-0.0374885	-1.04483	0.726305	0.814454			-0.127752	-0.0192065	0.0192065	P	P	P	-0.0425839	0.304009	0.266902	0.232598	P	P	P	0.267836	1.24007	0.00308261	0.0117326		849		TRUE
CG-J04f_004_F07	---NA---				FQ325328	1	Nod-			-1.08572	0.0980921	-1.06308	P	P	P	-0.569698	0.356446	-0.0980921	0.779613	P	P	P	0.365993	2.0414	0.0916194	0.204296		Nod-	0.540755	0.951933	0.407329	P	P	P	0.633339	-2.25759	-2.47938	-2.54541	P	P	P	-2.42746	-8.34437	7.91192e-05	0.000971816		850		TRUE
CG-J04f_004_F09	beta-glucosidase d7	EC:3.2.1.117	3	F:amygdalin beta-glucosidase activity; P:carbohydrate metabolic process; F:cation binding	FQ325327	0				0.259733	-0.562308	-0.152744	P	P	P	-0.146179	0.303556	-0.103962	0.103962	P	P	P	0.119731	1.19165	0.393639	0.541342			-0.154189	-0.441374	-0.783727	P	P	P	-0.459763	0.761982	0.573957	0.154189	P	P	P	0.496709	1.94056	0.0201129	0.050026		851		TRUE
CG-J04f_004_G01	dc518708 full length cdna monosiga moc monosiga ovata cdna clone moc-099h11 3 mrna		0	-	FQ325326	0				1.25616	0.713844	0.873684	A	A	A	0.749408	-0.966098	-0.585726	-0.527497	A	A	A	-0.558317	-3.11882	0.00149127	0.0133544			0.500997	0.0583172	0.549648	A	A	A	0.369654	-0.668864	0.00721121	-0.997931	A	A	A	-0.553195	-1.89585	0.0509572	0.103777		852		FALSE
CG-J04f_004_G04	ubiquitin-conjugating enzyme	-	2	F:nucleotide binding; F:ligase activity	FQ325325	0				-1.39243	0.051609	-1.77537	A	A	A	-0.974499	-0.0283294	0.0283294	0.224623	P	P	P	0.0652326	2.16386	0.118368	0.243139			-0.0787511	-0.677407	0.725831	A	A	A	-0.0101091	-0.359989	-0.132427	-0.0757866	A	A	P	-0.189401	-1.13233	0.68848	0.740027		853		TRUE
CG-J04f_004_G05	---NA---				FQ325550	1	Nod-			-0.648818	0.65693	-1.2902	P	P	P	-0.590473	0.0509491	-0.0509491	0.489555	P	P	P	0.223246	1.50582	0.378138	0.527254		Nod-	0.343587	0.381665	0.100058	P	P	P	0.275103	-2.61583	-2.95875	-3.89819	P	P	P	-3.15759	-10.798	0.000949543	0.00500152		854		TRUE
CG-J04f_004_G08	jc101 jatropha seeds from fruits at three stages of maturation jatropha curcas cdna clone contig103 5 mrna		0	-	FQ325549	1	Nod-			0.258737	0.0846333	-0.0810914	P	P	P	0.0848761	-0.110053	-0.0772252	0.355918	P	P	P	0.0226521	-1.02187	0.870302	0.916694		Nod-	0.734188	0.999744	0.727773	P	P	P	0.820568	-2.00807	-2.28668	-2.07453	P	P	P	-2.12309	-7.69361	1.79821e-05	0.000429414		855		TRUE
CG-J04f_004_G09	PREDICTED: hypothetical protein [Vitis vinifera]		0	-	FQ325548	1	Nod-			0.171561	0.209526	-0.0958729	P	P	P	0.0926139	-0.187358	-0.101041	0.304583	P	P	P	-0.0172644	-1.06413	0.643663	0.755573		Nod-	0.453155	0.841312	0.653406	P	P	P	0.649291	-2.04431	-2.35013	-2.14925	P	P	P	-2.18123	-7.11332	3.90313e-05	0.000656222		856		TRUE
CG-J04f_004_H01	---NA---				FQ325324	1	Nod-			0.13093	1.27984	0.318003	A	P	A	0.733739	-0.146497	-0.270559	-0.644384	P	P	P	-0.298093	-1.90537	0.0736373	0.176455		Nod-	1.50564	1.31887	1.50252	P	P	P	1.44234	0.142833	-0.083663	-0.0363002	P	P	P	0.00762335	-2.7033	0.000101176	0.00112235		857		TRUE
CG-GI1f_005_P05	Glomus intraradices, serine threonine-protein kinase haspin-like	-	5	F:protein kinase activity; P:protein amino acid phosphorylation; F:ATP binding; P:intracellular protein kinase cascade; C:nucleus	FQ316420	1	Myc+		Myc+	-2.3418	-2.85274	-2.68862	A	A	A	-2.83404	2.69041	2.97162	2.62516	P	P	P	2.65725	41.936	8.14382e-06	0.00370111			0.647945	0.04457	0.556595	A	A	A	0.41637	-0.577038	-0.0272455	-0.887893	A	A	A	-0.497392	-1.88395	0.0436558	0.0928197		858		TRUE
CG-J04f_005_A02	fibronectin-binding protein		3	C:cell wall; C:cell surface; C:apicoplast	FQ325322	0				1.22384	0.702405	0.879197	A	A	A	0.736795	-1.01885	-0.6047	-0.554421	A	A	A	-0.579926	-3.16266	0.0014416	0.0137476			-0.329169	0.0187855	0.561961	A	A	A	0.083859	-0.607274	-0.018786	-0.893105	A	A	A	-0.506389	-1.5055	0.181493	0.246747		859		FALSE
CG-J04f_005_A03	cgf1003441_f04 seed coat from mid-season walnut embryos collected aug 1 juglans regia cdna clone wsc0002_ivf_f04 5 mrna		0	-	FQ325321	0				0.471682	5.02106	0.945986	A	P	A	1.84462	-0.471682	-0.526071	-0.524163	P	A	A	-0.735246	-6.29212	0.139987	0.271516			0.253002	0.00973797	1.64518	A	A	A	0.635972	-0.666388	-0.050477	1.80855	A	A	P	0.363894	-1.20755	0.777869	0.819394		860		FALSE
CG-J04f_005_A06	receptor protein	EC:4.1.1.9; EC:2.7.8.0; EC:2.7.11.0	10	F:receptor activity; P:fatty acid biosynthetic process; F:malonyl-CoA decarboxylase activity; P:phospholipid biosynthetic process; P:protein amino acid phosphorylation; F:phosphotransferase activity, for other substituted phosphate groups; F:ATP binding; C:membrane; P:cell wall macromolecule catabolic process; F:protein serine/threonine kinase activity	FQ325320	0				-0.591615	0.189226	-0.171132	P	P	P	-0.279312	0.264901	0.0956764	-0.0956764	P	P	P	0.105741	1.21375	0.323681	0.474335			0.58257	0.403829	0.314695	P	P	P	0.433698	-0.602799	-0.327209	-0.750388	P	P	P	-0.560132	-1.99146	0.0024906	0.0100057		861		TRUE
CG-J04f_005_A12	---NA---				FQ325317	1	Nod-			0.72871	0.764063	-0.12559	P	P	P	0.373193	-0.461068	-0.374464	0.691757	P	P	P	-0.143937	-1.4178	0.345307	0.494807		Nod-	0.110157	0.666602	0.625695	P	P	P	0.467484	-1.12598	-0.951345	-1.66609	P	P	P	-1.24781	-3.28363	0.00359244	0.0131268		862		TRUE
CG-J04f_005_B10	mne00003092 monosiga ovata non-normalized monosiga ovata mrna		1	F:calcium ion binding	FQ325316	0				0.91496	0.462727	0.524344	A	A	A	0.554263	-0.413435	-0.31502	-0.852239	A	A	A	-0.510347	-2.23598	0.00593795	0.0296245			-0.945178	-0.587941	-0.0818729	A	A	A	-0.538331	-1.27337	-0.641999	-1.24762	A	A	A	-1.05433	-1.42998	0.186981	0.251737		863		FALSE
CG-J04f_005_B11	gibberellin 20-oxidase	EC:1.14.11.23	4	P:flavonol biosynthetic process; F:iron ion binding; P:oxidation reduction; F:flavonol synthase activity	FQ325315	0				1.24151	1.12394	0.815398	A	A	A	0.832851	-0.150551	-0.630509	-0.588189	A	A	A	-0.397093	-2.86136	0.00159725	0.0126312			-0.562451	0.639979	0.309132	A	A	A	0.128887	-0.842083	-0.176282	-0.604483	A	A	A	-0.54095	-1.59089	0.176082	0.24222		864		FALSE
CG-J04f_005_C04	---NA---		0	-		1	Nod-			2.9884	2.06793	-0.211257	P	P	A	0.99798	0.376149	0.0758448	-0.797073	P	A	A	-0.105231	-3.31739	0.16318	0.301732		Nod-	0.0575881	0.596041	-0.153802	P	P	A	0.166609	-3.18679	-2.57855	-3.55753	A	A	A	-3.10762	-9.6748	0.000830477	0.00456104		865		TRUE
CG-J04f_005_C11	metallothionein-like protein	-	1	F:metal ion binding	FQ325536	0				0.238454	0.00631189	-0.213908	P	P	P	-0.00603438	0.0720229	-0.0098443	0.146232	P	P	P	0.0505247	1.04188	0.690438	0.789018			-0.535018	-0.19977	-0.363194	P	P	P	-0.365994	-0.370192	-0.328441	-0.472726	P	P	P	-0.390453	-1.0171	0.828608	0.86346		866		TRUE
CG-J04f_005_D01	octicosapeptide phox bem1p domain-containing protein		4	P:protein amino acid autophosphorylation; F:protein serine/threonine kinase activity; C:cellular_component; C:mitochondrion	FQ325310	1	Nod-			-0.13624	-0.0563064	0.687753	A	A	A	0.143418	-0.0216084	0.0216088	0.319791	P	A	A	0.0628828	-1.04136	0.846649	0.900454		Nod-	0.371838	0.356755	0.515073	P	P	P	0.414555	-4.07824	-3.51545	-4.04937	A	A	A	-3.88102	-19.638	2.25745e-05	0.000490001		867		FALSE
CG-J04f_005_D07	pfkb-type carbohydrate kinase family protein	EC:2.7.1.4; EC:2.7.1.15	5	F:fructokinase activity; P:phosphorylation; P:D-ribose metabolic process; C:plasma membrane; F:ribokinase activity	FQ325307	1	Nod-			0.151999	-0.177342	-0.0510244	P	P	P	-0.0277097	-9.53674e-07	0.00337696	0.298335	P	P	P	0.075428	1.09128	0.412078	0.557267		Nod-	0.649427	0.618941	0.702302	P	P	P	0.65689	-0.535378	-0.628162	-0.601139	P	P	P	-0.588226	-2.37038	4.53736e-06	0.00024171		868		TRUE
CG-J04f_005_D12	chloroplast photosystem ii 10 kda protein		3	C:oxygen evolving complex; P:photosynthesis; C:thylakoid membrane	FQ325306	1	Nod-			0.999416	0.370924	0.566638	A	A	A	0.447325	-0.204045	-0.622766	0.147679	A	A	A	-0.290467	-1.83024	0.0396442	0.117089		Nod-	2.21622	1.76857	2.31674	P	P	P	2.10051	-1.23706	-0.693047	0.0330319	A	A	A	-0.632359	-6.64776	0.00250622	0.0100518		869		FALSE
CG-J04f_005_E08	---NA---		0	-	FQ325304	0				1.22982	0.689177	0.849673	A	A	A	0.726023	-0.989459	-0.625182	-0.564321	A	A	A	-0.578596	-3.13662	0.0013728	0.0164317			-0.191223	0.032814	0.560997	A	A	A	0.134196	-0.589735	-0.032814	-0.960595	A	A	A	-0.527715	-1.58218	0.131473	0.212706		870		FALSE
CG-J04f_005_E09	fq351263 non inoculated root of alnus glutinosa alnus glutinosa mrna		0	-	FQ325527	0				0.819457	0.288699	0.460125	A	A	A	0.319895	-1.39766	-1.0198	2.9935	A	A	P	0.0110352	-1.25766	0.8265	0.887659			0.6458	-0.480452	0.0395427	A	A	A	0.0682968	-1.10629	-0.536612	-1.42027	A	A	A	-1.02106	-2.12779	0.0587626	0.115065		871		FALSE
CG-J04f_005_F07	60s ribosomal protein l29		7	F:structural constituent of ribosome; P:translation; C:ribosome; C:intracellular; C:cytosolic large ribosomal subunit; P:ribosome biogenesis; C:nucleolus	FQ325301	0				1.53428	0.476519	0.599363	A	A	A	0.629391	-1.16118	-0.374309	-0.773005	A	A	A	-0.553973	-3.11569	0.015361	0.0606886			-0.863736	-0.514855	-0.00734043	A	A	A	-0.461977	0.208427	-0.078218	0.649597	A	A	A	0.259935	1.64937	0.0915394	0.162269		872		FALSE
CG-J04f_005_F11	cgf2003591_a08 wro-02: walnut root juglans hindsii x juglans regia cdna clone wro-02-10_ii_a08 5 mrna		0	-	FQ325300	1	Nod-			0.30925	-0.229006	-0.106402	A	A	A	0.0426395	-0.735724	-1.54161	0.106403	A	A	A	-0.510279	-1.6414	0.228187	0.377147		Nod-	0.976659	0.879268	1.47716	P	P	P	1.11103	-0.288004	-0.587415	-0.954029	A	A	A	-0.609816	-3.29629	0.00299052	0.0114843		873		FALSE
CG-J04f_005_G01	---NA---		0	-	FQ325299	0				0.884332	2.72552	0.476125	A	P	A	1.16411	-0.701525	-0.957668	-0.900571	A	A	A	-0.758972	-4.64361	0.0334761	0.104518			1.77885	0.0750904	0.578784	A	A	A	0.810908	-0.385979	0.0234241	-0.913805	A	A	A	-0.425453	-2.35603	0.0973648	0.17019		874		FALSE
CG-J04f_005_G03	leucine-rich-repeat protein	EC:3.1.3.16	3	F:phosphoprotein phosphatase activity; F:protein binding; C:chloroplast	FQ325522	1	Nod-			-0.733257	-0.0121675	-0.844759	P	P	P	-0.655664	0.710927	0.575662	0.0121675	P	P	P	0.423151	1.94933	0.0462226	0.130199		Nod-	-0.370558	0.272141	-0.316042	P	P	P	-0.138153	-6.67606	-7.46785	-7.24287	P	A	P	-7.12893	-127.184	2.37217e-05	0.000497814		875		TRUE
CG-J04f_005_G04	cinnamyl alcohol reductase	EC:1.1.1.195	3	F:zinc ion binding; F:cinnamyl-alcohol dehydrogenase activity; P:oxidation reduction	FQ325297	0				-0.287684	0.129753	-0.29723	P	P	P	-0.186372	0.226849	-0.071496	0.118461	P	P	P	0.0863273	1.18344	0.21614	0.363727			-0.608861	-0.118271	0.012167	P	P	P	-0.238322	0.137901	-0.109956	-0.108592	P	P	P	-0.0268822	1.15784	0.363195	0.431637		876		TRUE
CG-J04f_005_G05	fq360524 non inoculated root of alnus glutinosa alnus glutinosa mrna		0	-		0				1.17324	0.767086	0.910377	A	A	A	0.742194	-0.908356	-0.574707	-0.523594	A	A	A	-0.531184	-3.07187	0.000669405	0.0262403			-0.740513	-0.15352	0.15352	A	A	A	-0.246838	-1.00214	-0.40238	-1.34184	A	A	A	-0.915453	-1.58955	0.153099	0.229585		877		FALSE
CG-J04f_005_G11	peroxidase 72	EC:1.11.1.7	5	P:response to oxidative stress; C:cytoplasmic membrane-bounded vesicle; F:heme binding; F:peroxidase activity; P:oxidation reduction	FQ325520	0				0.256809	0.066926	-0.0909157	A	P	A	0.0414733	-0.166994	-0.433038	0.38821	P	P	P	0.0504379	-1.1082	0.60179	0.721324			-0.0443206	0.302884	0.316399	P	P	P	0.191654	-0.136025	-0.149253	-0.170773	P	P	P	-0.152017	-1.26898	0.0440941	0.0935464		878		TRUE
CG-J04f_005_H02	---NA---		0	-	FQ325295	0				1.31055	0.671022	3.17034	A	A	A	1.32886	-0.97784	-0.600256	-0.564557	A	A	A	-0.576541	-5.39462	0.0330762	0.103826			-0.0862465	0.176375	0.665346	A	A	A	0.251825	-0.44245	0.086247	-0.831447	A	A	A	-0.395883	-1.56668	0.133917	0.215105		879		FALSE
CG-J04f_005_H03	- ipa1-seed arachis ipaensis cdna 5 mrna		0	-	FQ325294	0				1.18716	0.545211	1.00075	A	A	A	0.531345	-0.0691204	-1.49544	-0.993545	A	A	A	-0.622246	-3.39578	0.0184425	0.0692512			-0.185188	0.0337348	0.498022	A	A	A	0.115523	-0.357594	-0.0337348	-0.977464	A	A	A	-0.456264	-1.48636	0.170233	0.237704		880		FALSE
CG-J04f_006_A06	transcription factor jumonji domain-containing protein	-	8	F:zinc ion binding; F:histone demethylase activity (H3-K9 specific); P:flower development; P:histone H3-K9 demethylation; P:pollen development; F:transcription factor activity; P:leaf development; P:DNA methylation on cytosine	FQ325291	0				0.265543	0.0312343	0.597053	P	P	P	0.263026	-0.0312343	-0.149698	-0.246227	P	P	P	-0.152749	-1.35691	0.0661469	0.165316			-0.244763	-0.253779	-0.474556	P	P	P	-0.324366	0.0703845	0.113748	0.0612254	P	P	P	0.081786	1.32515	0.00615398	0.0197087		881		TRUE
CG-J04f_006_B03	---NA---				FQ325511	0				-0.26097	-3.95775e-05	-0.777934	P	P	P	-0.352773	0.107946	0.227958	0.473831	P	P	P	0.202444	1.53286	0.0712983	0.173017			-0.0890412	0.051002	-0.301533	P	P	P	-0.113191	-0.0535865	-0.360573	-0.335406	P	P	P	-0.249855	-1.09936	0.390568	0.458733		882		TRUE
CG-J04f_006_B04	dc517424 full length cdna monosiga moc monosiga ovata cdna clone moc-097j16 5 mrna		0	-	FQ325290	0				3.58407	3.37154	-0.450577	P	P	A	1.63874	-1.03056	-0.0499177	-1.05589	A	P	A	-0.37869	-7.36389	0.100164	0.21693			0.267562	0.799175	0.336705	P	P	A	0.467814	0.273861	-2.40948	-1.66209	P	A	A	-1.2659	-3.32584	0.101041	0.17535		883		TRUE
CG-J04f_006_B06	oryza sativa (indica cultivar-group) cdna clone: full insert sequence		0	-	FQ325289	0				1.16958	0.758487	0.820304	A	A	A	0.707389	-1.00456	-0.548309	-0.551977	A	A	A	-0.546508	-3.06894	0.00122891	0.0196181			-0.191438	0.212029	0.764422	A	A	A	0.261671	-0.420715	0.109414	-0.77033	A	A	A	-0.360544	-1.53924	0.17423	0.240675		884		FALSE
CG-J04f_006_B09	14-3-3-like protein gf14 lambda	-	11	C:cytosol; F:protein phosphorylated amino acid binding; P:defense response to bacterium; C:chloroplast envelope; C:plant-type cell wall; F:protein domain specific binding; P:leaf development; P:brassinosteroid mediated signaling pathway; P:response to cadmium ion; C:nucleus; C:plasma membrane	FQ325509	1	Nod-			0.434161	0.283368	-0.0826139	P	P	P	0.162102	-0.0134907	-0.188979	0.0774202	P	P	P	-0.0590746	-1.19195	0.215235	0.362918		Nod-	0.320034	0.531416	0.63025	P	P	P	0.4939	-1.18135	-1.20864	-1.19577	P	P	P	-1.19525	-3.22468	5.14016e-05	0.000759688		885		TRUE
CG-J04f_006_B11	ct855981 oryza sativa (indica cultivar-group) guang lu ai 4 oryza sativa indica group cdna clone mrna		0	-	FQ325285	0				1.276	0.699918	0.85875	A	A	A	0.749842	-0.954607	-0.586147	-0.540929	A	A	A	-0.561595	-3.11403	0.00161995	0.0124585			-0.133795	0.254493	0.75132	A	A	A	0.290672	-0.495785	0.219541	-0.782633	A	A	A	-0.352959	-1.56226	0.176774	0.242736		886		FALSE
CG-J04f_006_C03	cgf1003433_h12 seed coat from mid-season walnut embryos collected aug 1 juglans regia cdna clone wsc0004_ivf_h12 5 mrna		0	-	FQ325283	0				0.0163541	1.17957	-0.108592	P	P	P	0.180127	-0.0881295	0.199621	-0.0163541	P	P	P	0.0632262	-1.25765	0.474237	0.614964			1.05026	1.73383	0.797365	P	P	P	1.19382	0.35772	0.122569	-0.122569	P	P	P	0.11924	-2.10611	0.0262424	0.0618347		887		TRUE
CG-J04f_006_C06	cytochrome p450 monooxygenase cyp710a15		7	F:metal ion binding; P:oxidation reduction; F:heme binding; F:oxidoreductase activity; F:electron carrier activity; F:iron ion binding; F:monooxygenase activity	FQ325281	1	Nod-			0.0466909	0.880849	-0.0267801	P	P	P	0.215122	-0.171117	-0.0409241	0.0884161	P	P	P	-0.0242112	-1.26704	0.319369	0.470052		Nod-	0.470158	0.422448	0.666452	P	P	P	0.519686	-3.34356	-3.37618	-4.15934	P	P	P	-3.62636	-17.7045	0.000115928	0.00122703		888		TRUE
CG-J04f_006_C07	calcium-dependent protein		10	F:ATP binding; F:protein kinase activity; F:calcium ion binding; F:nucleotide binding; P:protein amino acid phosphorylation; F:protein serine/threonine kinase activity; F:transferase activity; P:phosphorylation; F:kinase activity; F:calmodulin-dependent protein kinase activity	FQ325280	1	Nod+			0.34471	0.195802	0.617872	P	P	P	0.220551	-0.181219	0.181219	-0.891558	P	P	P	-0.336663	-1.60582	0.113624	0.236164		Nod+	-0.987888	-0.566186	-1.46428	P	P	P	-1.00612	0.37177	0.502957	0.550505	P	P	P	0.475077	2.7918	0.00501732	0.0168165		889		TRUE
CG-J04f_006_C10	fq350728 non inoculated root of alnus glutinosa alnus glutinosa mrna		0	-	FQ325279	0				0.268087	0.038785	0.090292	P	P	P	0.122614	-0.117038	-0.038785	-0.232995	P	P	P	-0.139598	-1.19913	0.0429057	0.123977			0.301653	0.078773	-0.00985575	P	P	P	0.123524	-0.125732	-0.255039	-0.210908	P	P	P	-0.197226	-1.24898	0.0328028	0.0741569		890		TRUE
CG-J04f_006_D04	---NA---		0	-	FQ325277	0				1.36327	0.657722	0.928299	A	A	A	0.777459	-1.03169	-0.661899	-0.22721	A	A	A	-0.520335	-3.08093	0.00637643	0.0312968			2.80736	-0.426937	1.4623	P	A	A	1.28091	-0.112448	0.112448	-0.895518	A	A	A	-0.298506	-2.98848	0.184641	0.249534		891		FALSE
CG-J04f_006_D06	fr611242 wzoafsca fagus sylvatica cdna clone mrna		0	-	FQ325276	0				1.39651	-0.149215	0.175345	A	A	A	0.329475	0.591332	0.104742	-0.227716	P	A	A	-0.0897797	-1.24668	0.578847	0.702921			-0.211162	0.363978	0.160495	A	A	A	0.104437	0.759502	0.1735	0.0580807	P	A	P	0.330361	1.16953	0.457143	0.525178		892		FALSE
CG-J04f_006_D07	cgf2003593_h04 wro-02: walnut root juglans hindsii x juglans regia cdna clone wro-02-10_iv_h04 5 mrna		0	-	FQ325275	0				0.0851898	0.712586	-0.166651	A	P	A	0.13955	-0.191009	0.0729241	-0.10228	P	P	P	0.011421	-1.21742	0.356696	0.506042			-0.512786	0.0757837	-0.0496802	P	P	P	-0.162227	-0.823459	-0.753498	-1.01744	P	P	P	-0.8648	-1.6274	0.0229311	0.0555071		893		TRUE
CG-J04f_006_D08	uncharacterized protein		3	F:molecular_function; P:biological_process; C:cellular_component	FQ325274	1	Nod-			0.0345044	0.558539	-0.676732	P	P	P	-0.117355	-0.0345044	0.319619	0.0408006	P	P	P	0.0307953	1.09926	0.733416	0.819207		Nod-	1.85575	2.16145	1.41981	P	P	P	1.81234	-1.36465	-1.79849	-1.65195	P	P	P	-1.60503	-10.6839	0.000166105	0.00155648		894		TRUE
CG-J04f_006_D11	bgbv- snail_est_psmart biomphalaria glabrata mrna		0	-		0				1.24276	0.691498	0.855	A	A	A	0.728347	-0.950619	-0.601575	-0.540619	A	A	A	-0.554237	-3.08946	0.00142631	0.0143153			-0.0996613	0.194605	0.705999	A	A	A	0.266981	-0.426946	0.140904	-0.778775	A	A	A	-0.354939	-1.53892	0.156123	0.231447		895		FALSE
CG-J04f_006_E07	---NA---		0	-	FQ325271	0				1.29083	0.576106	1.66858	A	A	A	0.755499	-0.255775	0.172614	-0.172614	A	A	A	-0.156037	-2.40121	0.021752	0.077782			0.0833654	1.11728	0.92983	A	A	A	0.710159	-0.154119	-0.0893812	-0.26864	A	A	A	-0.170713	-1.84149	0.0522873	0.105584		896		FALSE
CG-J04f_006_E11	---NA---				FQ325268	0				1.1797	-1.01196	0.531171	P	A	A	-0.0194558	0.571774	-0.863538	0.169568	P	P	P	-0.0729411	-1.20891	0.742729	0.826119			-0.228287	0.0292802	0.548043	A	A	A	0.116345	-0.580481	-0.0292802	0.068747	A	A	A	-0.180338	-1.22832	0.385591	0.454171		897		TRUE
CG-J04f_006_E12	cll lettuce saligna lactuca saligna cdna clone mrna		0	-	FQ325267	0				0.823356	1.98143	-0.216138	A	P	A	0.755209	-0.183455	-1.50967	-1.05273	A	A	A	-0.640602	-3.42991	0.0752708	0.178866			-0.689755	-0.472804	1.0396	A	A	A	-0.0409856	-1.08545	-0.546318	-1.45462	A	A	A	-1.02879	-1.98317	0.177565	0.243387		898		FALSE
CG-J04f_006_F04	---NA---				FQ325265	0				0.0588124	0.690524	0.21134	P	P	P	0.225466	-0.167933	0.177048	-0.248589	P	P	P	-0.100441	-1.31955	0.158033	0.294763			0.777615	0.888667	-0.180514	P	P	P	0.495256	-0.311908	-0.486069	-0.443688	P	P	P	-0.413888	-1.87793	0.0571455	0.112764		899		TRUE
CG-J04f_006_F07	---NA---		0	-	FQ325264	0				0.839729	0.258502	0.429649	A	A	A	0.317345	-1.46021	-1.05906	-1.01088	A	A	A	-0.779638	-3.21765	0.00165868	0.0121768			-0.226133	0.0672927	0.60454	A	A	A	0.148567	-0.600244	0.010262	-0.0102625	A	A	A	-0.200081	-1.27337	0.330442	0.399304		900		FALSE
CG-J04f_006_F10	cinnamyl alcohol dehydrogenase	EC:1.1.1.195	4	P:lignin biosynthetic process; F:cinnamyl-alcohol dehydrogenase activity; P:oxidation reduction; F:zinc ion binding	FQ325263	0				-0.200114	0.252811	-0.0958314	P	P	P	-0.123682	0.234697	0.0958314	-0.515622	P	P	P	-0.0143862	-1.03334	0.868472	0.915563			-0.295486	0.0243201	-0.367439	P	P	P	-0.212868	0.17189	-0.145299	-0.0243201	P	P	P	0.000756741	1.1596	0.232045	0.29756		901		TRUE
CG-J04f_006_F11	fr603231 wzoafsca fagus sylvatica cdna clone mrna		0	-	FQ325262	0				1.20258	0.747238	0.857214	A	A	A	0.729128	-0.927351	-0.646399	-0.297667	A	A	A	-0.495224	-2.94748	0.00239069	0.0143137			-0.110288	-0.481234	0.515921	A	A	A	-0.0252002	0.840732	-0.388526	0.619018	A	A	A	0.357074	1.3034	0.467993	0.535655		902		FALSE
CG-J04f_006_G08	---NA---		0	-	FQ325259	0				1.21843	0.75328	0.803299	A	A	A	0.717983	-0.929069	-0.5781	-0.563146	A	A	A	-0.541809	-3.06335	0.00104631	0.0229163			-0.0687108	0.210319	0.753238	A	A	A	0.298282	-0.382171	0.168636	-0.80177	A	A	A	-0.338435	-1.55479	0.160727	0.233675		903		FALSE
CGCL1625Contig1	3-hydroxyisobutyrate dehydrogenase		0	-	FQ316879,FQ316422,FQ316342,	1	Myc+		Myc+	-2.2792	-2.77619	-2.64339	A	A	A	-2.76671	2.77563	3.34212	2.2792	P	P	P	2.77429	41.2192	9.54469e-05	0.0108444			-0.122714	0.255398	0.761076	A	A	A	0.29792	-0.392842	0.180953	-0.744655	A	A	A	-0.318848	-1.53344	0.172568	0.239265		904		TRUE
CG-J04f_006_H11	uncharacterized protein		3	F:molecular_function; P:biological_process; C:cellular_component	FQ325257	1	Nod-			0.494361	0.102202	0.264592	P	P	P	0.325945	-0.535399	-0.102202	-0.968829	P	P	P	-0.591707	-1.7685	0.0402219	0.118291		Nod-	0.37554	0.267884	0.413468	P	P	P	0.352297	-1.18854	-0.627194	-0.449151	P	P	P	-0.754961	-2.15436	0.00817668	0.0245841		905		TRUE
CG-J04f_007_B03	---NA---		0	-		0				0.188358	0.969059	-0.219263	A	A	A	0.00769353	0.129937	-0.129938	0.813824	A	A	P	-0.105528	-1.02914	0.930752	0.95559			-0.394371	0.908606	1.43823	A	P	P	0.650821	0.122608	-1.87747	-1.16538	P	A	A	-0.973414	-3.08279	0.111984	0.18959		906		FALSE
CG-J04f_007_B05	---NA---		0	-	FQ325253	0				0.753637	0.181419	0.341791	A	A	A	0.228347	0.866149	-0.617518	-1.06257	P	A	A	-0.248839	-1.62105	0.315219	0.466114			0.596717	-0.469378	0.0705137	A	A	A	0.065951	-0.0705142	-0.518278	-1.48628	A	A	A	-0.691692	-1.69073	0.218054	0.282786		907		FALSE
CG-J04f_007_C05	peroxidase 73	EC:1.11.1.7	8	C:endomembrane system; F:heme binding; P:response to salt stress; C:cytoplasm; F:peroxidase activity; P:oxidation reduction; F:protein binding; P:response to oxidative stress	FQ325250	1	Nod-			0.0461783	-0.113266	1.32842	A	A	A	0.364978	-0.0461779	-0.643496	0.543548	A	A	A	-0.255345	-1.3843	0.457184	0.600237		Nod-	0.752694	0.734277	0.67136	P	P	P	0.719444	-2.59462	-2.47392	-2.4375	A	A	A	-2.50202	-9.3273	4.55094e-07	0.000132369		908		FALSE
CG-J04f_007_C08	---NA---		0	-	FQ325491	0				0.783053	0.212418	0.371944	A	A	A	0.258546	0.128323	-0.374429	-1.03308	A	A	A	-0.351877	-1.84318	0.0792622	0.185413			-0.170128	0.160081	0.701234	A	A	A	0.230396	-0.187473	0.110954	-0.855736	A	A	A	-0.310752	-1.45513	0.229887	0.295287		909		FALSE
CG-J04f_007_C11	---NA---		0	-	FQ325249	0				0.884688	0.25109	0.440085	A	A	A	0.331193	-1.06819	-1.05697	-1.01579	A	A	A	-0.703586	-2.97373	0.00112862	0.0214556			-0.294696	0.0242181	1.25093	A	A	A	0.326817	0.393261	-0.0242176	-0.957027	A	A	A	-0.195995	-1.43675	0.444857	0.513171		910		FALSE
CG-J04f_007_D02	cll lettuce saligna lactuca saligna cdna clone mrna		0	-	FQ325490	0				-0.069418	2.02971	0.526473	A	P	A	0.895861	-0.964467	-1.08366	-0.393051	A	A	P	-0.592941	-3.12239	0.067544	0.167142			-1.47921	1.6968	-0.672551	A	P	A	-0.151653	-1.61913	-1.24212	-2.21211	A	A	A	-1.69112	-2.90687	0.196377	0.260576		911		FALSE
CG-J04f_007_D03	fq360524 non inoculated root of alnus glutinosa alnus glutinosa mrna		0	-	FQ325248	0				1.21356	0.688665	0.882463	A	A	A	0.739892	-1.06323	-0.621131	-0.24636	A	A	A	-0.526401	-2.97276	0.0050421	0.0260395			-0.140563	0.214253	0.759287	A	A	A	0.277659	-0.412082	0.176853	-0.713278	A	A	A	-0.316169	-1.50925	0.183662	0.24865		912		FALSE
CG-J04f_007_D05	agn_rnc nicotiana tabacum cdna 3 mrna		0	-	FQ325247	0				0.568258	0.0613189	0.303651	A	A	A	0.320861	-0.338197	-0.0613189	-1.1118	A	A	A	-0.480484	-1.75911	0.0785252	0.184073			0.624295	-0.287058	0.219571	A	A	A	0.185603	-0.357543	-0.337734	-0.301342	A	A	A	-0.332207	-1.43178	0.121511	0.202004		913		FALSE
CG-J04f_007_E01	cu484727 cushionc_kz0acac theobroma cacao cdna clone mrna		0	-	FQ325245	0				0.190594	-0.185267	-0.643131	P	P	P	-0.256891	-0.031312	0.227908	0.275497	P	P	P	0.125851	1.29232	0.226699	0.375414			0.18748	0.484426	0.33241	P	P	P	0.334772	1.11187	0.31085	0.912861	P	P	P	0.778528	1.36014	0.157547	0.232185		914		TRUE
CG-J04f_007_E04	---NA---		0	-	FQ325244	0				1.1103	0.528777	0.688005	A	A	A	0.580827	0.0037713	-0.769087	-0.726205	A	A	A	-0.45261	-2.41641	0.0139852	0.0567171			-0.11771	0.233125	0.769022	A	A	A	0.294813	-0.507779	0.200198	-0.769413	A	A	A	-0.358998	-1.57332	0.167048	0.235587		915		FALSE
CG-J04f_007_E08	c2 domain-containing protein	-	2	C:vacuole; C:plasma membrane	FQ325242	0				0.127617	0.968719	0.23574	P	P	P	0.448354	-0.425678	-0.437171	-0.127617	P	P	P	-0.289999	-1.71022	0.0521194	0.141044			0.72645	0.635895	0.583715	P	P	P	0.648687	0.500741	0.387429	0.418983	P	P	P	0.435717	-1.15907	0.0165473	0.0428274		916		TRUE
CG-J04f_007_E09	dormancy auxin associated protein		2	F:molecular_function; C:cellular_component	FQ325241	1	Nod-			0.159483	0.678638	-0.444565	P	P	P	0.0541134	-0.0490994	-0.0637822	0.21051	P	P	P	0.0366819	-1.07077	0.784025	0.857299		Nod-	0.0741806	-0.00616837	-0.0570621	P	P	P	0.00365003	-1.62185	-1.88532	-1.99586	P	P	P	-1.83434	-3.57512	9.69835e-05	0.00109591		917		TRUE
CG-GI1f_004_H01	cysteine proteinase, papain, C1A family	EC:1.3.1.74; EC:3.4.22.0	4	P:proteolysis; P:oxidation reduction; F:2-alkenal reductase activity; F:cysteine-type endopeptidase activity	FQ316060	1	Myc+		Myc+	-3.02763	-2.04235	-3.8324	A	P	A	-3.18594	2.08194	2.76111	2.14906	P	P	P	2.25862	39.3466	0.000700557	0.0263943			1.22065	0.375454	0.575454	P	P	P	0.723852	0.0392599	-0.754105	-0.827143	P	A	P	-0.513996	-2.35847	0.0303612	0.069688		918		TRUE
CG-J04f_007_F02	protein	-	3	C:ESCRT I complex; P:transport; F:transporter activity	FQ325239	0				0.231965	0.403884	-0.247653	P	P	P	0.108392	-0.141824	-0.227774	0.201492	P	P	P	-0.0533695	-1.13716	0.474114	0.61486			0.19579	0.410581	-0.0371914	P	P	P	0.189727	-0.634305	-0.875005	-0.829995	P	P	P	-0.779768	-1.95815	0.00287305	0.0111421		919		TRUE
CG-J04f_007_F05	---NA---		0	-	FQ325238	0				0.753375	0.180318	0.57607	A	A	A	0.445653	-0.403597	-0.247902	-0.67427	P	A	A	-0.376522	-1.92543	0.0108612	0.0470384			1.57544	0.977015	0.100399	P	A	A	0.884284	0.304403	-1.13146	-0.379075	A	A	A	-0.402043	-2.43906	0.0971388	0.169835		920		FALSE
CG-J04f_007_F09	eukaryotic peptide chain release factor	-	3	C:cytoplasm; P:translational termination; F:translation release factor activity, codon specific	FQ325484	0				0.107129	0.336134	-0.108396	A	A	A	-0.000735397	-0.00179291	0.206075	-0.402569	P	P	P	-0.0491234	-1.13109	0.4644	0.60648			-0.264891	0.564083	-0.200737	P	P	A	0.0328182	-0.0667427	-0.146696	-0.0109165	P	P	P	-0.0747852	-1.07744	0.709767	0.75926		921		TRUE
CG-J04f_007_F11	cgf2003981_b04 wrn-02: walnut root infected with pratylenchus vulnus juglans hindsii x juglans regia cdna clone wrn-02-10_i_b04 5 mrna		0	-	FQ325236	1	Nod+			0.438091	0.344896	-0.25711	P	P	P	0.144942	-0.0609818	-0.0538912	0.177485	P	P	P	-0.0285368	-1.11298	0.541287	0.670751		Nod+	-0.00989723	-0.00137806	0.0742149	P	P	P	0.0209799	1.02116	1.13243	0.914583	P	P	P	1.02272	2.00242	0.000126002	0.00129137		922		TRUE
CG-J04f_007_G02	small ras-like gtp-binding protein	-	7	P:protein import into nucleus; P:GTP catabolic process; F:protein binding; F:GTPase activity; P:signal transduction; F:GTP binding; C:nucleus	FQ325483	0				0.535173	0.462176	0.0973816	P	P	P	0.344069	-0.0973816	-0.174667	-0.114504	P	P	P	-0.152586	-1.40811	0.0229025	0.0803744			0.128542	0.0519047	0.137613	P	P	P	0.10602	0.389082	0.277001	0.22203	P	P	P	0.296038	1.14078	0.0277115	0.064678		923		TRUE
CG-J04f_007_G11	fq332824 alnus glutinosa nodule 3 weeks after inoculation with frankia alni alnus glutinosa mrna		0	-	FQ325232	0				0.749803	0.355883	0.510778	A	A	A	0.320766	0.333399	-0.587167	-1.05369	A	A	A	-0.480571	-1.96515	0.0827163	0.190399			0.196032	-0.496223	0.0445967	A	A	A	-0.0851982	-0.733776	-0.568762	-0.04568	A	A	A	-0.449406	-1.28717	0.284878	0.353165		924		FALSE
CG-J04f_007_G12	---NA---		0	-	FQ325482	0				1.27202	0.668602	0.825302	A	A	A	0.730012	-0.15412	-0.615524	-0.584228	A	A	A	-0.38667	-2.59056	0.00422164	0.0225552			1.89724	0.0650964	0.572026	A	A	A	0.844788	-0.666144	0.0489106	-0.933586	A	A	A	-0.51694	-2.56993	0.0930132	0.164241		925		FALSE
CG-J04f_007_H06	cmsmea0002i17f cmsmea castanea mollissima mrna		0	-	FQ325228	0				0.349619	0.0150905	0.0289254	P	P	P	0.142915	-0.18742	-0.199564	-0.0150905	P	P	P	-0.159205	-1.20183	0.100082	0.21685			-0.500525	0.312231	0.351242	P	P	P	0.0543159	-0.213938	0.0752287	-0.0279093	P	P	P	-0.0555394	-1.07912	0.724306	0.772313		926		TRUE
CG-J04f_007_H08	mlp-like protein 28	-	1	F:protein binding	FQ325227	0				0.038712	0.0508323	-0.223621	A	A	A	-0.127704	-0.038712	-0.507804	0.291144	P	P	P	-0.0200336	-1.02842	0.878637	0.922201			0.373306	0.469121	0.0839052	P	P	P	0.308778	-0.732091	-0.903957	-0.366892	P	P	P	-0.667647	-1.96758	0.00761084	0.0232335		927		TRUE
CG-J04f_008_A04	homeobox-leucine zipper protein	-	5	F:transcription factor activity; F:transcription regulator activity; F:sequence-specific DNA binding; C:nucleus; P:regulation of transcription, DNA-dependent	FQ325226	0				0.4148	-0.61525	0.18811	P	P	P	0.0109739	-0.0066185	-0.181338	-0.0950089	P	P	P	-0.0690868	-1.06452	0.789804	0.861674			-0.250177	-0.210561	-0.134334	P	P	P	-0.198357	-0.688801	-0.684527	-0.564569	P	P	P	-0.645966	-1.36378	0.00108	0.00549754		928		TRUE
CG-J04f_008_A10	---NA---		0	-	FQ325224	0				1.13031	0.542633	0.68777	A	A	A	0.568642	-0.89624	-0.90413	0.0861454	A	A	A	-0.529029	-2.56385	0.0219866	0.0782935			0.512343	4.16204	0.918087	A	P	A	1.86416	2.37362	3.21345	-1.45655	P	P	A	1.37684	-1.40184	0.804606	0.842432		929		FALSE
CG-J04f_008_B03	icp2376_cw60_c03 fusarium wilt challenged (20 dai) pigeonpea genotype icp2376 root cdna library cajanus cajan cdna clone icp2376_cw60_c03 5 mrna		0	-	FQ325223	0				1.22544	0.821357	0.848933	A	A	A	0.759276	-1.03857	-0.644095	-0.581765	A	A	A	-0.601451	-3.29449	0.000884977	0.0253351			-0.0760546	0.177111	0.721641	A	A	A	0.274232	-0.474973	0.106008	-0.814502	A	A	A	-0.394489	-1.58966	0.134528	0.215419		930		FALSE
CG-J04f_008_B04	---NA---		0	-	FQ325222	1	Nod-			0.932834	0.394066	1.36834	A	A	A	0.768944	-1.11038	-0.940675	-0.877899	A	A	A	-0.827374	-3.66733	0.00295685	0.0169899		Nod-	0.45739	0.158336	0.278415	P	P	P	0.298047	-0.955582	-1.17187	-1.66929	P	A	A	-1.26558	-2.95596	0.00238463	0.00970333		931		FALSE
CG-J04f_008_C06	---NA---		0	-	FQ325218	0				0.834673	0.270856	0.865973	A	A	A	0.425161	-1.36121	-0.908284	-0.95683	A	A	A	-0.73447	-3.32328	0.00197825	0.0124923			1.99967	1.35969	1.03035	P	A	A	1.46324	-0.513837	-0.763145	-1.71234	A	A	A	-0.99644	-5.50093	0.00603187	0.0193903		932		FALSE
CG-J04f_008_C09	gamma-tocopherol methyltransferase	EC:2.1.1.0	2	F:methyltransferase activity; P:methylation		0				-0.48491	-0.0250711	0.0287809	P	P	P	-0.105771	-0.162424	-0.11398	0.0250711	P	P	P	-0.0366666	1.05455	0.679729	0.781446			-0.0398226	-0.473715	-0.195994	P	P	P	-0.236511	0.281069	0.193982	0.138943	P	P	P	0.204665	1.35771	0.0297727	0.0685971		933		TRUE
CG-J04f_008_C11	casrr78tf casr manihot esculenta cdna 5 mrna		0	-	FQ325217	0				1.80692	1.54823	-0.220679	A	A	A	0.546633	-0.513396	0.22068	-0.462343	A	A	A	0.0917776	-2.45634	0.129108	0.257738			0.178264	1.09247	0.243747	A	A	A	0.504828	-0.836279	-0.277761	-1.34407	A	A	A	-0.819369	-2.50394	0.0359365	0.0795108		934		FALSE
CG-J04f_008_D03	---NA---		0	-	FQ325216	0				0.143283	-0.406869	-0.265567	A	A	A	0.0525146	0.452033	-1.1619	0.644955	P	A	P	-0.0520489	1.11323	0.807994	0.874435			0.519255	0.77221	0.435084	P	P	P	0.575516	-0.0727105	-0.438462	-0.427996	P	A	P	-0.313056	-1.85134	0.00482661	0.0163431		935		TRUE
CG-J04f_008_D07	cll lettuce saligna lactuca saligna cdna clone mrna		0	-	FQ325213	0				-0.50713	1.55456	0.298281	A	P	A	0.54602	-1.26153	-1.69356	0.968575	A	A	P	-0.571201	-2.15957	0.337353	0.487637			-0.219479	0.097374	0.615542	A	A	A	0.164479	-0.566956	0.0306463	-0.91117	A	A	A	-0.482493	-1.56588	0.152989	0.229609		936		FALSE
CG-J04f_008_D08	sorting nexin	-	6	C:early endosome; F:protein phosphatase binding; C:endosome membrane; F:phosphatidylinositol-3-phosphate binding; P:cell communication; P:endocytosis	FQ325212	0				0.32509	0.772613	-0.0115018	P	P	P	0.25456	0.0115018	-0.423952	0.0475717	P	P	P	-0.210489	-1.39832	0.151144	0.286395			1.14199	0.35575	-0.405457	P	P	A	0.364093	0.324605	-0.143605	-0.363809	P	A	P	-0.0609361	-1.3426	0.435244	0.503721		937		TRUE
CG-J04f_008_E12	---NA---				FQ325206	0				0.0489297	-0.371923	-0.111242	P	P	P	-0.125685	0.289004	0.482498	0.0224671	P	P	P	0.192875	1.32813	0.0867087	0.197032			-0.0412469	0.269433	0.0147891	P	P	P	0.0809919	0.648892	0.304732	0.425272	P	P	P	0.459632	1.30012	0.0527052	0.10628		938		TRUE
CG-J04f_008_F07	---NA---		0	-	FQ325205	0				0.540428	-0.677787	0.756683	A	A	A	0.296313	-0.016561	0.016561	-0.153603	P	P	P	-0.120867	-1.19552	0.597231	0.717812			0.737773	1.38714	-0.215075	P	P	A	0.636614	-0.166305	-0.482146	0.515954	A	A	P	-0.0441659	-1.60301	0.283983	0.352236		939		TRUE
CG-J04f_008_F12	transcription factor tga1	-	7	P:defense response to bacterium; F:transcription factor activity; P:response to cold; F:sequence-specific DNA binding; F:protein dimerization activity; C:nucleus; P:regulation of transcription, DNA-dependent	FQ325204	1	Nod-			0.205305	0.225502	0.149393	P	P	P	0.155083	-0.0432467	-0.167317	-0.34805	P	P	P	-0.149687	-1.30098	0.0142101	0.0573569		Nod-	0.997346	0.883645	0.745464	P	P	P	0.875485	-0.472022	-0.752868	-0.610672	P	P	P	-0.611854	-2.80371	0.000166931	0.0015602		940		TRUE
CG-J04f_008_G05	fp066746 lg0aad quercus robur cdna clone lg0aad28yn16rm1 q7y1b9_lotja ammonium - lotus mrna		0	-	FQ325203	0				0.605585	-0.348839	-0.0204906	A	A	A	-0.109383	0.0204902	-0.243051	1.15533	A	A	P	0.292999	1.1746	0.673884	0.77663			-0.178319	0.550867	0.529516	A	P	A	0.300688	-2.46752	-1.92804	-2.53977	A	A	A	-2.31177	-6.11547	0.00105452	0.00540379		941		FALSE
CG-J04f_008_G08	agn_rnc nicotiana tabacum cdna 3 mrna		0	-	FQ325202	0				0.223461	0.0940623	0.232957	P	P	P	0.236985	-0.37777	-0.218009	-0.0940623	P	P	P	-0.249721	-1.33186	0.0115124	0.0492426			-0.246926	-0.28355	-0.178067	P	P	P	-0.236181	-0.700351	-0.187964	-0.602561	P	P	P	-0.496959	-1.19812	0.178614	0.244317		942		TRUE
CG-J04f_008_G09	---NA---		0	-	FQ325201	0				1.1921	0.651878	0.800994	A	A	A	0.705829	-0.269571	-0.683613	-0.582938	A	A	A	-0.428617	-2.62751	0.00238726	0.014299			-0.377244	-0.0837073	0.463945	A	A	A	0.000998023	0.214264	-0.148564	-0.845023	A	A	A	-0.259775	-1.19812	0.546842	0.611465		943		FALSE
CG-J04f_008_G11	beta-actin	-	8	C:cytoplasm; C:cytoskeleton; F:kinesin binding; C:NuA4 histone acetyltransferase complex; F:ATP binding; C:MLL5-L complex; C:ribonucleoprotein complex; F:nitric-oxide synthase binding	FQ325199	1	Nod-			0.489113	0.428508	-0.173898	P	P	P	0.198604	-0.11778	-0.0506911	0.054337	P	P	P	-0.0802259	-1.21922	0.258866	0.409516		Nod-	0.766241	0.66644	0.698903	P	P	P	0.710528	-0.333233	-0.537103	-0.556837	P	P	P	-0.475724	-2.27561	0.00010508	0.0011516		944		TRUE
CG-J04f_008_H04	---NA---		0	-		0				1.7528	1.32898	0.679585	A	A	A	0.924971	0.0614767	-0.863442	-0.375593	A	A	A	-0.379225	-3.13031	0.0160291	0.0624295			-0.954595	1.67024	1.61426	A	A	A	0.776636	-1.24581	1.5833	1.65238	A	A	P	0.663288	-1.08174	0.934147	0.948032		945		FALSE
CG-J04f_008_H08	---NA---		0	-	FQ325197	0				0.0664449	0.560093	-0.768895	A	A	A	0.0878675	-0.315066	-1.01832	-0.0664449	P	A	A	-0.271701	-1.33715	0.432987	0.577011			1.02427	1.41881	-0.014359	A	A	A	0.809574	-1.25774	0.014359	-0.924871	A	A	A	-0.722751	-2.89252	0.0554265	0.110269		946		FALSE
CG-J04f_009_A01	proline dehydrogenase	EC:1.5.99.8	7	P:glutamate biosynthetic process; P:response to water deprivation; P:proline catabolic process; P:response to osmotic stress; F:proline dehydrogenase activity; C:mitochondrion; P:oxidation reduction	FQ325460	1	Nod-			0.27958	-0.0996919	0.24981	P	P	P	0.140028	-0.015759	0.015759	-0.326045	P	P	P	-0.123409	-1.19079	0.198151	0.343798		Nod-	0.125656	0.585504	0.130982	P	P	P	0.280714	-2.78816	-2.99072	-2.76024	P	P	P	-2.84637	-8.73669	4.99901e-05	0.000747179		947		TRUE
CG-J04f_009_A10	---NA---		0	-	FQ325192	0				1.07398	0.499128	0.663458	A	A	A	0.64387	-1.21737	-0.817481	-0.770393	A	A	A	-0.78604	-3.20562	0.00163504	0.0123524			-0.102364	0.205707	1.06173	A	A	A	0.388359	-0.481213	0.156199	-0.777513	A	A	A	-0.367509	-1.68865	0.163905	0.234129		948		FALSE
CG-J04f_009_B02	af417299_1 germin		4	F:metal ion binding; C:apoplast; F:nutrient reservoir activity; F:manganese ion binding	FQ325191	1	Nod-			0.230626	-0.224464	0.00772047	P	P	P	0.0721791	0.0106349	-0.152331	-0.00772047	P	P	P	-0.0456445	-1.03845	0.719355	0.809344		Nod-	1.38004	1.76439	1.99722	P	P	P	1.71388	-3.10921	-3.09792	-3.39273	P	P	P	-3.19995	-30.1448	1.76755e-05	0.000426293		949		TRUE
CG-J04f_009_B04	carbonic anhydrase		3	F:carbonate dehydratase activity; F:zinc ion binding; P:carbon utilization	FQ325190	0				1.08642	0.552711	0.710495	A	A	A	0.667324	-1.13779	-0.752526	-0.693237	A	A	A	-0.725806	-3.12616	0.00145967	0.0136339			-0.343482	0.027431	0.511552	A	A	A	0.0651673	-0.692658	-0.027431	-1.0338	A	A	A	-0.584629	-1.56895	0.167138	0.235554		950		FALSE
CG-J04f_009_B06	---NA---		0	-	FQ325189	0				0.59433	0.0618734	0.213633	A	A	A	0.0919832	-0.4589	0.178614	-0.856077	A	A	A	-0.299559	-1.58968	0.120957	0.246334			-0.0644922	0.164342	0.694921	A	A	A	0.264924	-0.460989	0.0974026	-0.833325	A	A	A	-0.398971	-1.58435	0.132157	0.213291		951		FALSE
CG-J04f_009_B07	mlp-like protein 28	-	4	P:defense response; P:response to biotic stimulus; F:protein binding; C:chloroplast	FQ325188	1	Nod-			-1.08894	-0.351703	0.0334897	P	P	P	-0.265456	-0.0334897	-0.273989	0.7893	P	P	P	0.316279	1.5472	0.243319	0.393308		Nod-	0.0570741	-0.198428	-0.190426	P	P	P	-0.110593	-2.00836	-1.96716	-2.43043	P	P	P	-2.13532	-4.06913	0.000285592	0.00220806		952		TRUE
CG-J04f_009_C01	major facilitator protein	-	3	P:transport; C:membrane; F:transporter activity	FQ325187	0				0.781759	0.120327	0.279353	A	A	A	0.21135	0.0127997	-0.531346	-0.0127997	A	A	A	-0.31474	-1.48548	0.0990563	0.215623			-0.384786	-0.0331273	0.501706	A	A	A	0.0279309	1.08081	-0.0641012	0.0331268	A	A	A	0.349945	1.25007	0.512071	0.578366		953		FALSE
CG-J04f_009_C10	macrophage migration inhibitory factor	EC:5.3.2.1	2	F:phenylpyruvate tautomerase activity; C:membrane	FQ325186	0				0.197903	0.264163	-0.135176	P	P	P	0.125624	-0.137586	-0.165591	0.135176	P	P	P	-0.0758767	-1.12114	0.351106	0.500306			0.086369	-0.00932264	0.072722	P	P	P	0.0499228	0.76341	0.468852	0.429365	P	P	P	0.553875	1.41809	0.0100264	0.0288854		954		TRUE
CG-J04f_009_C11	serine threonine-protein kinase-like protein		9	F:kinase activity; F:ATP binding; F:protein kinase activity; P:phosphorylation; F:nucleotide binding; P:protein amino acid phosphorylation; F:protein serine/threonine kinase activity; F:protein binding; C:cellular_component	FQ325185	1	Nod-			0.901432	-0.53586	0.43278	P	A	P	0.229446	-0.0925484	-0.207527	-0.149068	P	P	P	-0.0891488	-1.33407	0.382753	0.53089		Nod-	0.175638	-0.00999165	-0.37095	P	P	P	-0.0684347	-1.67762	-2.04738	-1.24459	P	A	P	-1.65653	-3.00651	0.00489648	0.0165028		955		TRUE
CG-J04f_009_D04	---NA---		0	-	FQ325184	0				1.23654	0.69555	0.848561	A	A	A	0.729715	-0.161927	-0.637882	-0.573043	A	A	A	-0.377765	-2.61082	0.00322418	0.0181601			-0.0949049	0.19823	0.748682	A	A	A	0.284002	-0.499153	0.135092	-0.802096	A	A	A	-0.388719	-1.59408	0.143717	0.223251		956		FALSE
CG-J04f_009_E04	---NA---				FQ325445	1	Nod+			0.0675769	-0.282241	0.0310054	P	P	P	-0.058428	0.089932	-0.0310054	-0.15379	P	P	P	0.0208564	1.02073	0.83286	0.891593		Nod+	0.229519	0.433145	0.266526	P	P	P	0.30973	2.50132	2.22187	2.50679	P	P	P	2.40999	4.28788	4.93445e-05	0.000742875		957		TRUE
CG-J04f_009_E06	clp lettuce perennis lactuca perennis cdna clone mrna		0	-	FQ325182	0				1.23425	0.704257	0.808603	A	A	A	0.715077	-0.94478	-0.616301	-0.556728	A	A	A	-0.557752	-3.07724	0.0013082	0.0181885			0.0321021	-0.0321021	0.479498	A	A	A	0.159833	-0.629982	-0.0806322	-1.04068	A	A	A	-0.583766	-1.67435	0.0816404	0.148635		958		FALSE
CG-J04f_009_E07	---NA---		0	-	FQ325181	0				1.20794	0.706868	4.3468	A	A	P	1.58845	-1.00139	-0.609566	-0.534638	A	A	A	-0.559443	-6.97599	0.0711518	0.172892			-0.298183	0.161897	0.655426	A	A	A	0.173047	-0.0763092	0.0687256	-0.793701	A	A	A	-0.267095	-1.35674	0.314811	0.383442		959		FALSE
CG-J04f_009_E08	fq353411 non inoculated root of alnus glutinosa alnus glutinosa mrna		0	-	FQ325180	1	Nod-			0.113879	-0.302261	0.135594	A	A	A	0.0670249	0.14698	-0.113879	-1.79297	P	A	A	-0.592472	-1.48352	0.413632	0.558953		Nod-	0.783153	1.02611	0.554261	P	P	P	0.787842	-0.823094	-0.970395	-0.803236	P	P	P	-0.865575	-3.14578	0.000347293	0.0025266		960		FALSE
CG-J04f_009_E11	---NA---		0	-	FQ325178	0				1.08292	0.53907	0.706419	A	A	A	0.582724	-0.00248671	-0.515232	-0.723243	A	A	A	-0.382731	-2.28119	0.0113136	0.0485064			-0.0618453	0.167318	0.70251	A	A	A	0.269328	-0.463458	0.0944262	-0.821725	A	A	A	-0.396919	-1.58694	0.129518	0.210904		961		FALSE
CG-J04f_009_E12	---NA---		0	-	FQ325177	0				0.971889	0.451159	0.548822	A	A	A	0.457858	0.14044	-0.888054	-0.817492	A	A	A	-0.483469	-2.26419	0.0328329	0.103263			-0.134839	0.132265	0.647665	A	A	A	0.21503	-0.467565	0.0778451	-0.87754	A	A	A	-0.42242	-1.55558	0.150969	0.228678		962		FALSE
CG-J04f_009_F02	---NA---		0	-	FQ325175	0				0.79001	0.235516	0.769366	A	A	A	0.578076	-1.45314	-0.235516	-1.01428	A	A	A	-0.823772	-2.82701	0.019917	0.0730341			0.552075	0.0309672	0.571811	A	A	A	0.384951	-0.683423	-0.0309672	-0.980967	A	A	A	-0.565119	-1.93197	0.0457578	0.0961363		963		FALSE
CG-J04f_009_F11	---NA---		0	-		0				0.747014	0.170752	0.329788	A	A	A	0.220981	-0.931376	-0.146596	-1.04613	A	A	A	-0.494377	-2.17933	0.0273396	0.0909214			-0.260045	0.0768185	0.592632	A	A	A	0.136469	-0.0966091	0.0295658	-0.941529	A	A	A	-0.336191	-1.38767	0.295367	0.363657		964		FALSE
CG-J04f_009_G05	proline dehydrogenase	EC:1.5.99.8	7	P:glutamate biosynthetic process; P:response to water deprivation; P:proline catabolic process; P:response to osmotic stress; F:proline dehydrogenase activity; C:mitochondrion; P:oxidation reduction	FQ325440	1	Nod-			0.242093	-0.129581	0.241506	P	P	P	0.112247	0.000362873	-0.000362873	-0.264829	P	P	P	-0.10482	-1.15371	0.246387	0.396372		Nod-	0.144372	0.596033	0.0970559	P	P	P	0.279154	-2.75435	-2.96855	-2.74172	P	P	P	-2.82154	-8.57832	5.99219e-05	0.000826013		965		TRUE
CG-J04f_009_G07	rhicadhesin receptor	-	2	F:metal ion binding; F:oxidoreductase activity	FQ325439	0				1.22396	0.699697	0.82387	A	A	A	0.717106	-0.995991	-0.646686	-0.565947	A	A	A	-0.58238	-3.1428	0.0013115	0.0180617			0.0509729	0.0299864	0.557872	A	A	A	0.212944	-0.603789	-0.0372009	-0.423652	A	A	A	-0.354881	-1.48229	0.0773602	0.142357		966		FALSE
CG-J04f_009_G09	PREDICTED: hypothetical protein [Vitis vinifera]		3	F:growth factor activity; P:cell proliferation; C:extracellular region	FQ325173	1	Nod-			-0.272027	-0.50465	-0.725451	P	P	P	-0.492426	0.272027	0.344811	0.475627	P	P	P	0.409359	1.82117	0.00385078	0.0209353		Nod-	1.99341	2.25542	2.16461	P	P	P	2.13781	-2.93925	-4.48518	-3.64794	P	A	P	-3.69079	-56.8309	0.000210995	0.0018146		967		TRUE
CG-J04f_009_H08	leucine-rich repeat-containing protein	-	4	F:kinase activity; C:cytoplasmic membrane-bounded vesicle; P:phosphorylation; P:signal transduction	FQ325171	0				0.399269	0.484283	0.0770998	P	P	P	0.234251	-0.0518179	0.0236473	-0.507583	P	P	P	-0.203629	-1.41304	0.0737253	0.176579			0.223875	0.325944	0.124874	P	P	P	0.224898	0.564744	0.268732	0.389661	P	P	P	0.407712	1.1351	0.152682	0.229528		968		TRUE
CG-J04f_009_H10	---NA---		0	-	FQ325170	0				1.21182	0.725262	0.820646	A	A	A	0.71812	-0.946204	-0.650694	-0.560859	A	A	A	-0.568127	-3.11341	0.000973502	0.0237147			-0.236379	0.104574	0.619439	A	A	A	0.162545	-0.506156	0.0307155	-0.903444	A	A	A	-0.459628	-1.53919	0.165811	0.235074		969		FALSE
CG-J04f_009_H11	aybhx43tr pooled cdna populations arabidopsis thaliana mrna		0	-	FQ325169	0				0.452703	1.26884	0.672124	A	A	A	0.436354	0.300805	-0.354859	-0.809578	A	A	A	-0.291109	-2.1225	0.0548505	0.14607			1.39623	4.73035	0.0976229	P	P	A	2.07474	-1.14266	-1.25913	-1.77146	A	A	A	-1.39108	-11.0488	0.0676485	0.128184		970		FALSE
CG-J04f_010_A02	---NA---		0	-	FQ325434	1	Nod-			0.363729	-0.21699	-0.0340562	A	A	A	-0.152629	0.0340562	-0.771769	0.642375	A	A	A	0.0752739	-1.04924	0.883458	0.925458		Nod-	-0.0197744	0.549551	1.35796	A	P	P	0.629245	-2.66587	-2.10866	-3.01785	A	A	A	-2.59746	-9.36128	0.00253832	0.0101526		971		FALSE
CG-J04f_010_A04	---NA---		0	-	FQ325168	0				1.0615	0.376348	0.616184	A	A	A	0.482457	-1.31988	-0.942597	-0.553885	A	A	A	-0.67304	-3.08114	0.00555764	0.0281423			-0.912694	0.921872	3.43065	A	A	P	1.14661	-1.27274	-0.705565	-1.62703	A	A	A	-1.20178	-5.09255	0.142129	0.22197		972		FALSE
CG-J04f_010_A06	---NA---		0	-	FQ325432	0				0.815121	0.290487	0.415122	A	A	A	0.307561	-1.39749	-0.506735	-0.974435	A	A	A	-0.491351	-2.76344	0.00830662	0.0383624			-0.0442834	0.173531	0.541946	A	A	A	0.223731	-1.65801	-1.10009	-1.05654	A	A	A	-1.27155	-2.81918	0.00443108	0.0153431		973		FALSE
CG-J04f_010_A08	cu575664 hypo23i_kz0aap theobroma cacao cdna clone mrna		0	-	FQ325167	1	Nod-			0.948509	0.921886	-0.241143	P	P	P	0.408913	-0.382466	-0.0063982	-0.0726805	P	P	P	-0.0935855	-1.62105	0.163553	0.302191		Nod-	-0.129169	0.407929	0.395208	P	P	P	0.224656	-2.35878	-3.22657	-3.11891	P	P	P	-2.90142	-8.73056	0.00065636	0.00387711		974		TRUE
CG-J04f_010_A10	unknown [Glycine max]		0	-	FQ325166	0				-0.240607	-0.328947	-0.929356	A	P	A	-0.482261	0.357428	0.240607	0.400981	P	P	P	0.379336	1.78094	0.0198199	0.0728249			0.656772	1.0855	-0.196	P	P	P	0.515425	-0.0146692	-0.619361	-0.451231	P	P	P	-0.361754	-1.83678	0.103544	0.178628		975		TRUE
CG-J04f_010_B02	hypothetical protein VITISV_007377 [Vitis vinifera]		0	-	FQ325164	0				-0.321948	-0.84959	0.50435	A	A	A	-0.0543143	-0.297741	0.162896	-0.0119109	A	P	A	-0.0337112	1.12777	0.698247	0.794322			0.667731	-0.535315	-0.0494804	P	A	A	0.0276451	0.269969	0.0494804	-0.667358	P	A	A	-0.115969	-1.10467	0.765398	0.809246		976		FALSE
CG-J04f_010_B05	rhicadhesin receptor	EC:1.2.3.4	6	F:oxalate oxidase activity; C:apoplast; F:receptor activity; F:nutrient reservoir activity; F:manganese ion binding; P:oxidation reduction	FQ325430	1	Nod-			0.290516	-0.250829	0.0407686	P	P	P	0.0453517	0.106431	-0.0653229	-0.320532	P	P	P	-0.0800481	-1.0867	0.580302	0.703865		Nod-	1.54268	1.72599	1.64743	P	P	P	1.6387	-4.35807	-4.51145	-4.85694	P	P	P	-4.57549	-74.243	2.42134e-06	0.00020473		977		TRUE
CG-J04f_010_B06	fq356467 alnus glutinosa root 7 days after inoculation with frankia alni alnus glutinosa mrna		0	-	FQ325163	0				0.913896	-0.00569963	0.00569916	A	A	A	0.345373	-1.73831	-1.45903	-1.17434	A	A	A	-0.993873	-3.39135	0.00697985	0.0335453			-0.460186	-0.49093	0.114817	A	A	A	-0.278767	-0.176246	0.431869	0.235675	A	A	A	0.163766	1.35899	0.171891	0.238646		978		FALSE
CG-J04f_010_B08	uncharacterized protein		3	F:molecular_function; P:biological_process; C:cellular_component	FQ325162	0				0.719449	0.0209632	0.104999	A	A	A	0.0489157	-0.0209627	-0.296978	0.150732	P	A	P	-0.250092	-1.2636	0.25758	0.407971			-0.261041	0.222853	0.0737867	A	P	A	0.0118663	0.100647	-0.205708	0.155951	P	A	P	0.0169633	1.00354	0.978998	0.984005		979		TRUE
CG-J04f_010_B10	fr619538 wzoafsaa fagus sylvatica cdna clone mrna		0	-	FQ325161	0				0.139184	0.635593	-0.0160937	A	A	A	0.308605	-0.0244436	-0.155614	-0.391108	A	A	A	-0.138768	-1.3597	0.118821	0.243761			-0.292614	-0.0325942	0.701893	A	A	A	0.125562	0.42812	0.00884485	-0.28856	P	A	A	0.0494682	-1.05416	0.844275	0.876394		980		FALSE
CG-J04f_010_B11	exponential growth phase leishmania chagasi promastigotes cdna library leishmania chagasi mrna		0	-	FQ325160	0				0.817715	0.303841	0.439237	A	A	A	0.314238	-1.38227	-1.0037	0.898113	A	A	A	-0.496194	-2.02261	0.232093	0.38135			1.60356	0.0402498	0.534419	A	A	A	0.726076	0.0451307	-0.0422497	-0.921959	A	A	A	-0.306359	-2.04547	0.136456	0.217191		981		FALSE
CG-J04f_010_C10	fq351364 non inoculated root of alnus glutinosa alnus glutinosa mrna		0	-	FQ325158	0				1.26278	0.71096	0.870061	A	A	A	0.750833	-0.962181	-0.586215	-0.531047	A	A	A	-0.559744	-3.119	0.00151894	0.0130632			-0.135968	0.248086	0.732087	A	A	A	0.281402	-0.487533	0.198378	-0.809454	A	A	A	-0.366203	-1.56657	0.171367	0.23835		982		FALSE
CG-J04f_010_D02	sinapyl alcohol dehydrogenase		5	F:zinc ion binding; F:oxidoreductase activity; P:oxidation reduction; F:cofactor binding; F:nucleotide binding	FQ325157	0				0.542541	0.849701	0.134319	A	A	A	0.241774	-0.701184	-1.36993	-0.134319	A	A	A	-0.443384	-2.36854	0.039427	0.11659			2.27696	-0.0337429	0.4657	P	A	A	0.902972	0.0337424	-0.122718	-0.735188	A	A	A	-0.274721	-2.26215	0.186777	0.251555		983		FALSE
CG-J04f_010_D08	---NA---		0	-	FQ325153	0				0.827364	0.268598	0.445793	A	A	A	0.318289	-0.776849	-1.02016	-0.966731	A	A	A	-0.615279	-2.70413	0.00135902	0.0168207			0.725798	0.0831633	0.605006	A	A	A	0.471322	-0.538812	0.0272031	-0.890372	A	A	A	-0.467327	-1.91673	0.0475377	0.0988336		984		FALSE
CG-J04f_010_D10	mac perforin domain-containing protein		3	F:molecular_function; P:biological_process; C:cellular_component	FQ325152	0				0.854822	1.54163	0.423535	A	A	A	0.639686	-1.45882	-0.753236	-1.02128	A	A	A	-0.743022	-4.04958	0.00634	0.0311706			0.110398	0.824084	3.25191	A	A	P	1.39546	-0.736934	-0.110397	-1.04113	A	A	A	-0.629487	-4.06978	0.110136	0.187202		985		FALSE
CG-J04f_010_E06	fq346144 non inoculated root of alnus glutinosa alnus glutinosa mrna		0	-	FQ325423	1	Nod-			3.48859	1.11937	-0.780562	P	P	A	0.767889	0.651861	0.0225854	-1.86154	P	P	A	-0.302419	-3.18545	0.312467	0.463221		Nod-	1.40103	2.16056	0.536063	P	P	A	1.36588	-1.65237	-2.08163	-2.99624	A	A	A	-2.24341	-12.2041	0.00419025	0.014748		986		TRUE
CG-J04f_010_G06	phenylcoumaran benzylic ether reductase-like protein	-	3	F:catalytic activity; P:metabolic process; F:binding	FQ325148	0				0.0613413	-0.593538	0.091423	P	P	P	-0.0574138	-0.0152845	-0.38179	0.0152845	P	P	P	-0.122324	1.01372	0.942764	0.963366			0.405477	-0.185275	0.26857	P	P	P	0.162924	-0.170123	-0.155201	-0.12765	P	P	P	-0.150991	-1.24308	0.154277	0.230567		987		TRUE
CG-J04f_010_G07	fm941537 sbs01 brachionus plicatilis cdna clone sbs01p0007b06 5 mrna		0	-	FQ325147	0				1.24156	0.69469	0.849296	A	A	A	0.731561	-1.02414	-0.634019	-0.571977	A	A	A	-0.592708	-3.18632	0.0014923	0.0133307			-0.0983825	0.203387	0.75399	A	A	A	0.286332	-0.503195	0.144679	-0.797083	A	A	A	-0.3852	-1.59276	0.146757	0.225612		988		FALSE
CG-J04f_010_G08	fq335154 alnus glutinosa nodule 3 weeks after inoculation with frankia alni alnus glutinosa mrna		0	-	FQ325146	1	Nod-			-0.174296	1.53704	-0.254906	A	P	A	0.348512	-0.0414951	0.0414951	0.818228	P	P	P	0.0869559	-1.0692	0.888321	0.928079		Nod-	2.88464	2.63258	2.72098	P	P	P	2.74607	-1.50304	-1.31124	-2.19151	A	A	A	-1.6686	-21.3278	9.09542e-05	0.00104897		989		TRUE
CG-J04f_010_H01	lactoylglutathione lyase glyoxalase i-like protein	EC:4.4.1.5	2	P:carbohydrate metabolic process; F:lactoylglutathione lyase activity	FQ325145	0				0.463545	0.330037	0.52595	P	P	P	0.490618	-0.454355	-0.347729	-0.330037	P	P	P	-0.392381	-1.762	0.00030126	0.0198246			0.926733	1.27918	0.881525	P	P	P	1.02915	0.114428	-0.0354238	0.0354238	P	P	P	0.0381427	-1.98757	0.0017301	0.00765231		990		TRUE
CG-J07f_001_A01	glycogen synthase kinase 3 beta		4	F:ATP binding; P:protein amino acid phosphorylation; F:protein serine/threonine kinase activity; F:protein tyrosine kinase activity	FQ323412	0				1.24627	0.696108	0.852431	A	A	A	0.735811	-0.926167	-0.593408	-0.527558	A	A	A	-0.548892	-3.06095	0.00140587	0.0153495			-0.254836	0.0859652	0.595707	A	A	A	0.142279	-0.624842	0.0451517	-0.926881	A	A	A	-0.50219	-1.56316	0.164195	0.23413		991		FALSE
CG-J07f_001_A19	a chain crystal spectroscopic and catalytic properties of cobalt copper nickel and mercury derivatives of the zinc endopeptidase a correlation of structure and proteolytic activity		3	F:metalloendopeptidase activity; P:proteolysis; F:zinc ion binding	FQ325127	0				1.24409	0.697538	0.826561	A	A	A	0.719939	-0.928718	-0.592888	-0.540285	A	A	A	-0.543364	-3.05257	0.00141886	0.0147812			-0.275874	0.0251527	0.526171	A	A	A	0.0918167	-0.582794	-0.0251527	-0.967394	A	A	A	-0.525114	-1.53361	0.161657	0.233579		992		FALSE
CG-J07f_001_B06	protein nap1	-	5	P:multidimensional cell growth; P:trichome morphogenesis; C:SCAR complex; F:protein binding; P:actin nucleation	FQ325119	0				0.133574	-0.49195	0.00274324	A	A	A	-0.150783	0.468025	-0.0513206	-0.00274324	P	P	P	0.112795	1.1946	0.366953	0.516111			-1.19751	-0.698822	-2.00642	P	P	A	-1.30092	-0.402309	-0.395326	-0.149727	P	P	P	-0.315787	1.97949	0.0649167	0.124222		993		TRUE
CG-J07f_001_B09	s-adenosyl methionine synthetase	EC:2.5.1.6	5	C:cytoplasm; F:ATP binding; P:one-carbon metabolic process; F:methionine adenosyltransferase activity; F:magnesium ion binding	FQ325116	1	Nod-			0.436048	-0.321249	0.971856	P	P	P	0.289229	-0.0702605	0.198335	-0.768159	P	P	P	-0.26548	-1.49028	0.290483	0.442402		Nod-	0.494326	0.128151	-0.306604	P	P	P	0.105291	-2.70205	-2.57722	-2.44491	P	P	P	-2.57473	-6.40864	0.000384871	0.00270004		994		TRUE
CG-J07f_001_B11	---NA---				FQ325115	1	Nod-			0.403494	-0.81086	-0.323923	P	P	P	-0.160892	0.0946994	-0.0877223	0.409157	P	P	P	0.0481496	1.30358	0.372821	0.521842		Nod-	0.789298	0.461333	0.72079	P	P	P	0.65714	-0.694837	-0.540037	-1.03768	P	P	P	-0.757519	-2.66597	0.00135029	0.00642582		995		TRUE
CG-J07f_001_B14	glycogen synthase kinase-3	EC:2.7.11.0; EC:2.7.11.26	10	C:cytosol; P:protein amino acid autophosphorylation; F:protein serine/threonine kinase activity; P:regulation of protein localization; P:hyperosmotic salinity response; F:identical protein binding; F:ATP binding; F:tau-protein kinase activity; P:brassinosteroid mediated signaling pathway; C:plasma membrane		0				0.0100715	0.116255	0.0297873	A	A	A	0.0637094	-0.540368	-0.482294	-0.348527	P	P	P	-0.345315	-1.42316	0.00147664	0.0134892			-0.298938	0.342159	0.697528	A	P	P	0.246916	-0.00337219	-0.186816	-0.348422	P	A	P	-0.179537	-1.34393	0.238578	0.304327		996		TRUE
CG-J07f_001_B18	fq336032 alnus glutinosa nodule 3 weeks after inoculation with frankia alni alnus glutinosa mrna		0	-	FQ325113	0				0.767917	-0.308544	-1.01133	A	A	A	-0.344936	0.20113	0.500784	0.651515	P	P	P	0.288075	1.55308	0.300105	0.451803			0.00306702	0.30324	0.0268312	P	P	P	0.111046	-0.59182	-1.10558	-0.78858	P	A	P	-0.82866	-1.91814	0.00617158	0.019739		997		TRUE
CG-J07f_001_C07	protein		2	F:molecular_function; P:biological_process	FQ325102	0				0.508906	0.049211	-0.0492115	A	A	A	0.0334563	-0.095046	0.175611	-0.920956	P	P	A	-0.0974659	-1.36582	0.293174	0.445241			-0.269714	0.175787	0.0729933	P	P	P	-0.00697804	-0.667898	-0.547455	-0.231048	P	P	P	-0.482134	-1.39007	0.06426	0.123241		998		TRUE
CG-GI1f_005_C23	Glomus intraradices, npc23_dicdi ame: full= phosphatidylglycerol phosphatidylinositol transfer protein 3 short=pg pi-tp flags: precursor		0	-	FQ316040	1	Myc+		Myc+	-2.95957	-2.12665	-3.35195	A	A	A	-3.02572	2.37461	2.92345	2.12665	P	P	P	2.41523	39.0603	0.000253972	0.0181946			-0.194212	0.0330591	0.544378	A	A	A	0.127742	0.844595	-0.0330586	-0.94029	A	A	A	-0.042918	-1.12557	0.77562	0.817617		999		TRUE
CG-J07f_001_D04	---NA---		0	-	FQ323404	0				1.08691	0.553943	0.727206	A	A	A	0.587654	-1.13049	-0.75182	0.0174413	A	A	A	-0.533604	-2.65917	0.0192888	0.0713784			-0.116876	-0.496674	0.0264854	A	A	A	-0.195688	-1.12333	-0.54969	-1.43543	A	A	A	-1.03615	-1.79063	0.0500035	0.102423		1000		FALSE
CG-J07f_001_D05	pyruvate decarboxylase	EC:4.1.1.0	5	P:metabolic process; F:carboxy-lyase activity; F:magnesium ion binding; F:transferase activity; F:thiamin pyrophosphate binding	FQ323403	0				-0.409576	0.182793	0.27673	A	P	P	0.128949	-0.182793	0.281674	-0.482075	P	P	P	-0.22849	-1.10526	0.664701	0.770812			1.18242	2.01046	0.791316	P	P	P	1.32806	-0.0162942	-0.158936	0.131315	P	P	P	-0.0146383	-2.53626	0.0219946	0.0537954		1001		TRUE
CG-J07f_001_D06	protein	EC:1.1.1.0	3	F:oxidoreductase activity, acting on the CH-OH group of donors, NAD or NADP as acceptor; P:oxidation reduction; F:binding	FQ323402	0				0.0240645	0.490836	-0.0264421	P	P	P	0.161733	-0.153329	-0.0693107	0.0789704	P	P	P	-0.0419335	-1.15726	0.302306	0.45399			0.0376849	-0.717276	-0.0376849	P	P	P	-0.239092	0.861695	0.703027	0.579449	P	P	P	0.714724	1.93699	0.019755	0.0493978		1002		TRUE
CG-J07f_001_D14	---NA---		0	-	FQ323401	1	Nod+			0.531879	1.92965	-0.319588	A	P	A	0.545897	-0.0416491	0.462325	-0.185926	P	P	P	-0.064629	-1.55372	0.405567	0.551798		Nod+	-0.369957	-0.384794	-0.793261	A	A	A	-0.516004	0.46812	0.599507	0.909012	P	P	P	0.65888	2.25775	0.00351397	0.0128984		1003		TRUE
CG-J07f_001_D17	actin related protein 2 3 subunit 2	-	5	P:regulation of actin filament polymerization; C:Arp2/3 protein complex; P:trichome morphogenesis; F:protein binding; F:structural molecule activity	FQ323399	0				0.324332	0.182806	0.11567	P	P	P	0.156989	-0.0939126	-0.00514746	-0.367137	P	P	P	-0.137918	-1.2861	0.0440306	0.126299			-0.189674	-0.220508	-0.122455	P	P	P	-0.177546	0.181956	0.156834	0.15603	P	P	P	0.16494	1.26794	0.000343487	0.00250644		1004		TRUE
CG-J07f_001_D24	grip and coiled-coil domain-containing	-	1	P:cellular process	FQ323398	0				0.500904	0.0474091	-0.0239878	P	P	P	0.103699	-0.279578	0.0239878	-0.439112	P	P	P	-0.159049	-1.32532	0.129379	0.258067			-0.609089	-0.660021	-0.489717	P	P	P	-0.586276	-1.02663	-1.07402	-0.919998	P	P	P	-1.00688	-1.33849	0.00346841	0.0127828		1005		TRUE
CG-J07f_001_E01	protein	-	8	F:manganese ion binding; F:protein serine/threonine phosphatase activity; C:plasma membrane; F:iron ion binding; F:protein binding; C:nucleus; P:regulation of protein localization; P:brassinosteroid mediated signaling pathway	FQ323397	0				-0.422369	1.11657	-0.218159	A	P	A	0.0500288	0.278914	0.218159	-0.845299	P	P	A	0.0267411	-1.20979	0.673313	0.776526			-0.497212	-0.320636	-0.591581	P	P	A	-0.46981	-0.25838	-0.392591	-0.153583	P	P	P	-0.268185	1.14999	0.128062	0.209825		1006		TRUE
CG-J07f_001_E24	auxin influx carrier component	-	9	P:auxin influx; F:auxin influx transmembrane transporter activity; P:auxin polar transport; F:amino acid transmembrane transporter activity; P:lateral root formation; P:response to auxin stimulus; P:root cap development; C:membrane; P:amino acid transport	FQ325055	0				0.0853581	-0.44291	-0.286014	A	A	A	-0.0813267	-0.208998	-0.0853586	0.303787	A	A	A	0.0339463	1.16285	0.378498	0.527503			-0.146055	0.0922422	0.68056	A	A	A	0.208916	-0.930365	-1.03564	-0.97308	A	A	A	-0.979696	-2.27933	0.00863814	0.0256272		1007		FALSE
CG-J07f_001_F09	leucine-rich receptor-like protein kinase bam1	EC:3.2.1.2; EC:1.3.1.74; EC:2.7.11.25	21	F:beta-amylase activity; P:regulation of meristem structural organization; P:response to water deprivation; P:microsporocyte differentiation; P:starch catabolic process; F:protein self-association; P:regulation of meristem growth; C:integral to membrane; C:chloroplast; C:cytosol; P:transmembrane receptor protein tyrosine kinase signaling pathway; P:protein amino acid phosphorylation; F:2-alkenal …	FQ325046	0				0.658994	-1.07542	0.526615	P	P	P	-0.0682663	-0.0881045	0.13406	-0.98575	P	P	P	-0.212923	-1.27456	0.620959	0.736771			-0.269128	-0.252146	-1.27239	P	P	P	-0.597889	-0.317801	-0.39213	-0.361791	P	P	P	-0.357241	1.18152	0.515776	0.581602		1008		TRUE
CG-J07f_001_F20	cellulose synthase	EC:2.4.1.12	7	F:cellulose synthase (UDP-forming) activity; C:plasma membrane; P:cellulose biosynthetic process; P:plant-type cell wall biogenesis; C:integral to membrane; P:cellular cell wall organization; F:zinc ion binding	FQ325035	0				0.460214	0.0818753	0.406721	P	P	P	0.21468	-0.0818753	-0.273664	-0.262577	P	P	P	-0.0794704	-1.43625	0.0173837	0.0664243			-0.330722	-0.590548	-1.40543	P	P	P	-0.775568	-0.209001	-0.194187	0.100668	P	P	P	-0.10084	1.5963	0.117471	0.196931		1009		TRUE
CG-J07f_001_H14	nucleic acid binding		3	F:molecular_function; P:biological_process; C:cellular_component	FQ323392	0				0.473488	0.270906	0.126173	P	P	P	0.308375	-0.386328	-0.338294	-0.126173	P	P	P	-0.254934	-1.48843	0.0111395	0.0479861			0.0247931	-0.39064	0.0323634	P	P	P	-0.111161	-0.287953	-0.241704	-0.258791	P	P	P	-0.262816	-1.11084	0.340869	0.409623		1010		TRUE
CGCL545Contig1	b12d protein	-	2	C:endomembrane system; C:cytoplasmic membrane-bounded vesicle	FQ315914,FQ315219,FQ374440,FQ314523,FQ322101,FQ318154,FQ322149,FQ318873,	2	Myc+Nod+		Myc+	-2.32134	-4.72636	-2.39326	A	A	A	-2.76819	2.66329	1.63178	2.04908	P	P	P	2.03158	38.3646	0.00338524	0.0188844		Nod+	-0.588431	0.828964	0.3097	P	P	P	0.183411	4.13015	4.08005	3.25423	P	P	P	3.82148	12.4499	0.00192505	0.00829756		1011		TRUE
[truncated: 13,562 more rows]
[truncated: 9 more columns]
