# Supplementary material for: Heart of Endosymbioses: Transcriptomics Reveals a Conserved Genetic Program among Arbuscular Mycorrhizal, Actinorhizal and Legume-Rhizobial Symbioses
Source: PLoS One. 2012 Sep 6;7(9):e44742. doi: 10.1371/journal.pone.0044742 (PMC3435296; doi:10.1371/journal.pone.0044742)
Supplement: Table S6 — Genes induced during both AM and actinorhizal symbiosis in C. glauca . Gene expression data on actinorhizal symbiosis correspond to nodules 21 days post inoculation compared to control in C. glauca (Hocher et al., 2011) and validation of the microarray data using real time PCR for a subset of genes. (XLS) [file pone.0044742.s007.xls]

## Sheet: CgMYCup-NODup
		FC microarrray						FC Q-PCR
		Mycorrhizae			Nodule			Mycorrhizae		Nodule
		vs Control			vs Control			vs Control		vs Control
Probeset Name	Annotation	FC>2	p-value		FC>2	p-value		FC>2		FC>2
Proteases
CGCL3220Contig1	cysteine proteinase, papain, C1A family	1878.23	4.60484e-06		216.098	1.04513e-05
CGCL1775Contig1	cysteine proteinase, papain, C1A family	1776.84	2.42285e-06		318.648	8.02081e-06		4255		Specific
CGCL1769Contig1	cysteine proteinase, papain, C1A family	1503.9	2.90215e-05		877.56	1.13332e-05
CGCL1255Contig1	cysteine proteinase, papain, C1A family	1110.41	3.33656e-06		26.8109	0.000843568
CG-GI1f_006_C13	cysteine proteinase, papain, C1A family	1024.52	1.67183e-06		25.4657	6.10082e-05
CG-GI1f_006_K04	cysteine proteinase, papain, C1A family	208.954	2.0166e-05		40.7433	2.46868e-05
CG-GI1f_001_P04	cysteine proteinase, papain, C1A family	162.759	0.00225164		52.4531	4.21765e-05
CG-GI1f_001_L09	serine carboxypeptidase c, S10 family	36.0952	0.000276324		2.8183	0.0019674
CGCL2623Contig1	xylem serine proteinase 1, S08A family	24.8361	0.00197732		15.3403	0.00011458
CG-N02f_006_H07	carboxypeptidase c, S10 family	8.81	0.000737325		5.41495	0.00101197
CGCL707Contig1	Peptidase, legumain, C13 family	8.21552	0.00326381		9.98509	1.32168e-05
CG-N02f_011_A22	serine carboxypeptidase-like 51, S10 family	2.60369	0.00127848		4.41112	0.00072312		3.94		27.29
Chitinases
CG-N02f_038_I22	putative chitinase [Arabidopsis thaliana]	62.3907	0.000284906		45.8319	4.54845e-05
Monooxygenases
CG-GI1f_006_I20	ent-kaurene oxidase	5.06744	0.000190638		2.11991	0.00341482
CG-N01f_010_D09	ent-kaurene oxidase	3.48616	0.00350966		2.81775	0.00515955
Transporters
CGCL1363Contig1	oligopeptide transporter	809.67	4.96361e-06		173.451	5.3119e-05
CGCL1417Contig1	multidrug resistance protein	350.448	7.56684e-05		932.319	5.21504e-07		39.95		307.67
CGCL1260Contig1	proton-dependent oligopeptide transport family protein	179.448	0.000112127		72.7176	3.38695e-05		818.5		202.67
CGCL126Contig1	aquaporin, MIP family, PIP subfamily [Populus trichocarpa]	112.425	6.1818e-05		6878.68	7.89342e-05
CG-N02f_007_N11	aquaporin transporter, putative [Ricinus communis]	87.7863	0.000139451		5398.51	1.13609e-05
CG-N02f_029_E15	aquaporin transporter, putative [Ricinus communis]	86.1116	0.000152092		5478.47	6.84541e-06
CG-N02f_023_G20	mip pip subfamily	43.3016	0.000479931		4296.46	1.19145e-05
CG-N02f_013_P06	white-brown-complex abc transporter family	30.347	0.00314876		217.674	6.0506e-06
CG-GI1f_001_P10	oligopeptide transporter	23.1712	0.000110291		8.81245	0.000525587		Specific		4.31
CG-GI1f_001_E14	white-brown-complex abc transporter family	15.6538	0.0073936		155.66	1.413e-05
CG-N02f_013_C02	peptide nitrate transporter	2.52189	0.00249738		4471.17	8.46989e-07
CGCL1659Contig1	Blue copper protein MtBcp1 like	2.17654	0.000189727		3.91774	0.00325805
Lipid Metabolism
CGCL373Contig1	gsdl-motif lipase	462.227	2.89063e-05		7.46282	0.00033488
CGCL490Contig1	allyl alcohol dehydrogenase	440.736	9.37321e-06		9.26305	0.00429882
CGCL2778Contig1	anter-specific proline-rich protein apg	357.375	3.64736e-05		7.66695	0.00032694
CG-GI1f_001_M04	Casparian strip membrane proteins (CASP) family -Like	158.68	2.37732e-05		38.3469	3.0761e-05
CGCL1763Contig1	Multicopper oxidase, type 3 SKU5- like	138.398	7.30137e-05		4902.29	6.00856e-07
Signaling components
CG-N02f_033_B01	serine-threonine protein plant-	11.4116	0.00310217		8.58064	1.48127e-06		19.2		10.7
CG-N02f_032_E13	serine-threonine protein plant-	4.83591	0.00183634		4.76533	0.000574432
CG-N02f_009_L20	iq calmodulinbinding motif familyexpressed	3.77097	0.00677545		5.01812	4.9502e-05		3.92		4.4
CG-R02f_048_H12	calmodulin binding	3.08928	0.00260607		3.76604	5.65628e-05
CG-R02f_048_D04	calmodulin binding	3.03098	0.00120652		3.20173	4.29903e-05
CG-N02f_019_M23	interacting protein of dmi3 CYCLOP-like	2.53998	0.0093246		4.37889	5.97359e-05
Carbon metabolism
CG-N02f_035_F01	udp-glucosyltransferase	15.0059	0.00100042		49.9433	8.55503e-05		Specific		58.67
CG-N02f_028_D11	beta glucosidase 40	4.23133	0.00220117		12.0294	2.63477e-05
Transcription Factor
CGCL2063Contig1	ap2 erf domain-containing transcription factor	16.3023	0.000345131		2.42745	0.00607478
CG-N02f_029_I17	ap2 erf domain-containing transcription factor	12.7933	0.000832147		2.23539	0.00502698
Proteasome
CGCL748Contig1	zinc finger (c3hc4type ring finger)like	11.6924	0.00173071		13.0142	1.5375e-05		15.2		9.36
CG-N02f_036_G20	e3 ubiquitin ligase	4.41868	0.000765042		3.93009	0.00575181
Defense
CGCL1329Contig1	hsr201 like protein	138.384	6.44488e-05		136.096	1.58693e-05
CG-N02f_040_J10	syringolide-induced protein 14-1-1	4.32435	0.000789797		20.0372	0.000605605
Oxydative stress
CG-N02f_013_O21	glutathione s-transferase	2.84384	0.000507663		27.4671	2.15152e-06
CGCL525Contig1	glutathione stransferase t3	2.55966	0.00161031		26.6751	5.60839e-06
Cytoskeleton
CG-N02f_019_C01	actin binding	49.3458	0.000119072		246.515	1.76512e-05
Cell wall
CG-N02f_037_N04	plant cell wall protein88	73.8352	4.02141e-05		366.789	5.29728e-06
Miscellaneous
CG-N01f_011_E12	lysosomal alpha-mannosidase, putative [Ricinus communis]	49.6507	2.00655e-05		67.8434	1.77151e-06
CG-N02f_022_A05	pollenspecific protein	49.4369	0.00033709		1266.14	1.88572e-06
CGCL545Contig1	b12d protein	38.3646	0.00338524		12.4499	0.00192505
CGCL560Contig1	embryo-abundant protein	38.1029	0.000113844		16.861	7.11838e-05
CGCL2772Contig1	glutamate dehydrogenase 2	19.8637	2.03415e-05		16.6326	8.95353e-05
CG-N02f_013_B22	late embryogenesis abundant hydroxyproline-rich glycoprotein	16.9341	0.000434837		165.608	3.23484e-05
CG-N02f_035_G06	cell elongation protein diminuto	13.2117	0.00158536		5.13663	0.00457795
CG-N02f_024_O05	dvl4 rtfl17 (rotundifolia like 17)	12.7003	0.000699823		95.7415	0.000342356
CGCL2872Contig1	nuclease s1	10.775	0.00392892		152.799	4.44979e-06
CG-N02f_011_P19	shortchain dehydrogenase reductasefamily protein	9.77873	0.00117072		5.58702	0.00522132
CG-R02f_045_J11	geranylgeranyl pyrophosphate synthase	6.4358	0.00125417		5.18881	0.000417882
CG-N02f_034_H17	aldo keto reductase	6.11145	0.00675244		5.73675	0.000304516
CGCL3175Contig1	glutamate dehydrogenase 2	5.56164	0.00101684		15.8998	0.000375402
CG-N02f_005_A03	plant invertase pectin methylesterase inhibitor domain-containing protein	4.77621	0.001336		105.042	3.09792e-06
CG-N02f_029_H20	fadlinked oxidoreductase 1	4.59606	0.00355769		279.995	1.17437e-06
CG-N02f_003_F17	photoassimilateresponsive protein parlike protein	4.17518	0.00120408		2.68309	3.6458e-05
CG-N01f_008_D11	spore coat protein	3.31765	0.00711622		85.8183	1.24355e-05
CG-N02f_034_P18	biotin carboxyl carrier protein subunit of of het-accase	3.142	0.00139667		2.5466	0.00292712
CG-N02f_007_J20	ketoacyl-acp reductase	2.98457	0.0076113		2.82735	0.000274611
CG-N02f_035_G20	ELMO domain-containing protein, putative [Ricinus communis]	2.24306	0.00250486		5.882	0.0011586
CG-N02f_020_N18	protein trichome berefringence-like 7	2.02477	0.00298064		2.11846	0.00410502
Unknown
CG-N01f_003_D10	NA	181.788	2.69552e-05		2108.99	1.55196e-06
CG-N02f_027_G20	NA	168.806	2.12797e-05		47.154	1.54657e-05
CG-N01f_006_F07	NA	77.2777	8.12315e-05		490.004	2.42424e-06
CG-N01f_012_E02	NA	33.2298	0.000414916		17.8104	0.000349461
CG-N01f_012_D02	uncharacterized protein	27.434	0.00103945		21.6234	0.000391248
CG-N02f_009_B15	NA	17.9524	0.000163977		58.7013	4.31939e-06
CG-N02f_041_I08	NA	13.3041	0.000174876		20.5273	0.0076597
CG-N02f_033_J22	NA	7.6629	0.00748597		314.289	7.62804e-06
CG-N02f_010_H13	NA	6.31044	0.000598952		19.829	1.21931e-05
CG-N02f_031_G01	NA	4.81809	0.00747016		38.7125	0.0019938
CG-N02f_019_B08	NA	4.15716	0.000606985		30.4443	6.06589e-06
CG-N02f_006_H04	NA	3.9232	0.000487576		5.10158	0.00107194
CG-N02f_022_I15	NA	3.90279	0.00601563		13.1409	0.000126084
CGCL683Contig1	NA	3.6233	0.0086361		2078.4	6.72525e-06
CG-R01f_013_C12	NA	3.60741	0.00245408		4.72753	0.000464903
CG-R02f_012_G03	NA	3.53007	0.000505699		153.284	0.00105699
CG-R02f_041_K08	NA	2.91751	0.00970346		2.5473	0.00749388
CG-N02f_009_E10	NA	2.89249	0.00259688		7.46204	2.26323e-05
CGCL405Contig1	NA	2.88939	0.00298574		4.14914	0.000493368
CG-N02f_034_A15	NA	2.82249	0.00403266		4.01917	0.000326399
CG-R02f_015_O17	NA	2.61226	0.000223164		2.98529	0.000386398
CG-N02f_016_E23	NA	2.06879	0.00147998		593.009	0.000136588
CGCL1075Contig1	protein	2.04547	0.00578596		6.43978	1.68726e-05
