# Supplementary material for: Heart of Endosymbioses: Transcriptomics Reveals a Conserved Genetic Program among Arbuscular Mycorrhizal, Actinorhizal and Legume-Rhizobial Symbioses
Source: PLoS One. 2012 Sep 6;7(9):e44742. doi: 10.1371/journal.pone.0044742 (PMC3435296; doi:10.1371/journal.pone.0044742)
Supplement: Table S7 — Conserved genes up-regulated during AM, actinorhizal and rhizobial symbioses. Gene expression data on rhizobial symbiosis correspond to nodules 14 days post inoculation compared to control in M. truncatula (Benedito et al., 2008). Sheet 1 (CgMYCupNODup vs MtMYCupNODup) contains genes classified by predicted function according to their annotation and sorted by descending induction level in AM. Sheet 2 (Blast Results) contains blast results. (XLS) [file pone.0044742.s008.xls]

## Sheet: CgMYCupNODup vs MtMYCupNODup
Cg Probe name	Best Hit Mt	Annotation
Proteases
CGCL3220Contig1	Mtr.27782.1.S1_at	cysteine proteinase, papain, C1A family
CGCL1775Contig1	Mtr.8512.1.S1_at	cysteine proteinase, papain, C1A family
CGCL1769Contig1	Mtr.8512.1.S1_at	cysteine proteinase, papain, C1A family
CGCL1255Contig1	Mtr.8512.1.S1_at	cysteine proteinase, papain, C1A family
CG-GI1f_006_C13	Mtr.8512.1.S1_at	cysteine proteinase, papain, C1A family
CG-GI1f_006_K04	Mtr.8512.1.S1_at	cysteine proteinase, papain, C1A family
CG-GI1f_001_P04	Mtr.8512.1.S1_at	cysteine proteinase, papain, C1A family
CG-GI1f_001_L09	Mtr.27798.1.S1_at	serine carboxypeptidase c, S10 family
CG-N02f_006_H07	Mtr.27798.1.S1_at	carboxypeptidase c, S10 family
CG-N02f_011_A22	Mtr.27783.1.S1_s_at	serine carboxypeptidase-like 51, S10 family
Transporters
CG-N02f_013_P06	Mtr.51195.1.S1_at	white-brown-complex abc transporter family
CG-GI1f_001_P10	Mtr.27765.1.S1_at	oligopeptide transporter
CG-GI1f_001_E14	Mtr.51195.1.S1_at	white-brown-complex abc transporter family
CGCL1260Contig1	Mtr.12141.1.S1_at	proton-dependent oligopeptide transport family protein
CGCL1417Contig1	Mtr.44070.1.S1_at	multidrug resistance protein
CGCL1363Contig1	Mtr.27765.1.S1_at	oligopeptide transporter
Lipid Metabolism
CGCL490Contig1	Mtr.37912.1.S1_at	allyl alcohol dehydrogenase
Signaling components
CG-N02f_009_L20	Mtr.41706.1.S1_at	iq calmodulinbinding motif familyexpressed
CG-N02f_033_B01	Mtr.16214.1.S1_at	serine-threonine protein plant-
Carbon metabolism
CG-N02f_035_F01	Mtr.42709.1.S1_at	udp-glucosyltransferase
Proteasome
CGCL748Contig1	Mtr.27464.1.S1_at	zinc finger (c3hc4type ring finger)like
Miscellaneous
CG-N01f_011_E12	Mtr.40569.1.S1_at	lysosomal alpha-mannosidase, putative [Ricinus communis]
CGCL2872Contig1	Mtr.44300.1.S1_at	nuclease s1
Unknown
CG-N02f_010_H13	Mtr.31873.1.S1_at	NA

## Sheet: Blast Results
tblastx2 between the genes upregulated in AM roots and nodules in C. glauca and M. truncatula
e-value <=1e-10
Query ID	Subject IDS	% Identity	% Positives	Alignement length	e-value	bit score
CG-GI1f_001_E14	Mtr.51195.1.S1_at	79.47	87.37	190	3e-91	318
CG-GI1f_001_E14	Mtr.51195.1.S1_at	68.00	76.00	175	1e-65	233
CG-GI1f_001_E14	Mtr.51195.1.S1_at	42.11	57.02	114	1e-35	98.2
CG-GI1f_001_E14	Mtr.51195.1.S1_at	44.00	62.00	50	1e-35	55.6
CG-GI1f_001_E14	Mtr.51195.1.S1_at	53.26	70.65	92	6e-33	111
CG-GI1f_001_E14	Mtr.51195.1.S1_at	53.33	70.00	30	6e-33	33.1
CG-GI1f_001_E14	Mtr.51195.1.S1_at	51.72	58.62	58	1e-22	55.1
CG-GI1f_001_E14	Mtr.51195.1.S1_at	49.38	58.02	81	1e-22	54.7
CG-GI1f_001_E14	Mtr.51195.1.S1_at	47.42	52.58	97	1e-21	74.8
CG-GI1f_001_E14	Mtr.51195.1.S1_at	53.12	59.38	32	1e-21	31.8
CG-GI1f_001_L09	Mtr.27798.1.S1_at	47.27	67.27	55	9e-36	73.5
CG-GI1f_001_L09	Mtr.27798.1.S1_at	50.00	72.22	36	9e-36	49.2
CG-GI1f_001_L09	Mtr.27798.1.S1_at	55.56	70.37	27	9e-36	47.8
CG-GI1f_001_P04	Mtr.19069.1.S1_s_at	78.12	93.75	32	1e-52	71.6
CG-GI1f_001_P04	Mtr.19069.1.S1_s_at	46.81	63.83	47	1e-52	57.9
CG-GI1f_001_P04	Mtr.19069.1.S1_s_at	76.00	80.00	25	1e-52	46.0
CG-GI1f_001_P04	Mtr.19069.1.S1_s_at	63.64	63.64	22	1e-52	33.6
CG-GI1f_001_P04	Mtr.19069.1.S1_s_at	75.00	87.50	16	1e-52	33.1
CG-GI1f_001_P04	Mtr.19069.1.S1_s_at	60.00	68.00	25	1e-52	32.2
CG-GI1f_001_P04	Mtr.19069.1.S1_s_at	55.56	61.11	18	1e-52	23.1
CG-GI1f_001_P04	Mtr.19069.1.S1_s_at	79.31	82.76	29	2e-27	59.7
CG-GI1f_001_P04	Mtr.19069.1.S1_s_at	31.82	54.55	44	2e-27	34.5
CG-GI1f_001_P04	Mtr.19069.1.S1_s_at	62.50	87.50	16	2e-27	27.6
CG-GI1f_001_P04	Mtr.19069.1.S1_s_at	68.75	81.25	16	2e-27	27.2
CG-GI1f_001_P04	Mtr.19069.1.S1_s_at	38.46	61.54	26	2e-27	27.2
CG-GI1f_001_P04	Mtr.19069.1.S1_s_at	53.57	71.43	28	1e-13	35.4
CG-GI1f_001_P04	Mtr.19069.1.S1_s_at	48.84	55.81	43	1e-13	33.1
CG-GI1f_001_P04	Mtr.19069.1.S1_s_at	48.15	62.96	27	1e-13	26.7
CG-GI1f_001_P04	Mtr.19069.1.S1_s_at	60.71	78.57	28	4e-12	39.6
CG-GI1f_001_P04	Mtr.19069.1.S1_s_at	47.37	60.53	38	4e-12	33.1
CG-GI1f_001_P04	Mtr.19069.1.S1_s_at	57.89	63.16	19	4e-12	21.7
CG-GI1f_001_P04	Mtr.37329.1.S1_at	78.57	85.71	42	1e-52	89.5
CG-GI1f_001_P04	Mtr.37329.1.S1_at	50.00	72.73	44	1e-52	62.5
CG-GI1f_001_P04	Mtr.37329.1.S1_at	80.95	85.71	21	1e-52	42.8
CG-GI1f_001_P04	Mtr.37329.1.S1_at	73.33	86.67	15	1e-52	31.3
CG-GI1f_001_P04	Mtr.37329.1.S1_at	61.90	61.90	21	1e-52	30.9
CG-GI1f_001_P04	Mtr.37329.1.S1_at	55.56	61.11	18	1e-52	23.1
CG-GI1f_001_P04	Mtr.37329.1.S1_at	75.61	78.05	41	2e-34	79.0
CG-GI1f_001_P04	Mtr.37329.1.S1_at	38.64	59.09	44	2e-34	41.4
CG-GI1f_001_P04	Mtr.37329.1.S1_at	64.71	82.35	17	2e-34	32.2
CG-GI1f_001_P04	Mtr.37329.1.S1_at	62.50	70.83	24	2e-34	29.9
CG-GI1f_001_P04	Mtr.37329.1.S1_at	50.00	61.11	18	2e-34	21.7
CG-GI1f_001_P04	Mtr.37329.1.S1_at	56.10	70.73	41	8e-17	53.8
CG-GI1f_001_P04	Mtr.37329.1.S1_at	50.00	57.89	38	8e-17	35.0
CG-GI1f_001_P04	Mtr.37329.1.S1_at	54.05	67.57	37	9e-15	44.1
CG-GI1f_001_P04	Mtr.37329.1.S1_at	52.50	57.50	40	9e-15	37.7
CG-GI1f_001_P04	Mtr.37329.1.S1_at	56.10	58.54	41	6e-12	38.2
CG-GI1f_001_P04	Mtr.37329.1.S1_at	48.84	58.14	43	6e-12	34.1
CG-GI1f_001_P04	Mtr.43786.1.S1_at	41.94	59.14	93	5e-46	94.1
CG-GI1f_001_P04	Mtr.43786.1.S1_at	65.00	85.00	40	5e-46	74.8
CG-GI1f_001_P04	Mtr.43786.1.S1_at	68.18	68.18	22	5e-46	36.8
CG-GI1f_001_P04	Mtr.43786.1.S1_at	65.00	67.50	40	1e-23	58.3
CG-GI1f_001_P04	Mtr.43786.1.S1_at	60.87	73.91	46	1e-23	54.2
CG-GI1f_001_P04	Mtr.43786.1.S1_at	45.95	62.16	37	2e-12	40.0
CG-GI1f_001_P04	Mtr.43786.1.S1_at	26.67	51.67	60	2e-12	34.5
CG-GI1f_001_P04	Mtr.43787.1.S1_at	43.16	60.00	95	4e-47	96.4
CG-GI1f_001_P04	Mtr.43787.1.S1_at	65.00	82.50	40	4e-47	74.4
CG-GI1f_001_P04	Mtr.43787.1.S1_at	45.95	54.05	37	4e-47	38.2
CG-GI1f_001_P04	Mtr.43787.1.S1_at	43.36	53.98	113	1e-21	85.8
CG-GI1f_001_P04	Mtr.43787.1.S1_at	57.14	73.47	49	3e-17	54.7
CG-GI1f_001_P04	Mtr.43787.1.S1_at	43.24	59.46	37	3e-17	35.4
CG-GI1f_001_P04	Mtr.43787.1.S1_at	53.33	63.33	30	4e-11	37.7
CG-GI1f_001_P04	Mtr.43787.1.S1_at	50.00	55.56	36	4e-11	31.3
CG-GI1f_001_P04	Mtr.44810.1.S1_at	52.08	68.75	96	1e-59	120
CG-GI1f_001_P04	Mtr.44810.1.S1_at	59.32	77.97	59	1e-59	94.5
CG-GI1f_001_P04	Mtr.44810.1.S1_at	71.43	71.43	21	1e-59	36.8
CG-GI1f_001_P04	Mtr.44810.1.S1_at	39.58	58.33	96	7e-35	82.2
CG-GI1f_001_P04	Mtr.44810.1.S1_at	58.93	62.50	56	7e-35	67.5
CG-GI1f_001_P04	Mtr.44810.1.S1_at	52.44	62.20	82	2e-27	79.9
CG-GI1f_001_P04	Mtr.44810.1.S1_at	47.37	65.79	38	2e-27	45.1
CG-GI1f_001_P04	Mtr.44810.1.S1_at	33.98	45.63	103	5e-16	46.0
CG-GI1f_001_P04	Mtr.44810.1.S1_at	48.65	64.86	37	5e-16	40.0
CG-GI1f_001_P04	Mtr.44810.1.S1_at	48.89	57.78	45	4e-13	39.6
CG-GI1f_001_P04	Mtr.44810.1.S1_at	57.69	61.54	26	4e-13	39.1
CG-GI1f_001_P04	Mtr.44810.1.S1_at	40.54	50.00	74	8e-11	50.1
CG-GI1f_001_P04	Mtr.45750.1.S1_at	78.12	93.75	32	2e-52	71.6
CG-GI1f_001_P04	Mtr.45750.1.S1_at	46.81	61.70	47	2e-52	56.5
CG-GI1f_001_P04	Mtr.45750.1.S1_at	72.00	80.00	25	2e-52	45.1
CG-GI1f_001_P04	Mtr.45750.1.S1_at	39.58	41.67	48	2e-52	34.5
CG-GI1f_001_P04	Mtr.45750.1.S1_at	75.00	87.50	16	2e-52	33.1
CG-GI1f_001_P04	Mtr.45750.1.S1_at	57.69	69.23	26	2e-52	32.7
CG-GI1f_001_P04	Mtr.45750.1.S1_at	55.56	61.11	18	2e-52	23.1
CG-GI1f_001_P04	Mtr.45750.1.S1_at	79.31	82.76	29	7e-27	59.7
CG-GI1f_001_P04	Mtr.45750.1.S1_at	31.82	54.55	44	7e-27	34.5
CG-GI1f_001_P04	Mtr.45750.1.S1_at	68.75	81.25	16	7e-27	27.2
CG-GI1f_001_P04	Mtr.45750.1.S1_at	38.46	61.54	26	7e-27	26.7
CG-GI1f_001_P04	Mtr.45750.1.S1_at	56.25	87.50	16	7e-27	26.3
CG-GI1f_001_P04	Mtr.45750.1.S1_at	53.57	71.43	28	6e-13	35.4
CG-GI1f_001_P04	Mtr.45750.1.S1_at	48.84	55.81	43	6e-13	33.1
CG-GI1f_001_P04	Mtr.45750.1.S1_at	44.44	59.26	27	6e-13	24.0
CG-GI1f_001_P04	Mtr.45750.1.S1_at	60.71	78.57	28	4e-12	39.6
CG-GI1f_001_P04	Mtr.45750.1.S1_at	47.37	60.53	38	4e-12	33.1
CG-GI1f_001_P04	Mtr.45750.1.S1_at	57.89	63.16	19	4e-12	21.7
CG-GI1f_001_P04	Mtr.8512.1.S1_at	48.72	62.82	78	1e-63	91.8
CG-GI1f_001_P04	Mtr.8512.1.S1_at	78.57	88.10	42	1e-63	90.4
CG-GI1f_001_P04	Mtr.8512.1.S1_at	78.26	86.96	23	1e-63	47.3
CG-GI1f_001_P04	Mtr.8512.1.S1_at	63.64	63.64	22	1e-63	33.6
CG-GI1f_001_P04	Mtr.8512.1.S1_at	84.62	100.00	13	1e-63	32.7
CG-GI1f_001_P04	Mtr.8512.1.S1_at	55.56	61.11	18	1e-63	23.1
CG-GI1f_001_P04	Mtr.8512.1.S1_at	75.61	80.49	41	2e-39	77.6
CG-GI1f_001_P04	Mtr.8512.1.S1_at	37.18	53.85	78	2e-39	60.6
CG-GI1f_001_P04	Mtr.8512.1.S1_at	68.75	87.50	16	2e-39	32.7
CG-GI1f_001_P04	Mtr.8512.1.S1_at	52.17	78.26	23	2e-39	30.9
CG-GI1f_001_P04	Mtr.8512.1.S1_at	55.26	68.42	38	4e-21	48.7
CG-GI1f_001_P04	Mtr.8512.1.S1_at	45.76	54.24	59	4e-21	46.4
CG-GI1f_001_P04	Mtr.8512.1.S1_at	80.00	80.00	15	4e-21	26.3
CG-GI1f_001_P04	Mtr.8512.1.S1_at	58.54	60.98	41	2e-18	38.6
CG-GI1f_001_P04	Mtr.8512.1.S1_at	56.00	72.00	25	2e-18	38.6
CG-GI1f_001_P04	Mtr.8512.1.S1_at	56.00	64.00	25	2e-18	27.2
CG-GI1f_001_P04	Mtr.8512.1.S1_at	64.71	70.59	17	2e-18	24.4
CG-GI1f_001_P04	Mtr.8512.1.S1_at	58.54	73.17	41	5e-17	57.0
CG-GI1f_001_P04	Mtr.8512.1.S1_at	66.67	66.67	18	5e-17	25.4
CG-GI1f_001_P04	Mtr.8512.1.S1_at	48.15	48.15	27	5e-17	24.9
CG-GI1f_001_P10	Mtr.27765.1.S1_at	34.15	57.32	82	7e-26	64.8
CG-GI1f_001_P10	Mtr.27765.1.S1_at	44.44	66.67	45	7e-26	54.7
CG-GI1f_006_C13	Mtr.19069.1.S1_s_at	51.56	64.06	64	2e-58	85.4
CG-GI1f_006_C13	Mtr.19069.1.S1_s_at	45.83	79.17	48	2e-58	63.8
CG-GI1f_006_C13	Mtr.19069.1.S1_s_at	51.22	73.17	41	2e-58	57.0
CG-GI1f_006_C13	Mtr.19069.1.S1_s_at	72.41	82.76	29	2e-58	51.0
CG-GI1f_006_C13	Mtr.19069.1.S1_s_at	68.42	78.95	19	2e-58	31.8
CG-GI1f_006_C13	Mtr.19069.1.S1_s_at	45.00	46.67	60	2e-25	57.0
CG-GI1f_006_C13	Mtr.19069.1.S1_s_at	53.85	65.38	26	2e-25	42.8
CG-GI1f_006_C13	Mtr.19069.1.S1_s_at	50.00	55.00	40	2e-25	30.9
CG-GI1f_006_C13	Mtr.19069.1.S1_s_at	41.67	66.67	24	2e-25	27.6
CG-GI1f_006_C13	Mtr.19069.1.S1_s_at	35.09	47.37	57	9e-13	46.0
CG-GI1f_006_C13	Mtr.19069.1.S1_s_at	42.42	51.52	33	9e-13	29.5
CG-GI1f_006_C13	Mtr.27782.1.S1_at	46.88	60.94	64	1e-22	77.6
CG-GI1f_006_C13	Mtr.27782.1.S1_at	75.00	87.50	16	1e-22	29.9
CG-GI1f_006_C13	Mtr.37329.1.S1_at	47.73	72.73	44	1e-25	56.5
CG-GI1f_006_C13	Mtr.37329.1.S1_at	64.29	75.00	28	1e-25	45.1
CG-GI1f_006_C13	Mtr.37329.1.S1_at	76.47	94.12	17	1e-25	38.2
CG-GI1f_006_C13	Mtr.43786.1.S1_at	46.15	67.03	91	1e-49	99.1
CG-GI1f_006_C13	Mtr.43786.1.S1_at	64.52	77.42	31	1e-49	54.7
CG-GI1f_006_C13	Mtr.43786.1.S1_at	59.09	72.73	22	1e-49	37.7
CG-GI1f_006_C13	Mtr.43786.1.S1_at	65.22	82.61	23	1e-49	37.3
CG-GI1f_006_C13	Mtr.43786.1.S1_at	54.55	59.09	22	1e-49	29.5
CG-GI1f_006_C13	Mtr.43786.1.S1_at	56.45	67.74	62	1e-21	66.1
CG-GI1f_006_C13	Mtr.43786.1.S1_at	48.39	54.84	31	1e-21	30.9
CG-GI1f_006_C13	Mtr.43786.1.S1_at	39.47	47.37	38	1e-21	30.4
CG-GI1f_006_C13	Mtr.43787.1.S1_at	40.00	63.16	95	1e-22	89.5
CG-GI1f_006_C13	Mtr.43787.1.S1_at	51.72	63.79	58	3e-12	54.7
CG-GI1f_006_C13	Mtr.44810.1.S1_at	41.35	66.35	104	4e-27	104
CG-GI1f_006_C13	Mtr.44810.1.S1_at	50.82	62.30	61	2e-12	55.6
CG-GI1f_006_C13	Mtr.45594.1.S1_s_at	50.00	64.06	64	1e-37	83.5
CG-GI1f_006_C13	Mtr.45594.1.S1_s_at	58.54	75.61	41	1e-37	61.6
CG-GI1f_006_C13	Mtr.45594.1.S1_s_at	68.42	78.95	19	1e-37	31.8
CG-GI1f_006_C13	Mtr.45594.1.S1_s_at	41.67	45.00	60	9e-16	48.3
CG-GI1f_006_C13	Mtr.45594.1.S1_s_at	50.00	53.85	26	9e-16	36.8
CG-GI1f_006_C13	Mtr.45750.1.S1_at	53.12	64.06	64	1e-58	86.8
CG-GI1f_006_C13	Mtr.45750.1.S1_at	45.83	77.08	48	1e-58	62.5
CG-GI1f_006_C13	Mtr.45750.1.S1_at	57.50	72.50	40	1e-58	58.8
CG-GI1f_006_C13	Mtr.45750.1.S1_at	68.97	82.76	29	1e-58	50.1
CG-GI1f_006_C13	Mtr.45750.1.S1_at	68.42	78.95	19	1e-58	31.8
CG-GI1f_006_C13	Mtr.45750.1.S1_at	43.55	46.77	62	5e-24	55.6
CG-GI1f_006_C13	Mtr.45750.1.S1_at	63.33	70.00	30	5e-24	40.5
CG-GI1f_006_C13	Mtr.45750.1.S1_at	50.00	55.00	40	5e-24	30.9
CG-GI1f_006_C13	Mtr.45750.1.S1_at	37.50	66.67	24	5e-24	26.3
CG-GI1f_006_C13	Mtr.45750.1.S1_at	41.18	54.90	51	9e-12	53.8
CG-GI1f_006_C13	Mtr.8512.1.S1_at	53.12	64.06	64	3e-64	87.2
CG-GI1f_006_C13	Mtr.8512.1.S1_at	46.38	66.67	69	3e-64	78.5
CG-GI1f_006_C13	Mtr.8512.1.S1_at	53.66	75.61	41	3e-64	59.7
CG-GI1f_006_C13	Mtr.8512.1.S1_at	75.00	85.71	28	3e-64	53.3
CG-GI1f_006_C13	Mtr.8512.1.S1_at	68.42	78.95	19	3e-64	31.8
CG-GI1f_006_C13	Mtr.8512.1.S1_at	42.19	43.75	64	1e-18	47.8
CG-GI1f_006_C13	Mtr.8512.1.S1_at	46.88	53.12	32	1e-18	36.8
CG-GI1f_006_C13	Mtr.8512.1.S1_at	48.15	70.37	27	1e-18	33.6
CG-GI1f_006_C13	Mtr.8512.1.S1_at	39.22	52.94	51	2e-17	46.4
CG-GI1f_006_C13	Mtr.8512.1.S1_at	31.34	46.27	67	2e-17	36.8
CG-GI1f_006_C13	Mtr.8512.1.S1_at	39.53	48.84	43	2e-17	30.9
CG-GI1f_006_C13	Mtr.8512.1.S1_at	37.78	53.33	45	2e-11	35.9
CG-GI1f_006_C13	Mtr.8512.1.S1_at	36.36	60.00	55	2e-11	29.5
CG-GI1f_006_C13	Mtr.8512.1.S1_at	59.26	62.96	27	2e-11	27.6
CG-GI1f_006_K04	Mtr.19069.1.S1_s_at	78.33	90.00	60	2e-68	126
CG-GI1f_006_K04	Mtr.19069.1.S1_s_at	58.82	74.51	51	2e-68	72.5
CG-GI1f_006_K04	Mtr.19069.1.S1_s_at	51.16	74.42	43	2e-68	59.7
CG-GI1f_006_K04	Mtr.19069.1.S1_s_at	60.71	71.43	28	2e-68	41.4
CG-GI1f_006_K04	Mtr.19069.1.S1_s_at	49.15	66.10	59	7e-33	68.9
CG-GI1f_006_K04	Mtr.19069.1.S1_s_at	84.21	94.74	19	7e-33	39.6
CG-GI1f_006_K04	Mtr.19069.1.S1_s_at	58.62	58.62	29	7e-33	35.9
CG-GI1f_006_K04	Mtr.19069.1.S1_s_at	58.06	61.29	31	7e-33	34.1
CG-GI1f_006_K04	Mtr.19069.1.S1_s_at	67.24	74.14	58	4e-28	66.1
CG-GI1f_006_K04	Mtr.19069.1.S1_s_at	41.67	58.33	36	4e-28	35.4
CG-GI1f_006_K04	Mtr.19069.1.S1_s_at	39.47	55.26	38	4e-28	33.1
CG-GI1f_006_K04	Mtr.19069.1.S1_s_at	60.00	65.00	20	4e-28	27.2
CG-GI1f_006_K04	Mtr.19069.1.S1_s_at	50.00	55.36	56	5e-20	46.4
CG-GI1f_006_K04	Mtr.19069.1.S1_s_at	44.74	60.53	38	5e-20	33.6
CG-GI1f_006_K04	Mtr.19069.1.S1_s_at	44.83	55.17	29	5e-20	30.4
CG-GI1f_006_K04	Mtr.19069.1.S1_s_at	52.17	56.52	23	5e-20	23.5
CG-GI1f_006_K04	Mtr.19069.1.S1_s_at	46.30	59.26	54	5e-17	43.2
CG-GI1f_006_K04	Mtr.19069.1.S1_s_at	50.00	72.73	22	5e-17	28.6
CG-GI1f_006_K04	Mtr.19069.1.S1_s_at	42.11	52.63	38	5e-17	27.6
CG-GI1f_006_K04	Mtr.19069.1.S1_s_at	57.14	78.57	14	5e-17	24.0
CG-GI1f_006_K04	Mtr.37329.1.S1_at	75.00	91.67	72	1e-62	146
CG-GI1f_006_K04	Mtr.37329.1.S1_at	56.10	78.05	41	1e-62	61.6
CG-GI1f_006_K04	Mtr.37329.1.S1_at	58.62	68.97	29	1e-62	41.4
CG-GI1f_006_K04	Mtr.37329.1.S1_at	45.45	77.27	22	1e-62	30.4
CG-GI1f_006_K04	Mtr.37329.1.S1_at	45.83	62.50	72	1e-33	74.8
CG-GI1f_006_K04	Mtr.37329.1.S1_at	42.50	62.50	40	1e-33	40.5
CG-GI1f_006_K04	Mtr.37329.1.S1_at	73.68	84.21	19	1e-33	34.1
CG-GI1f_006_K04	Mtr.37329.1.S1_at	55.17	55.17	29	1e-33	31.3
CG-GI1f_006_K04	Mtr.37329.1.S1_at	75.68	75.68	37	7e-28	67.5
CG-GI1f_006_K04	Mtr.37329.1.S1_at	50.00	60.00	40	7e-28	34.1
CG-GI1f_006_K04	Mtr.37329.1.S1_at	78.57	85.71	14	7e-28	27.2
CG-GI1f_006_K04	Mtr.37329.1.S1_at	55.00	65.00	20	7e-28	24.9
CG-GI1f_006_K04	Mtr.37329.1.S1_at	45.83	58.33	24	7e-28	23.5
CG-GI1f_006_K04	Mtr.37329.1.S1_at	57.45	76.60	47	3e-21	68.9
CG-GI1f_006_K04	Mtr.37329.1.S1_at	46.15	53.85	39	3e-21	35.0
CG-GI1f_006_K04	Mtr.37329.1.S1_at	45.83	62.50	72	4e-18	63.4
CG-GI1f_006_K04	Mtr.37329.1.S1_at	40.48	57.14	42	4e-18	29.9
CG-GI1f_006_K04	Mtr.37329.1.S1_at	44.29	55.71	70	5e-15	52.8
CG-GI1f_006_K04	Mtr.37329.1.S1_at	58.06	61.29	31	5e-15	32.2
CG-GI1f_006_K04	Mtr.37329.1.S1_at	45.71	54.29	70	9e-12	53.3
CG-GI1f_006_K04	Mtr.43786.1.S1_at	62.84	76.35	148	1e-70	229
CG-GI1f_006_K04	Mtr.43786.1.S1_at	55.17	65.52	29	1e-70	40.5
CG-GI1f_006_K04	Mtr.43786.1.S1_at	64.71	73.53	68	2e-26	76.2
CG-GI1f_006_K04	Mtr.43786.1.S1_at	46.43	57.14	28	2e-26	34.5
CG-GI1f_006_K04	Mtr.43786.1.S1_at	48.57	60.00	35	2e-26	32.7
CG-GI1f_006_K04	Mtr.43786.1.S1_at	41.79	55.22	67	1e-12	56.5
CG-GI1f_006_K04	Mtr.43786.1.S1_at	41.54	55.38	65	4e-12	50.6
CG-GI1f_006_K04	Mtr.43786.1.S1_at	39.13	60.87	23	4e-12	22.6
CG-GI1f_006_K04	Mtr.43787.1.S1_at	67.82	77.01	87	7e-63	145
CG-GI1f_006_K04	Mtr.43787.1.S1_at	56.45	74.19	62	7e-63	88.1
CG-GI1f_006_K04	Mtr.43787.1.S1_at	61.11	61.11	18	7e-63	28.6
CG-GI1f_006_K04	Mtr.43787.1.S1_at	66.18	75.00	68	2e-22	82.2
CG-GI1f_006_K04	Mtr.43787.1.S1_at	48.39	54.84	31	2e-22	27.6
CG-GI1f_006_K04	Mtr.43787.1.S1_at	46.27	58.21	67	2e-16	62.5
CG-GI1f_006_K04	Mtr.43787.1.S1_at	54.84	58.06	31	2e-16	24.9
CG-GI1f_006_K04	Mtr.43787.1.S1_at	44.62	63.08	65	5e-16	57.4
CG-GI1f_006_K04	Mtr.43787.1.S1_at	37.78	53.33	45	5e-16	28.6
CG-GI1f_006_K04	Mtr.43787.1.S1_at	50.00	57.81	64	6e-12	53.8
CG-GI1f_006_K04	Mtr.44810.1.S1_at	60.13	78.43	153	2e-72	235
CG-GI1f_006_K04	Mtr.44810.1.S1_at	58.62	65.52	29	2e-72	40.5
CG-GI1f_006_K04	Mtr.44810.1.S1_at	34.00	50.67	150	6e-32	100
CG-GI1f_006_K04	Mtr.44810.1.S1_at	63.16	68.42	19	6e-32	30.9
CG-GI1f_006_K04	Mtr.44810.1.S1_at	52.17	65.22	23	6e-32	26.7
CG-GI1f_006_K04	Mtr.44810.1.S1_at	69.23	71.79	39	8e-27	60.2
CG-GI1f_006_K04	Mtr.44810.1.S1_at	35.62	46.58	73	8e-27	36.8
CG-GI1f_006_K04	Mtr.44810.1.S1_at	54.55	63.64	22	8e-27	27.2
CG-GI1f_006_K04	Mtr.44810.1.S1_at	73.33	80.00	15	8e-27	26.7
CG-GI1f_006_K04	Mtr.44810.1.S1_at	75.00	83.33	12	8e-27	22.6
CG-GI1f_006_K04	Mtr.44810.1.S1_at	42.11	52.63	133	9e-26	92.7
CG-GI1f_006_K04	Mtr.44810.1.S1_at	52.17	60.87	23	9e-26	26.3
CG-GI1f_006_K04	Mtr.44810.1.S1_at	35.98	49.39	164	1e-21	79.9
CG-GI1f_006_K04	Mtr.44810.1.S1_at	57.89	63.16	19	1e-21	25.4
CG-GI1f_006_K04	Mtr.44810.1.S1_at	42.42	51.52	66	7e-15	44.6
CG-GI1f_006_K04	Mtr.44810.1.S1_at	47.50	55.00	40	7e-15	33.1
CG-GI1f_006_K04	Mtr.44810.1.S1_at	57.89	57.89	19	7e-15	24.4
CG-GI1f_006_K04	Mtr.45594.1.S1_s_at	78.79	87.88	33	6e-22	63.4
CG-GI1f_006_K04	Mtr.45594.1.S1_s_at	64.29	71.43	28	6e-22	42.8
CG-GI1f_006_K04	Mtr.45594.1.S1_s_at	51.52	63.64	33	3e-12	37.3
CG-GI1f_006_K04	Mtr.45594.1.S1_s_at	58.62	58.62	29	3e-12	35.9
CG-GI1f_006_K04	Mtr.45750.1.S1_at	78.33	90.00	60	1e-67	126
CG-GI1f_006_K04	Mtr.45750.1.S1_at	56.86	74.51	51	1e-67	71.6
CG-GI1f_006_K04	Mtr.45750.1.S1_at	51.16	72.09	43	1e-67	58.3
CG-GI1f_006_K04	Mtr.45750.1.S1_at	60.71	67.86	28	1e-67	40.5
CG-GI1f_006_K04	Mtr.45750.1.S1_at	49.15	66.10	59	3e-32	68.9
CG-GI1f_006_K04	Mtr.45750.1.S1_at	83.33	94.44	18	3e-32	37.3
CG-GI1f_006_K04	Mtr.45750.1.S1_at	58.62	58.62	29	3e-32	35.9
CG-GI1f_006_K04	Mtr.45750.1.S1_at	58.06	61.29	31	3e-32	34.1
CG-GI1f_006_K04	Mtr.45750.1.S1_at	67.24	74.14	58	1e-27	66.1
CG-GI1f_006_K04	Mtr.45750.1.S1_at	38.89	58.33	36	1e-27	34.1
CG-GI1f_006_K04	Mtr.45750.1.S1_at	39.47	55.26	38	1e-27	33.1
CG-GI1f_006_K04	Mtr.45750.1.S1_at	60.00	65.00	20	1e-27	27.2
CG-GI1f_006_K04	Mtr.45750.1.S1_at	50.00	55.36	56	5e-20	46.4
CG-GI1f_006_K04	Mtr.45750.1.S1_at	44.74	60.53	38	5e-20	33.6
CG-GI1f_006_K04	Mtr.45750.1.S1_at	44.83	55.17	29	5e-20	30.4
CG-GI1f_006_K04	Mtr.45750.1.S1_at	52.17	56.52	23	5e-20	23.5
CG-GI1f_006_K04	Mtr.45750.1.S1_at	46.30	59.26	54	5e-17	43.2
CG-GI1f_006_K04	Mtr.45750.1.S1_at	50.00	72.73	22	5e-17	28.6
CG-GI1f_006_K04	Mtr.45750.1.S1_at	42.11	52.63	38	5e-17	27.6
CG-GI1f_006_K04	Mtr.45750.1.S1_at	57.14	78.57	14	5e-17	24.0
CG-GI1f_006_K04	Mtr.8512.1.S1_at	76.06	91.55	71	3e-77	146
CG-GI1f_006_K04	Mtr.8512.1.S1_at	72.97	89.19	37	3e-77	72.1
CG-GI1f_006_K04	Mtr.8512.1.S1_at	57.45	72.34	47	3e-77	69.3
CG-GI1f_006_K04	Mtr.8512.1.S1_at	60.71	71.43	28	3e-77	41.4
CG-GI1f_006_K04	Mtr.8512.1.S1_at	50.72	63.77	69	2e-38	79.4
CG-GI1f_006_K04	Mtr.8512.1.S1_at	31.08	48.65	74	2e-38	45.1
CG-GI1f_006_K04	Mtr.8512.1.S1_at	37.14	68.57	35	2e-38	37.3
CG-GI1f_006_K04	Mtr.8512.1.S1_at	58.62	58.62	29	2e-38	35.9
CG-GI1f_006_K04	Mtr.8512.1.S1_at	74.36	76.92	39	2e-33	67.5
CG-GI1f_006_K04	Mtr.8512.1.S1_at	37.66	48.05	77	2e-33	41.8
CG-GI1f_006_K04	Mtr.8512.1.S1_at	78.95	84.21	19	2e-33	35.9
CG-GI1f_006_K04	Mtr.8512.1.S1_at	60.00	65.00	20	2e-33	27.2
CG-GI1f_006_K04	Mtr.8512.1.S1_at	71.43	78.57	14	2e-33	24.9
CG-GI1f_006_K04	Mtr.8512.1.S1_at	44.44	61.11	72	1e-24	61.1
CG-GI1f_006_K04	Mtr.8512.1.S1_at	34.29	45.71	70	1e-24	38.6
CG-GI1f_006_K04	Mtr.8512.1.S1_at	50.00	72.73	22	1e-24	27.2
CG-GI1f_006_K04	Mtr.8512.1.S1_at	52.17	56.52	23	1e-24	23.5
CG-GI1f_006_K04	Mtr.8512.1.S1_at	46.97	56.06	66	8e-17	57.0
CG-GI1f_006_K04	Mtr.8512.1.S1_at	53.85	64.10	39	8e-17	35.9
CG-GI1f_006_K04	Mtr.8512.1.S1_at	49.25	56.72	67	7e-16	53.8
CG-GI1f_006_K04	Mtr.8512.1.S1_at	36.21	48.28	58	7e-16	35.9
CG-N01f_011_E12	Mtr.40569.1.S1_at	53.57	72.62	84	9e-35	110
CG-N01f_011_E12	Mtr.40569.1.S1_at	88.89	94.44	18	9e-35	39.7
CG-N01f_011_E12	Mtr.40569.1.S1_at	43.75	48.75	80	1e-14	57.9
CG-N01f_011_E12	Mtr.40569.1.S1_at	52.38	61.90	21	1e-14	24.0
CG-N02f_006_H07	Mtr.27798.1.S1_at	46.30	64.81	54	7e-36	68.9
CG-N02f_006_H07	Mtr.27798.1.S1_at	55.56	77.78	36	7e-36	55.6
CG-N02f_006_H07	Mtr.27798.1.S1_at	55.56	70.37	27	7e-36	46.4
CG-N02f_009_L20	Mtr.41706.1.S1_at	74.65	90.14	71	1e-30	73.5
CG-N02f_009_L20	Mtr.41706.1.S1_at	62.96	85.19	27	1e-30	46.0
CG-N02f_009_L20	Mtr.41706.1.S1_at	41.94	67.74	31	1e-30	33.6
CG-N02f_009_L20	Mtr.41706.1.S1_at	69.35	75.81	62	3e-28	89.0
CG-N02f_009_L20	Mtr.41706.1.S1_at	57.14	71.43	28	3e-28	40.9
CG-N02f_009_L20	Mtr.41706.1.S1_at	52.31	60.00	65	1e-20	67.5
CG-N02f_009_L20	Mtr.41706.1.S1_at	48.15	70.37	27	1e-20	29.9
CG-N02f_009_L20	Mtr.41706.1.S1_at	55.56	66.67	18	1e-20	25.8
CG-N02f_009_L20	Mtr.41706.1.S1_at	52.31	60.00	65	3e-19	78.5
CG-N02f_009_L20	Mtr.41706.1.S1_at	51.72	67.24	58	7e-18	65.2
CG-N02f_009_L20	Mtr.41706.1.S1_at	50.00	65.38	26	7e-18	29.9
CG-N02f_009_L20	Mtr.41706.1.S1_at	56.36	65.45	55	6e-13	57.4
CG-N02f_010_H13	Mtr.31873.1.S1_at	67.44	79.07	43	2e-18	73.9
CG-N02f_010_H13	Mtr.31873.1.S1_at	66.67	83.33	36	4e-15	62.5
CG-N02f_010_H13	Mtr.31873.1.S1_at	58.54	68.29	41	4e-15	62.5
CG-N02f_010_H13	Mtr.31873.1.S1_at	54.35	65.22	46	9e-12	51.5
CG-N02f_011_A22	Mtr.27783.1.S1_s_at	36.17	55.32	47	6e-11	49.6
CG-N02f_013_P06	Mtr.51195.1.S1_at	85.35	92.99	157	3e-81	269
CG-N02f_013_P06	Mtr.51195.1.S1_at	47.22	61.11	36	3e-81	36.6
CG-N02f_013_P06	Mtr.51195.1.S1_at	65.66	78.31	166	3e-75	251
CG-N02f_013_P06	Mtr.51195.1.S1_at	48.57	54.29	35	3e-75	35.0
CG-N02f_013_P06	Mtr.51195.1.S1_at	44.97	61.07	149	2e-37	139
CG-N02f_013_P06	Mtr.51195.1.S1_at	48.12	67.67	133	9e-29	111
CG-N02f_013_P06	Mtr.51195.1.S1_at	42.98	50.88	114	2e-19	80.3
CG-N02f_013_P06	Mtr.51195.1.S1_at	45.76	54.24	59	4e-14	41.4
CG-N02f_013_P06	Mtr.51195.1.S1_at	41.30	60.87	46	4e-14	40.0
CG-N02f_033_B01	Mtr.16214.1.S1_at	91.36	97.53	81	1e-50	181
CG-N02f_033_B01	Mtr.16214.1.S1_at	76.54	81.48	81	2e-35	131
CG-N02f_033_B01	Mtr.16214.1.S1_at	53.66	69.51	82	2e-30	114
CG-N02f_033_B01	Mtr.16214.1.S1_at	55.56	70.37	54	1e-14	62.0
CG-N02f_033_B01	Mtr.16214.1.S1_at	55.88	66.18	68	7e-14	59.3
CG-N02f_033_B01	Mtr.20292.1.S1_at	33.33	52.17	69	6e-11	50.1
CG-N02f_035_F01	Mtr.42709.1.S1_at	50.43	66.96	115	1e-61	144
CG-N02f_035_F01	Mtr.42709.1.S1_at	39.58	61.46	96	1e-61	95.0
CG-N02f_035_F01	Mtr.42709.1.S1_at	44.44	55.56	90	1e-21	68.0
CG-N02f_035_F01	Mtr.42709.1.S1_at	28.09	50.56	89	1e-21	37.7
CGCL1255Contig1	Mtr.19069.1.S1_s_at	64.29	80.00	140	1e-91	229
CGCL1255Contig1	Mtr.19069.1.S1_s_at	47.92	77.08	48	1e-91	65.2
CGCL1255Contig1	Mtr.19069.1.S1_s_at	59.57	72.34	47	1e-91	64.8
CGCL1255Contig1	Mtr.19069.1.S1_s_at	42.14	57.14	140	9e-41	119
CGCL1255Contig1	Mtr.19069.1.S1_s_at	51.28	61.54	39	9e-41	35.4
CGCL1255Contig1	Mtr.19069.1.S1_s_at	52.50	57.50	40	9e-41	33.6
CGCL1255Contig1	Mtr.19069.1.S1_s_at	69.09	70.91	55	8e-35	84.5
CGCL1255Contig1	Mtr.19069.1.S1_s_at	55.81	62.79	43	8e-35	51.0
CGCL1255Contig1	Mtr.19069.1.S1_s_at	41.18	58.82	34	8e-35	32.7
CGCL1255Contig1	Mtr.19069.1.S1_s_at	43.55	53.23	62	6e-15	48.3
CGCL1255Contig1	Mtr.19069.1.S1_s_at	45.83	50.00	48	6e-15	35.0
CGCL1255Contig1	Mtr.19069.1.S1_s_at	42.86	50.00	56	2e-11	41.4
CGCL1255Contig1	Mtr.19069.1.S1_s_at	58.33	75.00	24	2e-11	33.1
CGCL1255Contig1	Mtr.37329.1.S1_at	67.27	84.55	110	3e-79	198
CGCL1255Contig1	Mtr.37329.1.S1_at	42.37	62.71	59	3e-79	60.2
CGCL1255Contig1	Mtr.37329.1.S1_at	54.35	67.39	46	3e-79	58.8
CGCL1255Contig1	Mtr.37329.1.S1_at	46.73	57.94	107	2e-35	97.3
CGCL1255Contig1	Mtr.37329.1.S1_at	55.00	67.50	40	2e-35	42.8
CGCL1255Contig1	Mtr.37329.1.S1_at	37.50	48.44	64	2e-35	29.9
CGCL1255Contig1	Mtr.37329.1.S1_at	62.12	66.67	66	4e-33	90.4
CGCL1255Contig1	Mtr.37329.1.S1_at	48.57	60.00	35	4e-33	34.5
CGCL1255Contig1	Mtr.37329.1.S1_at	62.96	62.96	27	4e-33	27.2
CGCL1255Contig1	Mtr.37329.1.S1_at	44.44	52.78	36	4e-33	26.7
CGCL1255Contig1	Mtr.37329.1.S1_at	44.86	55.14	107	5e-21	64.3
CGCL1255Contig1	Mtr.37329.1.S1_at	44.83	62.07	29	5e-21	29.5
CGCL1255Contig1	Mtr.37329.1.S1_at	46.15	65.38	26	5e-21	26.7
CGCL1255Contig1	Mtr.37329.1.S1_at	45.31	59.38	64	3e-15	60.6
CGCL1255Contig1	Mtr.37329.1.S1_at	47.83	60.87	23	3e-15	23.1
CGCL1255Contig1	Mtr.43786.1.S1_at	56.94	73.21	209	2e-94	297
CGCL1255Contig1	Mtr.43786.1.S1_at	55.00	65.00	40	2e-94	51.9
CGCL1255Contig1	Mtr.43786.1.S1_at	55.48	67.12	146	2e-50	164
CGCL1255Contig1	Mtr.43786.1.S1_at	46.15	58.97	39	2e-50	41.8
CGCL1255Contig1	Mtr.43786.1.S1_at	40.19	54.21	107	4e-26	83.5
CGCL1255Contig1	Mtr.43786.1.S1_at	25.81	50.00	62	4e-26	37.3
CGCL1255Contig1	Mtr.43787.1.S1_at	62.86	77.14	105	5e-69	171
CGCL1255Contig1	Mtr.43787.1.S1_at	46.34	68.29	82	5e-69	93.2
CGCL1255Contig1	Mtr.43787.1.S1_at	55.56	65.43	81	5e-36	93.2
CGCL1255Contig1	Mtr.43787.1.S1_at	55.17	67.24	58	5e-36	60.6
CGCL1255Contig1	Mtr.43787.1.S1_at	45.45	57.95	88	1e-23	75.8
CGCL1255Contig1	Mtr.43787.1.S1_at	35.19	53.70	54	1e-23	36.3
CGCL1255Contig1	Mtr.44810.1.S1_at	51.66	72.99	211	5e-78	273
CGCL1255Contig1	Mtr.44810.1.S1_at	51.01	59.06	149	7e-36	133
CGCL1255Contig1	Mtr.44810.1.S1_at	32.02	51.72	203	2e-30	115
CGCL1255Contig1	Mtr.44810.1.S1_at	32.45	47.68	151	3e-16	68.4
CGCL1255Contig1	Mtr.44810.1.S1_at	35.07	47.76	134	9e-15	63.4
CGCL1255Contig1	Mtr.45594.1.S1_s_at	65.79	79.82	114	9e-51	182
CGCL1255Contig1	Mtr.45594.1.S1_s_at	45.13	58.41	113	9e-26	100
CGCL1255Contig1	Mtr.45594.1.S1_s_at	74.07	77.78	27	1e-17	47.8
CGCL1255Contig1	Mtr.45594.1.S1_s_at	50.00	58.70	46	1e-17	43.7
CGCL1255Contig1	Mtr.45594.1.S1_s_at	42.00	52.00	100	3e-12	55.1
CGCL1255Contig1	Mtr.45594.1.S1_s_at	41.27	50.79	63	8e-12	46.0
CGCL1255Contig1	Mtr.45594.1.S1_s_at	48.00	56.00	25	8e-12	25.8
CGCL1255Contig1	Mtr.45594.1.S1_s_at	39.00	45.00	100	1e-11	52.8
CGCL1255Contig1	Mtr.45750.1.S1_at	65.00	78.57	140	1e-90	228
CGCL1255Contig1	Mtr.45750.1.S1_at	47.92	75.00	48	1e-90	63.8
CGCL1255Contig1	Mtr.45750.1.S1_at	57.45	72.34	47	1e-90	63.8
CGCL1255Contig1	Mtr.45750.1.S1_at	46.46	61.62	99	5e-44	97.7
CGCL1255Contig1	Mtr.45750.1.S1_at	58.70	63.04	46	5e-44	52.4
CGCL1255Contig1	Mtr.45750.1.S1_at	46.94	53.06	49	5e-44	34.1
CGCL1255Contig1	Mtr.45750.1.S1_at	48.72	58.97	39	5e-44	32.7
CGCL1255Contig1	Mtr.45750.1.S1_at	69.09	70.91	55	1e-24	84.5
CGCL1255Contig1	Mtr.45750.1.S1_at	38.24	58.82	34	1e-24	31.3
CGCL1255Contig1	Mtr.8512.1.S1_at	64.47	80.26	152	1e-100	250
CGCL1255Contig1	Mtr.8512.1.S1_at	41.03	61.54	78	1e-100	75.8
CGCL1255Contig1	Mtr.8512.1.S1_at	70.27	78.38	37	1e-100	64.3
CGCL1255Contig1	Mtr.8512.1.S1_at	68.18	71.21	66	6e-38	98.7
CGCL1255Contig1	Mtr.8512.1.S1_at	51.16	58.14	43	6e-38	41.8
CGCL1255Contig1	Mtr.8512.1.S1_at	47.06	64.71	34	6e-38	38.6
CGCL1255Contig1	Mtr.8512.1.S1_at	40.79	55.92	152	9e-38	120
CGCL1255Contig1	Mtr.8512.1.S1_at	59.38	71.88	32	9e-38	40.5
CGCL1255Contig1	Mtr.8512.1.S1_at	45.31	62.50	64	1e-29	64.3
CGCL1255Contig1	Mtr.8512.1.S1_at	41.94	51.61	62	1e-29	45.5
CGCL1255Contig1	Mtr.8512.1.S1_at	29.85	46.27	67	1e-29	29.5
CGCL1255Contig1	Mtr.8512.1.S1_at	48.15	66.67	27	1e-29	28.6
CGCL1255Contig1	Mtr.8512.1.S1_at	46.67	55.00	60	2e-13	46.0
CGCL1255Contig1	Mtr.8512.1.S1_at	50.00	65.38	26	2e-13	32.2
CGCL1775Contig1	Mtr.19069.1.S1_s_at	75.97	86.36	154	1e-114	291
CGCL1775Contig1	Mtr.19069.1.S1_s_at	75.61	80.49	41	1e-114	74.2
CGCL1775Contig1	Mtr.19069.1.S1_s_at	46.81	63.83	47	1e-114	57.7
CGCL1775Contig1	Mtr.19069.1.S1_s_at	60.00	68.00	25	1e-114	32.2
CGCL1775Contig1	Mtr.19069.1.S1_s_at	65.56	70.86	151	9e-75	209
CGCL1775Contig1	Mtr.19069.1.S1_s_at	57.14	69.05	42	9e-75	50.6
CGCL1775Contig1	Mtr.19069.1.S1_s_at	31.82	54.55	44	9e-75	34.5
CGCL1775Contig1	Mtr.19069.1.S1_s_at	38.46	61.54	26	9e-75	27.2
CGCL1775Contig1	Mtr.19069.1.S1_s_at	42.76	60.53	152	3e-38	107
CGCL1775Contig1	Mtr.19069.1.S1_s_at	51.72	72.41	29	3e-38	39.6
CGCL1775Contig1	Mtr.19069.1.S1_s_at	48.84	55.81	43	3e-38	33.1
CGCL1775Contig1	Mtr.19069.1.S1_s_at	43.48	54.35	138	4e-32	95.9
CGCL1775Contig1	Mtr.19069.1.S1_s_at	47.37	60.53	38	4e-32	33.1
CGCL1775Contig1	Mtr.19069.1.S1_s_at	40.00	48.89	45	4e-32	29.9
CGCL1775Contig1	Mtr.19069.1.S1_s_at	47.00	55.00	100	7e-19	69.8
CGCL1775Contig1	Mtr.19069.1.S1_s_at	43.33	60.00	30	7e-19	26.7
CGCL1775Contig1	Mtr.37329.1.S1_at	80.91	89.09	110	3e-92	228
CGCL1775Contig1	Mtr.37329.1.S1_at	75.68	83.78	37	3e-92	70.5
CGCL1775Contig1	Mtr.37329.1.S1_at	50.00	72.73	44	3e-92	62.3
CGCL1775Contig1	Mtr.37329.1.S1_at	72.22	75.00	108	1e-65	172
CGCL1775Contig1	Mtr.37329.1.S1_at	65.00	75.00	40	1e-65	57.9
CGCL1775Contig1	Mtr.37329.1.S1_at	38.64	59.09	44	1e-65	41.4
CGCL1775Contig1	Mtr.37329.1.S1_at	50.00	63.64	110	1e-31	104
CGCL1775Contig1	Mtr.37329.1.S1_at	50.00	57.89	38	1e-31	35.0
CGCL1775Contig1	Mtr.37329.1.S1_at	50.47	65.42	107	3e-28	90.0
CGCL1775Contig1	Mtr.37329.1.S1_at	52.50	57.50	40	3e-28	37.7
CGCL1775Contig1	Mtr.37329.1.S1_at	51.61	59.14	93	1e-19	79.9
CGCL1775Contig1	Mtr.43786.1.S1_at	71.17	88.29	111	1e-101	213
CGCL1775Contig1	Mtr.43786.1.S1_at	44.55	61.39	101	1e-101	107
CGCL1775Contig1	Mtr.43786.1.S1_at	63.04	84.78	46	1e-101	71.9
CGCL1775Contig1	Mtr.43786.1.S1_at	58.48	67.25	171	4e-64	202
CGCL1775Contig1	Mtr.43786.1.S1_at	52.27	56.82	44	4e-64	46.0
CGCL1775Contig1	Mtr.43786.1.S1_at	43.68	58.62	87	1e-19	69.8
CGCL1775Contig1	Mtr.43786.1.S1_at	46.67	53.33	30	1e-19	29.5
CGCL1775Contig1	Mtr.43786.1.S1_at	46.30	62.96	54	3e-18	58.3
CGCL1775Contig1	Mtr.43786.1.S1_at	28.12	50.00	64	3e-18	35.9
CGCL1775Contig1	Mtr.43786.1.S1_at	46.15	53.85	91	7e-14	61.1
CGCL1775Contig1	Mtr.43787.1.S1_at	75.00	87.50	88	7e-70	171
CGCL1775Contig1	Mtr.43787.1.S1_at	43.48	60.87	92	7e-70	95.2
CGCL1775Contig1	Mtr.43787.1.S1_at	58.65	67.31	104	2e-44	127
CGCL1775Contig1	Mtr.43787.1.S1_at	60.00	75.56	45	2e-44	53.8
CGCL1775Contig1	Mtr.43787.1.S1_at	45.35	59.30	86	2e-21	67.0
CGCL1775Contig1	Mtr.43787.1.S1_at	53.33	63.33	30	2e-21	37.7
CGCL1775Contig1	Mtr.43787.1.S1_at	48.15	62.96	54	4e-20	60.6
CGCL1775Contig1	Mtr.43787.1.S1_at	37.29	54.24	59	4e-20	39.6
CGCL1775Contig1	Mtr.43787.1.S1_at	49.43	57.47	87	1e-15	66.1
CGCL1775Contig1	Mtr.44810.1.S1_at	61.79	77.36	212	2e-93	324
CGCL1775Contig1	Mtr.44810.1.S1_at	60.33	66.30	184	3e-62	221
CGCL1775Contig1	Mtr.44810.1.S1_at	39.58	58.33	96	1e-36	82.2
CGCL1775Contig1	Mtr.44810.1.S1_at	46.46	62.63	99	1e-36	73.9
CGCL1775Contig1	Mtr.44810.1.S1_at	49.41	58.82	85	1e-25	73.0
CGCL1775Contig1	Mtr.44810.1.S1_at	33.98	45.63	103	1e-25	46.0
CGCL1775Contig1	Mtr.44810.1.S1_at	67.74	77.42	31	1e-21	46.9
CGCL1775Contig1	Mtr.44810.1.S1_at	46.15	55.77	52	1e-21	40.5
CGCL1775Contig1	Mtr.44810.1.S1_at	57.69	61.54	26	1e-21	39.1
CGCL1775Contig1	Mtr.44810.1.S1_at	40.54	50.00	74	1e-10	50.1
CGCL1775Contig1	Mtr.45594.1.S1_s_at	77.78	84.92	126	3e-65	231
CGCL1775Contig1	Mtr.45594.1.S1_s_at	62.40	68.00	125	9e-42	153
CGCL1775Contig1	Mtr.45594.1.S1_s_at	48.41	64.29	126	7e-26	100
CGCL1775Contig1	Mtr.45594.1.S1_s_at	45.53	53.66	123	8e-24	93.6
CGCL1775Contig1	Mtr.45594.1.S1_s_at	57.41	64.81	54	5e-14	55.6
CGCL1775Contig1	Mtr.45594.1.S1_s_at	41.94	58.06	31	5e-14	24.0
CGCL1775Contig1	Mtr.45750.1.S1_at	74.68	85.06	154	6e-112	284
CGCL1775Contig1	Mtr.45750.1.S1_at	73.17	80.49	41	6e-112	73.3
CGCL1775Contig1	Mtr.45750.1.S1_at	46.81	61.70	47	6e-112	56.4
CGCL1775Contig1	Mtr.45750.1.S1_at	57.69	69.23	26	6e-112	32.6
CGCL1775Contig1	Mtr.45750.1.S1_at	66.23	70.86	151	3e-73	207
CGCL1775Contig1	Mtr.45750.1.S1_at	54.76	66.67	42	3e-73	47.8
CGCL1775Contig1	Mtr.45750.1.S1_at	31.82	54.55	44	3e-73	34.5
CGCL1775Contig1	Mtr.45750.1.S1_at	38.46	61.54	26	3e-73	26.7
CGCL1775Contig1	Mtr.45750.1.S1_at	43.84	52.74	146	1e-31	94.5
CGCL1775Contig1	Mtr.45750.1.S1_at	47.37	60.53	38	1e-31	33.1
CGCL1775Contig1	Mtr.45750.1.S1_at	40.00	48.89	45	1e-31	29.9
CGCL1775Contig1	Mtr.45750.1.S1_at	47.06	63.73	102	5e-31	78.5
CGCL1775Contig1	Mtr.45750.1.S1_at	48.28	72.41	29	5e-31	38.2
CGCL1775Contig1	Mtr.45750.1.S1_at	48.84	55.81	43	5e-31	33.1
CGCL1775Contig1	Mtr.45750.1.S1_at	35.71	46.43	28	5e-31	22.6
CGCL1775Contig1	Mtr.45750.1.S1_at	46.88	55.21	96	2e-17	65.2
CGCL1775Contig1	Mtr.45750.1.S1_at	43.33	60.00	30	2e-17	26.7
CGCL1775Contig1	Mtr.8512.1.S1_at	76.22	84.76	164	3e-126	308
CGCL1775Contig1	Mtr.8512.1.S1_at	48.72	62.82	78	3e-126	91.5
CGCL1775Contig1	Mtr.8512.1.S1_at	80.56	88.89	36	3e-126	75.6
CGCL1775Contig1	Mtr.8512.1.S1_at	64.20	69.75	162	4e-83	215
CGCL1775Contig1	Mtr.8512.1.S1_at	37.18	53.85	78	4e-83	60.6
CGCL1775Contig1	Mtr.8512.1.S1_at	71.88	81.25	32	4e-83	55.6
CGCL1775Contig1	Mtr.8512.1.S1_at	46.30	61.73	162	2e-48	127
CGCL1775Contig1	Mtr.8512.1.S1_at	45.76	54.24	59	2e-48	46.4
CGCL1775Contig1	Mtr.8512.1.S1_at	47.06	70.59	34	2e-48	40.9
CGCL1775Contig1	Mtr.8512.1.S1_at	48.18	60.91	110	2e-34	98.2
CGCL1775Contig1	Mtr.8512.1.S1_at	53.85	61.54	26	2e-34	30.9
CGCL1775Contig1	Mtr.8512.1.S1_at	48.48	54.55	33	2e-34	30.4
CGCL1775Contig1	Mtr.8512.1.S1_at	48.15	48.15	27	2e-34	24.9
CGCL1775Contig1	Mtr.8512.1.S1_at	49.12	55.26	114	4e-23	84.9
CGCL1775Contig1	Mtr.8512.1.S1_at	50.00	60.71	28	4e-23	26.3
CGCL1775Contig1	Mtr.8512.1.S1_at	56.00	72.00	25	7e-13	38.6
CGCL1775Contig1	Mtr.8512.1.S1_at	53.12	59.38	32	7e-13	27.2
CGCL1775Contig1	Mtr.8512.1.S1_at	56.00	64.00	25	7e-13	27.2
CGCL1769Contig1	Mtr.19069.1.S1_s_at	70.52	81.50	173	5e-109	281
CGCL1769Contig1	Mtr.19069.1.S1_s_at	71.79	82.05	39	5e-109	70.0
CGCL1769Contig1	Mtr.19069.1.S1_s_at	51.16	76.74	43	5e-109	61.3
CGCL1769Contig1	Mtr.19069.1.S1_s_at	57.14	78.57	14	5e-109	24.0
CGCL1769Contig1	Mtr.19069.1.S1_s_at	60.59	67.06	170	5e-72	212
CGCL1769Contig1	Mtr.19069.1.S1_s_at	86.36	95.45	22	5e-72	46.0
CGCL1769Contig1	Mtr.19069.1.S1_s_at	57.14	60.00	35	5e-72	35.4
CGCL1769Contig1	Mtr.19069.1.S1_s_at	45.71	60.00	175	1e-54	166
CGCL1769Contig1	Mtr.19069.1.S1_s_at	41.67	58.33	36	1e-54	35.4
CGCL1769Contig1	Mtr.19069.1.S1_s_at	39.47	55.26	38	1e-54	33.1
CGCL1769Contig1	Mtr.19069.1.S1_s_at	45.68	54.32	162	9e-38	116
CGCL1769Contig1	Mtr.19069.1.S1_s_at	42.11	60.53	38	9e-38	31.8
CGCL1769Contig1	Mtr.19069.1.S1_s_at	44.83	55.17	29	9e-38	30.4
CGCL1769Contig1	Mtr.19069.1.S1_s_at	45.08	54.92	122	3e-30	85.4
CGCL1769Contig1	Mtr.19069.1.S1_s_at	42.11	55.26	38	3e-30	29.0
CGCL1769Contig1	Mtr.19069.1.S1_s_at	50.00	72.73	22	3e-30	28.6
CGCL1769Contig1	Mtr.19069.1.S1_s_at	30.00	40.00	30	3e-30	26.7
CGCL1769Contig1	Mtr.19069.1.S1_s_at	48.61	58.33	72	2e-25	59.7
CGCL1769Contig1	Mtr.19069.1.S1_s_at	47.83	56.52	46	2e-25	53.3
CGCL1769Contig1	Mtr.19069.1.S1_s_at	44.74	57.89	38	2e-25	28.1
CGCL1769Contig1	Mtr.37329.1.S1_at	78.38	92.79	111	2e-91	229
CGCL1769Contig1	Mtr.37329.1.S1_at	71.43	85.71	35	2e-91	66.3
CGCL1769Contig1	Mtr.37329.1.S1_at	56.10	80.49	41	2e-91	63.1
CGCL1769Contig1	Mtr.37329.1.S1_at	71.43	75.24	105	2e-57	160
CGCL1769Contig1	Mtr.37329.1.S1_at	76.00	84.00	25	2e-57	42.8
CGCL1769Contig1	Mtr.37329.1.S1_at	42.50	62.50	40	2e-57	40.5
CGCL1769Contig1	Mtr.37329.1.S1_at	50.00	68.52	108	4e-39	123
CGCL1769Contig1	Mtr.37329.1.S1_at	56.76	59.46	37	4e-39	35.0
CGCL1769Contig1	Mtr.37329.1.S1_at	45.83	58.33	24	4e-39	23.5
CGCL1769Contig1	Mtr.37329.1.S1_at	48.60	55.14	107	4e-30	84.9
CGCL1769Contig1	Mtr.37329.1.S1_at	46.15	56.41	39	4e-30	36.3
CGCL1769Contig1	Mtr.37329.1.S1_at	45.45	77.27	22	4e-30	30.4
CGCL1769Contig1	Mtr.37329.1.S1_at	44.44	59.26	108	1e-23	82.2
CGCL1769Contig1	Mtr.37329.1.S1_at	40.48	57.14	42	1e-23	29.9
CGCL1769Contig1	Mtr.37329.1.S1_at	47.19	57.30	89	8e-20	64.8
CGCL1769Contig1	Mtr.37329.1.S1_at	50.00	60.00	40	8e-20	34.5
CGCL1769Contig1	Mtr.43786.1.S1_at	65.61	79.89	189	3e-102	311
CGCL1769Contig1	Mtr.43786.1.S1_at	57.14	69.84	63	3e-102	64.0
CGCL1769Contig1	Mtr.43786.1.S1_at	61.82	72.73	110	2e-61	150
CGCL1769Contig1	Mtr.43786.1.S1_at	47.69	53.85	65	2e-61	60.2
CGCL1769Contig1	Mtr.43786.1.S1_at	52.50	65.00	40	2e-61	42.8
CGCL1769Contig1	Mtr.43786.1.S1_at	73.33	80.00	15	2e-61	22.6
CGCL1769Contig1	Mtr.43786.1.S1_at	38.89	56.48	108	2e-23	87.7
CGCL1769Contig1	Mtr.43786.1.S1_at	57.14	66.67	21	2e-23	24.0
CGCL1769Contig1	Mtr.43786.1.S1_at	38.46	53.85	104	9e-17	70.7
CGCL1769Contig1	Mtr.43786.1.S1_at	41.12	49.53	107	7e-14	61.1
CGCL1769Contig1	Mtr.43787.1.S1_at	70.48	80.95	105	9e-72	183
CGCL1769Contig1	Mtr.43787.1.S1_at	58.06	75.81	62	9e-72	90.5
CGCL1769Contig1	Mtr.43787.1.S1_at	62.22	73.33	90	7e-40	124
CGCL1769Contig1	Mtr.43787.1.S1_at	54.24	64.41	59	7e-40	42.3
CGCL1769Contig1	Mtr.43787.1.S1_at	46.59	62.50	88	3e-23	86.3
CGCL1769Contig1	Mtr.43787.1.S1_at	54.84	58.06	31	3e-23	24.4
CGCL1769Contig1	Mtr.43787.1.S1_at	41.86	61.63	86	2e-19	67.5
CGCL1769Contig1	Mtr.43787.1.S1_at	37.78	55.56	45	2e-19	29.9
CGCL1769Contig1	Mtr.43787.1.S1_at	49.43	57.47	87	7e-16	67.0
CGCL1769Contig1	Mtr.43787.1.S1_at	46.51	53.49	86	1e-12	56.1
CGCL1769Contig1	Mtr.44810.1.S1_at	63.78	81.08	185	9e-86	299
CGCL1769Contig1	Mtr.44810.1.S1_at	65.98	71.13	97	3e-49	133
CGCL1769Contig1	Mtr.44810.1.S1_at	53.85	62.82	78	3e-49	64.3
CGCL1769Contig1	Mtr.44810.1.S1_at	40.10	55.94	202	3e-43	158
CGCL1769Contig1	Mtr.44810.1.S1_at	42.14	52.14	140	2e-32	95.5
CGCL1769Contig1	Mtr.44810.1.S1_at	62.86	71.43	35	2e-32	46.4
CGCL1769Contig1	Mtr.44810.1.S1_at	39.01	52.20	182	5e-27	104
CGCL1769Contig1	Mtr.44810.1.S1_at	48.24	58.82	85	2e-22	71.2
CGCL1769Contig1	Mtr.44810.1.S1_at	35.62	46.58	73	2e-22	37.3
CGCL1769Contig1	Mtr.45594.1.S1_s_at	71.03	80.00	145	3e-62	221
CGCL1769Contig1	Mtr.45594.1.S1_s_at	57.34	65.03	143	1e-43	159
CGCL1769Contig1	Mtr.45594.1.S1_s_at	46.98	61.74	149	2e-39	145
CGCL1769Contig1	Mtr.45594.1.S1_s_at	45.26	52.55	137	1e-24	96.4
CGCL1769Contig1	Mtr.45594.1.S1_s_at	36.14	43.37	83	2e-19	60.6
CGCL1769Contig1	Mtr.45594.1.S1_s_at	50.00	61.76	34	2e-19	37.3
CGCL1769Contig1	Mtr.45594.1.S1_s_at	41.00	51.00	100	9e-13	57.0
CGCL1769Contig1	Mtr.45750.1.S1_at	70.52	80.35	173	1e-106	275
CGCL1769Contig1	Mtr.45750.1.S1_at	69.23	82.05	39	1e-106	69.1
CGCL1769Contig1	Mtr.45750.1.S1_at	51.16	74.42	43	1e-106	59.9
CGCL1769Contig1	Mtr.45750.1.S1_at	57.14	78.57	14	1e-106	24.0
CGCL1769Contig1	Mtr.45750.1.S1_at	60.23	65.50	171	2e-68	203
CGCL1769Contig1	Mtr.45750.1.S1_at	81.82	90.91	22	2e-68	43.2
CGCL1769Contig1	Mtr.45750.1.S1_at	57.14	60.00	35	2e-68	35.4
CGCL1769Contig1	Mtr.45750.1.S1_at	52.94	69.61	102	1e-47	125
CGCL1769Contig1	Mtr.45750.1.S1_at	34.92	46.03	63	1e-47	36.8
CGCL1769Contig1	Mtr.45750.1.S1_at	38.89	58.33	36	1e-47	34.1
CGCL1769Contig1	Mtr.45750.1.S1_at	39.47	55.26	38	1e-47	33.1
CGCL1769Contig1	Mtr.45750.1.S1_at	41.38	48.85	174	1e-34	105
CGCL1769Contig1	Mtr.45750.1.S1_at	42.11	60.53	38	1e-34	31.8
CGCL1769Contig1	Mtr.45750.1.S1_at	44.83	55.17	29	1e-34	30.4
CGCL1769Contig1	Mtr.45750.1.S1_at	42.62	54.10	122	6e-28	76.2
CGCL1769Contig1	Mtr.45750.1.S1_at	42.11	55.26	38	6e-28	29.0
CGCL1769Contig1	Mtr.45750.1.S1_at	50.00	72.73	22	6e-28	28.6
CGCL1769Contig1	Mtr.45750.1.S1_at	30.00	36.67	30	6e-28	28.1
CGCL1769Contig1	Mtr.45750.1.S1_at	48.61	58.33	72	3e-24	59.7
CGCL1769Contig1	Mtr.45750.1.S1_at	32.47	42.86	77	3e-24	49.6
CGCL1769Contig1	Mtr.45750.1.S1_at	44.74	57.89	38	3e-24	28.1
CGCL1769Contig1	Mtr.8512.1.S1_at	71.04	81.97	183	8e-117	301
CGCL1769Contig1	Mtr.8512.1.S1_at	72.97	89.19	37	8e-117	71.8
CGCL1769Contig1	Mtr.8512.1.S1_at	57.45	74.47	47	8e-117	70.9
CGCL1769Contig1	Mtr.8512.1.S1_at	61.11	66.67	180	5e-75	216
CGCL1769Contig1	Mtr.8512.1.S1_at	31.08	48.65	74	5e-75	45.1
CGCL1769Contig1	Mtr.8512.1.S1_at	81.82	86.36	22	5e-75	42.3
CGCL1769Contig1	Mtr.8512.1.S1_at	47.03	61.62	185	1e-62	184
CGCL1769Contig1	Mtr.8512.1.S1_at	37.66	48.05	77	1e-62	40.9
CGCL1769Contig1	Mtr.8512.1.S1_at	37.14	68.57	35	1e-62	37.3
CGCL1769Contig1	Mtr.8512.1.S1_at	47.43	53.71	175	3e-43	131
CGCL1769Contig1	Mtr.8512.1.S1_at	34.29	45.71	70	3e-43	38.6
CGCL1769Contig1	Mtr.8512.1.S1_at	50.00	72.73	22	3e-43	27.2
CGCL1769Contig1	Mtr.8512.1.S1_at	51.76	61.18	85	3e-33	76.2
CGCL1769Contig1	Mtr.8512.1.S1_at	37.18	42.31	78	3e-33	53.8
CGCL1769Contig1	Mtr.8512.1.S1_at	52.17	60.87	46	3e-33	39.1
CGCL1769Contig1	Mtr.8512.1.S1_at	45.95	61.26	111	2e-28	95.0
CGCL1769Contig1	Mtr.8512.1.S1_at	37.93	50.00	58	2e-28	38.2
CGCL3220Contig1	Mtr.19069.1.S1_s_at	79.03	85.48	62	6e-35	129
CGCL3220Contig1	Mtr.19069.1.S1_s_at	66.67	71.67	60	1e-21	85.8
CGCL3220Contig1	Mtr.19069.1.S1_s_at	50.82	65.57	61	5e-18	73.5
CGCL3220Contig1	Mtr.19069.1.S1_s_at	49.18	65.57	61	9e-17	69.3
CGCL3220Contig1	Mtr.19069.1.S1_s_at	49.18	55.74	61	9e-13	56.1
CGCL3220Contig1	Mtr.19069.1.S1_s_at	49.18	55.74	61	4e-12	53.8
CGCL3220Contig1	Mtr.27782.1.S1_at	74.24	83.33	66	1e-35	130
CGCL3220Contig1	Mtr.27782.1.S1_at	63.33	70.00	60	4e-21	82.2
CGCL3220Contig1	Mtr.27782.1.S1_at	46.88	65.62	64	7e-17	68.0
CGCL3220Contig1	Mtr.27782.1.S1_at	45.90	59.02	61	1e-13	57.0
CGCL3220Contig1	Mtr.27782.1.S1_at	46.88	53.12	64	3e-12	52.4
CGCL3220Contig1	Mtr.27782.1.S1_at	45.31	57.81	64	4e-11	48.7
CGCL3220Contig1	Mtr.45594.1.S1_s_at	75.00	83.93	56	4e-30	113
CGCL3220Contig1	Mtr.45594.1.S1_s_at	64.29	67.86	56	1e-18	74.8
CGCL3220Contig1	Mtr.45594.1.S1_s_at	45.76	61.02	59	7e-14	59.3
CGCL3220Contig1	Mtr.45594.1.S1_s_at	40.74	59.26	54	4e-11	50.1
CGCL3220Contig1	Mtr.45750.1.S1_at	75.81	82.26	62	3e-33	124
CGCL3220Contig1	Mtr.45750.1.S1_at	62.30	68.85	61	6e-20	79.9
CGCL3220Contig1	Mtr.45750.1.S1_at	45.16	61.29	62	1e-14	62.5
CGCL3220Contig1	Mtr.45750.1.S1_at	44.26	62.30	61	4e-14	60.6
CGCL3220Contig1	Mtr.8512.1.S1_at	77.42	83.87	62	5e-34	127
CGCL3220Contig1	Mtr.8512.1.S1_at	66.67	73.33	60	7e-22	86.8
CGCL3220Contig1	Mtr.8512.1.S1_at	48.44	60.94	64	5e-15	63.8
CGCL3220Contig1	Mtr.8512.1.S1_at	49.18	60.66	61	1e-14	62.9
CGCL490Contig1	Mtr.37912.1.S1_at	73.58	83.02	53	2e-35	90.4
CGCL490Contig1	Mtr.37912.1.S1_at	57.69	67.31	52	2e-35	61.1
CGCL490Contig1	Mtr.37912.1.S1_at	88.89	91.11	45	2e-35	99.6
CGCL490Contig1	Mtr.37912.1.S1_at	58.33	72.22	36	2e-35	51.5
CGCL490Contig1	Mtr.37912.1.S1_at	55.56	71.11	45	8e-21	65.7
CGCL490Contig1	Mtr.37912.1.S1_at	48.65	56.76	37	8e-21	36.3
CGCL490Contig1	Mtr.37912.1.S1_at	55.56	66.67	45	7e-17	46.9
CGCL490Contig1	Mtr.37912.1.S1_at	44.44	48.89	45	7e-17	41.8
CGCL490Contig1	Mtr.37912.1.S1_at	55.32	65.96	47	7e-15	42.3
CGCL490Contig1	Mtr.37912.1.S1_at	48.15	55.56	54	7e-15	39.6
CGCL490Contig1	Mtr.37912.1.S1_at	56.82	65.91	44	6e-13	57.0
CGCL1260Contig1	Mtr.12141.1.S1_at	52.94	73.11	119	4e-59	168
CGCL1260Contig1	Mtr.12141.1.S1_at	60.66	75.41	61	4e-59	62.9
CGCL1260Contig1	Mtr.12141.1.S1_at	44.35	53.04	115	4e-42	95.5
CGCL1260Contig1	Mtr.12141.1.S1_at	54.10	68.85	61	4e-42	79.4
CGCL1260Contig1	Mtr.12141.1.S1_at	36.79	54.72	106	4e-16	68.4
CGCL1260Contig1	Mtr.12141.1.S1_at	47.37	65.79	38	4e-13	39.1
CGCL1260Contig1	Mtr.12141.1.S1_at	30.00	50.00	60	4e-13	27.2
CGCL1260Contig1	Mtr.12141.1.S1_at	40.48	54.76	42	4e-13	27.2
CGCL1260Contig1	Mtr.34120.1.S1_s_at	38.96	62.34	77	9e-24	78.5
CGCL1260Contig1	Mtr.34120.1.S1_s_at	46.15	69.23	26	9e-24	33.6
CGCL1417Contig1	Mtr.49882.1.S1_at	20.25	51.90	79	4e-13	43.2
CGCL1417Contig1	Mtr.49882.1.S1_at	24.64	49.28	69	4e-13	40.0
CGCL748Contig1	Mtr.27464.1.S1_at	48.84	74.42	43	3e-16	68.0
CGCL1363Contig1	Mtr.27765.1.S1_at	34.15	57.32	82	8e-26	64.8
CGCL1363Contig1	Mtr.27765.1.S1_at	44.44	66.67	45	8e-26	54.7
CGCL1363Contig1	Mtr.7741.1.S1_at	67.50	85.00	40	2e-20	80.3
CGCL2872Contig1	Mtr.44301.1.S1_s_at	52.44	73.17	82	6e-108	118
CGCL2872Contig1	Mtr.44301.1.S1_s_at	79.17	91.67	48	6e-108	109
CGCL2872Contig1	Mtr.44301.1.S1_s_at	61.11	79.63	54	6e-108	93.2
CGCL2872Contig1	Mtr.44301.1.S1_s_at	72.50	80.00	40	6e-108	67.5
CGCL2872Contig1	Mtr.44301.1.S1_s_at	54.76	66.67	42	6e-108	62.0
CGCL2872Contig1	Mtr.44301.1.S1_s_at	73.33	73.33	45	7e-58	69.8
CGCL2872Contig1	Mtr.44301.1.S1_s_at	44.59	58.11	74	7e-58	66.6
CGCL2872Contig1	Mtr.44301.1.S1_s_at	46.30	64.81	54	7e-58	59.7
CGCL2872Contig1	Mtr.44301.1.S1_s_at	65.71	68.57	35	7e-58	45.5
CGCL2872Contig1	Mtr.44301.1.S1_s_at	48.72	61.54	39	7e-58	40.0
CGCL2872Contig1	Mtr.44301.1.S1_s_at	51.06	76.60	47	3e-33	54.7
CGCL2872Contig1	Mtr.44301.1.S1_s_at	54.72	64.15	53	3e-33	37.7
CGCL2872Contig1	Mtr.44301.1.S1_s_at	36.11	41.67	36	3e-33	33.6
CGCL2872Contig1	Mtr.44301.1.S1_s_at	60.00	64.00	25	3e-33	32.2
CGCL2872Contig1	Mtr.44301.1.S1_s_at	72.22	72.22	18	3e-33	28.6
CGCL2872Contig1	Mtr.44301.1.S1_s_at	33.33	61.11	36	3e-33	26.3
CGCL2872Contig1	Mtr.44301.1.S1_s_at	54.00	64.00	50	4e-33	53.8
CGCL2872Contig1	Mtr.44301.1.S1_s_at	37.33	53.33	75	4e-33	45.1
CGCL2872Contig1	Mtr.44301.1.S1_s_at	48.39	67.74	31	4e-33	35.0
CGCL2872Contig1	Mtr.44301.1.S1_s_at	35.85	54.72	53	4e-33	33.1
CGCL2872Contig1	Mtr.44301.1.S1_s_at	37.50	59.38	32	4e-33	29.5
CGCL2872Contig1	Mtr.44301.1.S1_s_at	50.00	56.00	50	1e-13	41.4
CGCL2872Contig1	Mtr.44301.1.S1_s_at	42.42	54.55	33	1e-13	30.9
CGCL2872Contig1	Mtr.44301.1.S1_s_at	37.93	55.17	29	1e-13	23.5
CGCL2872Contig1	Mtr.44301.1.S1_s_at	38.24	52.94	34	1e-13	21.7
CGCL2872Contig1	Mtr.44301.1.S1_s_at	50.00	66.00	50	2e-12	52.8
CGCL2872Contig1	Mtr.44301.1.S1_s_at	43.33	63.33	30	2e-12	24.9
CGCL2872Contig1	Mtr.44300.1.S1_at	72.90	84.52	155	3e-127	293
CGCL2872Contig1	Mtr.44300.1.S1_at	52.87	72.41	87	3e-127	122
CGCL2872Contig1	Mtr.44300.1.S1_at	54.76	66.67	42	3e-127	62.0
CGCL2872Contig1	Mtr.44300.1.S1_at	63.82	68.42	152	2e-67	170
CGCL2872Contig1	Mtr.44300.1.S1_at	40.70	53.49	86	2e-67	68.0
CGCL2872Contig1	Mtr.44300.1.S1_at	48.72	61.54	39	2e-67	40.0
CGCL2872Contig1	Mtr.44300.1.S1_at	48.39	65.81	155	8e-56	167
CGCL2872Contig1	Mtr.44300.1.S1_at	36.11	41.67	36	8e-56	33.6
CGCL2872Contig1	Mtr.44300.1.S1_at	72.22	72.22	18	8e-56	28.6
CGCL2872Contig1	Mtr.44300.1.S1_at	35.00	60.00	40	8e-56	27.6
CGCL2872Contig1	Mtr.44300.1.S1_at	44.59	59.87	157	6e-45	127
CGCL2872Contig1	Mtr.44300.1.S1_at	37.33	53.33	75	6e-45	45.1
CGCL2872Contig1	Mtr.44300.1.S1_at	37.50	59.38	32	6e-45	29.5
CGCL2872Contig1	Mtr.44300.1.S1_at	55.56	66.67	63	1e-26	65.7
CGCL2872Contig1	Mtr.44300.1.S1_at	41.98	55.56	81	1e-26	57.0
CGCL2872Contig1	Mtr.44300.1.S1_at	52.38	58.73	63	2e-21	55.1
CGCL2872Contig1	Mtr.44300.1.S1_at	50.00	54.00	50	2e-21	45.1
CGCL2872Contig1	Mtr.44300.1.S1_at	37.93	55.17	29	2e-21	23.5
CGCL2872Contig1	Mtr.44300.1.S1_at	38.24	52.94	34	2e-21	21.7
