# Supplementary material for: Heart of Endosymbioses: Transcriptomics Reveals a Conserved Genetic Program among Arbuscular Mycorrhizal, Actinorhizal and Legume-Rhizobial Symbioses
Source: PLoS One. 2012 Sep 6;7(9):e44742. doi: 10.1371/journal.pone.0044742 (PMC3435296; doi:10.1371/journal.pone.0044742)
Supplement: Table S8 — Expression in C. glauca actinorhizal nodules and AM roots of genes sharing sequence identity with genes involved in Nod factor signal transduction. (XLS) [file pone.0044742.s009.xls]

## Sheet: Feuil1
Table S8 : Expression in nodules and mycorrhized roots of C. glauca genes homologs of genes involved in Nod factor signal transduction
Mt or Lj Homolog	Clone name	Accession number	EST length (nt)	Blast description							FC NOD/RNI	FC MYC/Ctrl
				Description	E-value	Identities (%)	AA coverage	Legume homolog length (AA)	Coverage (%)	Reference
Lys6/Lyk3/Nfr1	CG-J04f_005_A06	FQ325320	544	BAI79273.1 LysM type receptor kinase (Lys6) [Lotus japonicus]	7e-45	67	223-398	622	28	Lohmann et al. 2010 Mol Plant-Microbe Interact 23: 510-521	-1.99146	1.21375
				CAM06621.1 LysM receptor kinase 3 (Lyk3) [Medicago truncatula]	1e-43	61	220-397	620	29	Smit et al. 2007 Plant Physiol 145: 183 191
				CAE02590.1 Nod-factor receptor 1b (Nfr1b) [Lotus japonicus]	4e-42	64	246-400	623	25	Radutoiu et al. 2003 Nature 425: 585-592
SYMREM1	CGCL460Contig1	FQ313698	1190	BG580614 EST482341 GVN Medicago truncatula cDNA clone*	8e-40*	41*	16-192*	199	89	Lefebvre et al. 2010 PNAS 107 2343-2348	15.9509	-2.03472
(Remorin)
CASTOR/DMI1	CG-N02f_020_I23	FQ364257	445	Q5H8A6.1 Putative ion channel CASTOR [Lotus japonicus]	3e-11	76	812-887	853	9	Imaizumi-Anraku et al. 2005 Nature 433: 527-531	6.06342	1.23049
				ADC36212.1 CASTOR [Medicago truncatula]	5e-10	73	783-824	824	5
Nup133	CG-R01f_008_G08	CO037484	600	CAI64810.1 nucleoporin [Lotus japonicus]	7e-71	70	667-862	1309	15	Kanamori et al. 2006 PNAS 103: 359-364	1.50256	-1.18416
CCaMK	CG-N02f_015_D03	FQ312567	841	CAJ76699.1 calcium calmodulin-dependent protein kinase (CCaMK) [Lotus japonicus]	1e-56	73	5-163	518	31	Tirichine et al. 2006 Nature 44: 1153-1156	-1.00658	1.75538
	CG-N02f_023_M15	FQ321507		Q6RET7.1 Ca2+ and calmodulin-dependent protein kinase DMI-3 [Medicago truncatula]	3e-56	72	5-169	523	31	Lévy et al. 2004 Science 303 1361-1364; Mitra et al. 2004 PNAS 101:10217-10222	1.5172	-1.64914
IPD3/CYCLOPS	CG-N02f_019_M23	FQ364345	726	ABU63668.1 CYCLOPS [Lotus japonicus]	9e-14	67	9-71	518	12	Yano et al. 2008 PNAS 105: 20540-20545	4.37889	2.53998
				ABN45743.1| interacting protein of DMI3 [Medicago truncatula]	4e-11	65	9-62	513	11	Messinese et al. 2007 Mol Plant-Microbe Interact 20 212-221
Hap2-1	CG-R02f_031_L10	FQ373065	441	BAG50060.1 transcription factor CCAAT (CBF-A01) [Lotus japonicus]	2e-29	64	193-301	332	33	Asamizu et al. 2008 Plant Physiol 147:2030-2040	-1.00182	1.1922
				ABP68866.1 CCAAT-binding transcription factor (Hap2-1) [Medicago truncatula]	4e-29	62	198-305	333	32	Combier et al, 2008 Gen Dev 22: 1549-1559
ERN1	CGCL2063Contig1	CO037220	964	ABW06102.2 ERN1 [Medicago truncatula]	9e-49	52	10-268	268	97	Andriankaja et al. 2007 Plant Cell 19: 2866-2885	2.42745	16.3023
CPP-L56	CGCL3166Contig1	FQ326574	539	BAG50072.1 transcription factor CPP [Lotus japonicus]	9e-21	56	620-761	764	19	Asamizu et al. 2008 Plant Physiol 147:2030-2040	8.22624	-1.15929
HK1	CG-R02f_030_E10	FQ373223	632	ABI48271.1 histidine kinase 1 [Lotus japonicus]	1e-25	33	371-633	993	27	Tirichine et al. 2007 Science 315: 104-107	-5.106	-1.09956
NIN	CG-N02f_020_O10	FQ364222	617	CAB61243.1 nodule inception protein [Lotus japonicus]	6e-73	71	194-390	878	22	Schauser et al. 2005 Nature 402: 191-195	27.4746	1.04774
HMGR	CG-R02f_018_E15	FQ374451	FQ374451	ABY20976.1 3-hydroxy-3-methylglutaryl coenzyme A reductase 5 [Medicago truncatula]	2e-171	100	258-583	583	56	Kevei et al. 2007 Plant Cell 19: 3974-3989	-2.44323	1.42238
LIN / CERBERUS	CG-N02f_036_G20	FQ362704	FQ362704	ACL14419.1 putative E3 ubiquitin ligase [Medicago truncatula]	7e-82	69	1275-1488	1488	14	Kiss et al. 2009 Plant Physiol 151: 1239-1249	3.93009	4.41868
				BAH86605.1 U-box protein with unknown function [Lotus japonicus]	5e-78	67	1264-1477	1477	14	Yano et al. 2009 Plant J 60: 168-180
