# Supplementary material for: Heart of Endosymbioses: Transcriptomics Reveals a Conserved Genetic Program among Arbuscular Mycorrhizal, Actinorhizal and Legume-Rhizobial Symbioses
Source: PLoS One. 2012 Sep 6;7(9):e44742. doi: 10.1371/journal.pone.0044742 (PMC3435296; doi:10.1371/journal.pone.0044742)
Supplement: Table S9 — Sequences of Primers used for Real Time PCR. (XLS) [file pone.0044742.s010.xls]

## Sheet: Feuil1
Table S9: Primers used for real time quantitative PCR
Clone name	Primers
CG-GI1f_006_M09	5'-TGGCGTATCGTGCTTATG-3'
	5'-GCTTGTCTTGTTCTGCTTGG-3'
CGCL917Contig1	5'-GGCTGGAAGGGATGGGTGTC-3'
	5'-TGGAGTTCTTACGGAGTGCTTATC-3'
CGCL3220Contig1	5'-AGAGTTGGATCATGGCGTCAC-3'
	5'-GCATCCTTATGTAGCCTTCTTCAC-3'
CG-GI1f_006_O18	5'-CCAGTTAGAGGCAACACCAGAC-3'
	5'-AGCATACTAAGCATAGGCATCGG-3'
CGCL51Contig1	5'-TTTCCAGAGGGCGTTCCATCC-3'
	5'-GCATCTCAAGAAGAGCAGTCAGC-3'
CGCL1166Contig1	5'-CTCTGTCCCTCTCTGTCTCCTCTC-3'
	5'-CCGCCATTCTGCTTCCTCCTC-3'
CGCL1615Contig1	5'-CATCTATTGAGGTGGCGGTTGTG-3'
	5'-TTGGTTGGAGTGTTGACAGAGAC-3'
CG-J02f_006_P09	5'-TGGAATGAGGGGAAGGCTTTGG-3'
	5'-ATCCTGTCCGACCGAGAATCAC-3'
CG-N02f_033_J20	5'-TGCTGTAAATGGTGTGGCTTTCTG-3'
	5'-CATCCCGTAGACTCGCTTCCG-3'
CG-GI1f_001_P10	5'-GGAAGGCGTATATGGCGTTGAC-3'
CG-N01f_011_E12	5'-CCAAACCCAAGAGACACAAGAGC-3'
CG-N02f_009_L20	5'-AGGAAACAAACAACCGCAACTCTG-3'
	5'-TCTCTGAACCCGTGCTCTAACTTG-3'
CG-N02f_011_A22	5'-GTGTGATTAGCAAGAGCAGCAATG-3'
CG-N02f_013_P06	5'-TTCGCCACCAGGAGAAGACC-3'
CG-N02f_033_B01	5'-TCCGATGGTCTTCAGATAGCAGTG-3'
CG-N02f_035_F01	5'-CGAACCCTTCCAAGAACCTCAAC-3'
CG-N02f_035_F01	5'-ACCGTCCGACCGTGATGC-3'
	5'-GCCTTACTAGCGAAACCCATAACC-3'
CGCL1260Contig1	5'-TGATTCTTTCTTGGGTCGGTTTCG-3'
CGCL1417Contig1	5'-CGGGCTCGCAGTTTCCTTCC-3'
CGCL1417Contig1	5'-ACTAGCCCGTGCGATACTGAAG-3'
	5'-GTCCTGCCAACCATCATATTCTCC-3'
CGCL1775Contig1	5'-CCTCCATCTTCAACTTTCTTAGCC-3'
CGCL490Contig1	5'-CGTATCTCCTTCTCGTTATTGTCC-3'
CGCL748Contig1	5'GCCAAAGAAAGTGAAGGAGATACG-3'
CGCL2872Contig1	5'-GCGAGATTGAGAGGAGGAAGTG-3'
